# Supplementary material for: GSK3α/β Restrain IFN-γ–Inducible Costimulatory Molecule Expression in Alveolar Macrophages, Limiting CD4+ T Cell Activation
Source: Immunohorizons. 2024 Feb 12;8(2):147–62. doi: 10.4049/immunohorizons.2300107 (PMC10916365; doi:10.4049/immunohorizons.2300107)
Supplement: Supplemental Table 1 (XLS) [file IH_2300107_Supplemental_1.xls]

## Sheet: normalized_counts (1)
Table S1. Normalized reads from all 8 treatment conditions examined.
Gene	iBMDM_Untreated_1	iBMDM_Untreated_2	iBMDM_Untreated_3	FLAM_Untreated_1	FLAM_Untreated_2	FLAM_Untreated_3	iBMDM_IFNg_1	iBMDM_IFNg_2	iBMDM_IFNg_3	FLAM_IFNg_1	FLAM_IFNg_2	iBMDM_CHIR_1	iBMDM_CHIR_2	iBMDM_CHIR_3	FLAM_CHIR_1	FLAM_CHIR_2	FLAM_CHIR_3	iBMDM_CHIR_IFNg_1	iBMDM_CHIR_IFNg_2	iBMDM_CHIR_IFNg_3	FLAM_CHIR_IFNg_1	FLAM_CHIR_IFNg_2	FLAM_CHIR_IFNg_3
0610005C13Rik	8.84926	5.88692	5.12043	0	0	0.89904	6.7275	15.1815	10.3361	0	0	2.58909	1.54917	2.41519	0	0	2.02514	4.3079	4.38323	1.13004	1.11201	0	1.16722
0610006L08Rik	0	0	0	0	0	0	0	0	0	0	0	0	0	0	0	0	0	0	0	0	0	0	0
0610009B22Rik	305.299	236.458	339.997	302.375	269.564	293.087	258.635	203.611	229.78	266.649	269.414	224.388	190.548	208.511	369.433	356.139	349.336	143.884	166.563	194.367	313.586	425.604	341.994
0610009E02Rik	0	8.83038	2.04817	7.73337	3.24776	6.29328	0.7475	5.35819	0	6.66623	5.02639	0	0	1.61013	6.5242	2.63806	3.03771	3.44632	1.09581	0	13.3441	2.76366	4.66886
0610009L18Rik	32.7422	53.9634	55.3007	5.41336	18.6746	19.7789	14.2025	15.1815	22.2624	17.1417	11.0581	15.5345	26.3359	23.3468	17.126	10.5523	17.2137	18.0932	16.4371	5.6502	8.89605	16.582	5.83608
0610010F05Rik	669.889	751.563	263.19	1223.42	1063.64	1236.18	630.89	506.349	366.535	875.181	941.945	617.066	466.3	743.878	1189.85	1433.79	1196.86	939.122	966.503	560.499	782.852	961.754	817.051
0610010K14Rik	498.213	420.915	564.272	504.215	574.853	534.03	1102.56	1169.87	1232.39	491.396	467.454	748.247	718.039	633.585	442.014	581.693	554.888	966.692	921.575	1163.94	374.746	433.895	306.978
0610012G03Rik	561.043	509.218	702.523	803.497	883.39	864.876	600.99	699.243	841.202	689.479	711.737	819.878	670.79	622.314	1490.78	1423.24	1424.69	787.484	677.209	876.91	978.565	912.008	920.933
0610025J13Rik	0	0	0	0	0	0	0	0	0	0	0	0	0	0	0	0	0	0	0	0	0	0	0
0610030E20Rik	1111.47	1041	1024.09	959.711	869.587	952.083	1330.55	1299.36	1097.22	1164.69	1070.62	1357.55	1477.91	1220.48	891.368	886.39	918.401	1307.02	1087.04	1098.4	1207.64	1188.37	1229.08
0610031O16Rik	0	0	0	0	0	0	0	0	0	0	0	0	0	0	0	0	0	0	0	0	0	0	0
0610038B21Rik	5.30955	2.94346	5.12043	2.32001	0	0.89904	5.2325	2.67909	1.59017	0	5.02639	9.49333	7.74584	7.24557	0	1.31903	0	2.58474	2.19162	3.39012	0	0	7.00329
0610039H22Rik	1.76985	1.96231	0	0	2.43582	3.59616	2.99	0	0	0	0	2.58909	0	0	0	0	0	2.58474	2.19162	0	0	0	0
0610039K10Rik	3.5397	8.83038	5.12043	7.73337	2.43582	1.79808	23.1725	13.3955	7.15578	0.952319	4.02111	5.17818	0	1.61013	1.63105	0	6.07542	0	4.38323	0	3.33602	0	7.00329
0610040B10Rik	20.3533	19.6231	16.3854	1.54667	0	6.29328	23.1725	23.2188	11.9263	5.71391	14.0739	21.5757	11.6188	4.02532	12.2329	3.9571	6.07542	6.03106	1.09581	6.78023	10.0081	0	11.6722
0610040F04Rik	2.65478	5.88692	1.02409	0	0	0	5.98	14.2885	7.15578	0	0	3.45212	6.97126	8.05063	0.815524	0	0	5.16948	0	0	1.11201	0	0
0610040J01Rik	0.884926	1.96231	7.16861	9.28004	15.4268	5.39424	4.485	1.78606	1.59017	9.52319	17.0897	4.31515	0.774584	0	13.8639	13.1903	13.1634	0	0	1.13004	5.56003	19.3456	5.83608
0610042G04Rik	91.1473	74.5676	152.589	72.6936	74.6984	59.3366	138.287	136.634	256.018	66.6623	88.4644	288.252	348.563	297.873	86.4456	108.161	70.8799	172.316	166.563	224.878	62.2723	55.2732	78.2034
0610043K17Rik	0	0	8.19269	3.09335	1.62388	0	7.475	1.78606	3.18035	0	3.01583	0	0	0	0	1.31903	0	3.44632	0	0	32.2482	30.4003	15.1738
1100001I12Rik	0	0	0	0	0	0	0.7475	1.78606	0	0	0	0	0	0.805063	0	0	0	2.58474	2.19162	0	0	0	0
1110002E22Rik	6.19448	0.981153	2.04817	0	0	0	24.6675	25.0049	26.2379	0	0	4.31515	3.87292	8.8557	0	0	0	24.9858	30.6826	7.91027	0	0	0
1110002J07Rik	116.81	124.606	109.577	0	0	0	47.84	59.8331	55.6561	0	0	51.7818	73.5855	66.0152	28.5434	19.7855	12.1508	42.2174	52.5988	36.1613	54.4883	74.6188	70.0329
1110002L01Rik	282.291	239.401	190.48	26.2934	22.7343	25.1731	129.317	118.773	90.6399	47.6159	42.2217	178.647	199.843	170.673	22.8347	47.4852	30.3771	153.361	117.251	154.815	22.2401	13.8183	17.5082
1110002O04Rik	0	0	0	0	0	0	0	0	0	0	0	0	0	0	0	0	0	0	0	0	0	0	0
1110004F10Rik	1982.23	1806.3	1644.68	1321.63	1191.93	1321.59	1336.53	1453.85	1614.03	1254.2	1149.03	1747.64	1876.82	1599.66	1198.82	1251.76	1226.22	1773.13	1637.14	1738	1328.85	1542.12	1266.43
1110006O24Rik	25.6628	21.5854	27.6503	5.41336	13.803	9.88944	14.2025	18.7537	43.7298	10.4755	11.0581	21.5757	61.1921	43.4734	9.78629	10.5523	6.07542	29.2937	17.5329	57.632	10.0081	0	10.5049
1110008P14Rik	791.123	696.619	717.885	535.922	656.859	571.789	590.525	803.728	795.087	784.711	845.438	914.812	908.587	873.494	845.699	780.867	770.565	999.432	1070.6	1131.17	652.747	768.298	619.791
1110015O18Rik	0	0	0	0	0	0	0	0	0	0	0	0	0	0	0	0	0	0	0	0	0	0	0
1110017D15Rik	6.19448	8.83038	12.289	3.09335	10.5552	2.69712	3.7375	2.67909	2.38526	0	7.03694	6.90424	15.4917	7.24557	6.5242	0	0	9.47737	5.47904	12.4304	5.56003	5.52732	7.00329
1110018N20Rik	5.30955	0	4.09635	0	0	0	26.1625	24.1118	18.287	1.90464	0	28.48	35.6309	29.7873	0	1.31903	1.01257	22.4011	30.6826	31.6411	0	0	1.16722
1110019D14Rik	97.3418	143.248	103.433	59.5469	60.0835	52.1443	46.345	53.5819	21.4674	82.8517	64.3378	86.303	97.5976	94.1924	113.358	135.86	113.408	64.6185	56.982	51.9818	80.0644	66.3279	58.3608
1110020A21Rik	6.19448	2.94346	4.09635	3.86668	6.49551	4.4952	7.475	4.46516	2.38526	0.952319	3.01583	4.31515	6.19667	4.02532	0	2.63806	1.01257	1.72316	3.28742	4.52016	2.22401	2.76366	1.16722
1110025L11Rik	0	0	0	0	0	0	0	0	0	0	0	0	0	0	0	0	0	0	0	0	0	0	0
1110025M09Rik	50.4408	61.8126	70.662	116	126.662	189.697	32.1425	36.6143	38.9593	155.228	144.76	30.206	36.4054	38.643	102.756	108.161	118.471	22.4011	39.4491	32.7711	181.257	168.583	205.43
1110028F11Rik	0	0	0	0	0	0	3.7375	0.893031	1.59017	0	0	0.86303	3.87292	0	0	0	3.03771	0	2.19162	0	0	0	0
1110028F18Rik	0	0	0	0	0	0	0	0	0	0	0	0	0	0	0	0	0	0	0	0	0	0	0
1110032A03Rik	204.418	215.854	203.793	249.788	215.976	256.226	136.045	147.35	118.468	362.833	337.773	133.77	130.13	101.438	224.269	270.402	221.753	85.2964	104.102	88.1431	402.546	464.295	395.686
1110032F04Rik	0	0	0	0	0	0	0	0	0	0	0	0	0	0	0	0	0	0	0	0	0	0	0
1110036E04Rik	0	0	0	0	0	0	0	0	0	0	0	0	0	0	0	0	0	0	0	0	0	0	0
1110038B12Rik	1274.29	1146.97	1165.41	254.428	285.802	236.447	1287.94	1448.5	1538.49	209.51	200.05	1843.43	1746.69	1560.21	517.858	469.575	479.958	2095.36	1573.58	2209.23	366.962	270.839	294.138
1110038F14Rik	419.455	427.783	432.165	433.069	449.814	445.025	571.837	641.196	886.522	1274.2	1196.28	327.088	389.616	379.99	391.452	335.034	363.512	355.832	429.557	543.549	2619.89	3103.59	2834
1110046J04Rik	65.4845	40.2273	87.0474	12.3734	12.991	19.7789	80.73	91.9822	97.0006	16.1894	21.1108	72.4945	61.9667	48.3038	11.4173	15.8284	28.3519	74.0958	74.515	103.964	42.2562	35.9276	23.3443
1110051M20Rik	272.557	217.816	223.251	336.401	373.492	388.385	249.665	267.016	290.207	421.877	342.8	296.019	305.961	256.01	285.434	328.439	275.419	363.587	235.599	342.402	254.649	251.493	281.299
1110057P08Rik	0	0	0	0	0	0	0	0	0	0	0	0	0	0	0	0	0	0	0	0	0	0	0
1110058D11Rik	0	0	0	0	0	0	0	0	0	0	0	0.86303	0	0	0	0	0	0	0	0	0	0	1.16722
1110059E24Rik	258.398	260.987	283.672	307.788	299.605	309.27	374.497	407.222	366.535	369.5	453.38	508.325	540.66	457.276	336.812	358.777	326.047	518.671	425.174	475.746	269.105	378.622	299.974
1110059G10Rik	192.914	171.702	168.974	422.242	431.951	424.347	250.412	295.593	245.682	464.732	484.544	177.784	203.716	140.081	390.636	340.31	440.468	164.562	177.521	143.515	611.603	533.387	542.755
1110065P20Rik	125.659	63.7749	95.2401	36.3468	53.588	57.5386	97.175	82.1589	119.263	59.9961	51.2692	119.961	143.298	89.362	52.1936	68.5897	86.0684	118.898	117.251	96.0533	34.4722	49.7459	37.3509
1190005I06Rik	0	0	0	3.09335	9.74327	10.7885	2.2425	0	5.56561	6.66623	6.03167	0	8.52042	1.61013	2.44657	3.9571	7.08799	7.75422	1.09581	1.13004	0	0	0
1190007I07Rik	151.322	137.361	158.733	65.7336	66.579	67.428	180.895	225.937	274.305	67.6146	54.285	214.894	255.613	180.334	108.465	121.351	116.445	175.762	200.533	240.698	88.9605	80.1462	74.7018
1190028D05Rik	0	0	0	0	0	0	0	0	0	0	0	0	0	0	0	0	0	0	0	0	0	0	0
1300002E11Rik	127.429	118.72	102.409	117.547	111.236	81.8126	84.4675	67.8704	50.0905	132.372	131.691	114.783	160.339	138.471	75.0282	36.9329	85.0558	85.2964	76.7066	64.4122	116.761	91.2008	128.394
1300017J02Rik	2.65478	3.92461	0	0	0	0	5.2325	0.893031	3.97544	0	0	4.31515	6.19667	0.805063	0.815524	0	0	10.339	1.09581	1.13004	2.22401	0	3.50165
1500002C15Rik	0	0	0	0	0	0	0	0	0	0	0	0	0	0	0	0	0	0	0	0	0	0	0
1500002F19Rik	7.0794	8.83038	0	26.2934	7.30745	12.5866	10.465	10.7164	9.54105	19.9987	20.1056	19.8497	6.19667	13.6861	3.2621	11.8713	13.1634	4.3079	10.9581	0	2.22401	27.6366	1.16722
1500004A13Rik	129.199	148.154	140.3	79.6537	64.9551	63.8318	156.975	179.499	155.042	84.7564	55.2903	140.674	157.241	156.987	69.3196	80.461	87.081	153.361	146.838	122.044	145.673	85.6735	88.7084
1500009C09Rik	0	0	0	0	0	0	0	0	0	0	0	0	0	0.805063	0	0	0	0	0	0	0	0	0
1500009L16Rik	0	0	0	0	0	0	0	0	0	0	0	0	0	0	0	0	0	0	0	0	0	0	0
1500011B03Rik	501.753	488.614	535.597	72.6936	77.9461	83.6107	597.252	708.174	687.75	130.468	86.4539	623.971	478.693	572.4	98.6785	51.4423	97.2067	479.9	580.778	572.93	223.513	326.112	246.282
1500012K07Rik	0	0	0	0	0	0	0	0	0	0	0	0	3.09834	0	0	0	0	0	0	0	0	0	0
1500015A07Rik	29.2025	44.1519	65.5415	20.1068	33.2895	30.5674	63.5375	55.3679	54.861	11.4278	21.1108	66.4533	48.7988	55.5494	36.6986	17.1474	19.2388	76.6806	55.8862	70.0624	15.5681	8.29098	16.341
1500015L24Rik	0	0	0	0	0	0	0	0	0	0	0	0	0	0	0	0	0	0	0	0	0	0	0
1500026H17Rik	7.96433	7.84922	12.289	0.773337	2.43582	8.9904	7.475	4.46516	11.1312	0.952319	0	9.49333	9.29501	6.44051	6.5242	7.91419	0	16.37	7.67066	6.78023	0	0	3.50165
1500035N22Rik	0	0	0	0	0	0	0	0	3.97544	0	0	0	0	0.805063	0	0	0	0	0	0	0	0	0
1520401A03Rik	8.84926	2.94346	10.2409	15.4667	10.5552	15.2837	8.2225	10.7164	4.77052	15.2371	24.1267	7.76727	11.6188	7.24557	13.8639	19.7855	19.2388	12.0621	10.9581	5.6502	3.33602	2.76366	9.33772
1600002D24Rik	14.1588	25.51	13.3131	0	0	0	4.485	8.03728	7.95087	0	0	12.0824	10.8442	4.02532	0	0	0	0	6.57485	3.39012	0	0	0
1600010M07Rik	9.73418	20.6042	33.7949	37.1202	29.2298	22.476	8.2225	7.14425	5.56561	118.088	106.559	1.72606	6.19667	0.805063	14.6794	10.5523	9.11313	6.03106	12.0539	3.39012	37.8082	46.9822	30.3476
1600012H06Rik	811.477	790.809	789.571	1173.15	1157.82	1194.82	428.317	410.794	355.404	1370.39	1499.87	515.229	609.598	540.197	1301.58	1131.73	1109.78	386.849	374.766	339.012	1257.68	1260.23	1190.56
1600012P17Rik	0	0	0	0	0	0	0	0	0	0	0	0	0	0	0	0	0	0	0	0	0	0	0
1600014C10Rik	628.297	582.805	754.752	4836.45	5038.08	4581.51	774.41	797.477	860.284	12335.4	11741.6	339.171	269.555	318	2929.36	2721.16	2796.72	399.773	399.97	453.146	17442.9	19917.7	17607.4
1600014C23Rik	15.9287	15.6984	23.554	0	0	0	4.485	0.893031	1.59017	0	0	23.3018	25.5613	14.4911	0	0	0	4.3079	3.28742	10.1704	0	0	0
1600015H23Rik	0	0	0	0	0	0	0	0	0	0	0	0	0.774584	1.61013	0	0	0	0	0	0	0	0	0
1600019K03Rik	0	0	0	0	0	0	0	0	0	0	0	0	0	0.805063	0	0	0	0	0	0	0	0	0
1600020E01Rik	49.5558	55.9257	67.5897	92.0271	63.3312	66.529	37.375	31.2561	35.7789	68.5669	60.3167	64.7272	41.0529	41.0582	96.2319	87.0561	74.9301	11.2005	27.3952	54.2419	104.529	88.4371	89.8756
1600023N17Rik	0	2.94346	4.09635	2.32001	0.811939	0	4.485	9.82334	7.95087	0	0	7.76727	9.29501	4.02532	0	0	0	7.75422	6.57485	9.04031	4.44802	0	0
1600025M17Rik	0	0	0	0	0	0	0	0	0	0	0	0	0	0	0	0	0	0	0	0	0	0	0
1600027J07Rik	0	0	0	0	0	0	0	0	0	0	0	0	0	0	0	0	0	0	0	0	0	0	0
1600029I14Rik	0	0	0	0	0	0	0	0	0	0	0	0	0	0	0	0	0	0	0	0	0	0	0
1600029O15Rik	0.884926	0	0	3.86668	0	0	0.7475	0	0	0	0	0	0	0	0	0	0	0.861579	0	0	3.33602	0	1.16722
1700001C19Rik	0	0	3.07226	0	0.811939	0	0	4.46516	0	0	0	0.86303	0	0	0	0	0	0	0	0	0	0	0
1700001D01Rik	0	0	0	0	0	0	0	0	0	0	0	0	0	0	0	0	0	0	0	0	0	0	0
1700001F09Rik	0	0	0	0	0	0	0	0	0	0	0	0	0	0	0	0	0	0	0	0	0	0	0
1700001G01Rik	0	0	0	0	0	0	0	0	0	0	0	0	0	0	0	0	0	0	0	0	0	0	0
1700001G11Rik	14.1588	6.86807	10.2409	0.773337	0.811939	0	10.465	5.35819	8.74596	1.90464	0	11.2194	6.19667	12.881	4.07762	2.63806	1.01257	7.75422	8.76647	2.26008	0	5.52732	0
1700001G17Rik	4.42463	0.981153	0	0.773337	2.43582	4.4952	2.2425	0	0.795087	1.90464	6.03167	6.04121	0	0.805063	2.44657	0	8.10056	3.44632	1.09581	2.26008	0	0	1.16722
1700001J03Rik	4.42463	12.755	6.14452	14.6934	9.74327	4.4952	8.2225	18.7537	12.7214	19.9987	2.01056	16.3976	34.0817	22.5418	7.33972	17.1474	9.11313	12.0621	10.9581	13.5605	36.6962	19.3456	32.682
1700001J04Rik	0	0	0	0	0	0	0	0	0	0	0	0	0	0	0	0	0	0	0	0	0	0	0
1700001J11Rik	73.4488	116.757	75.7824	66.5069	74.6984	63.8318	53.0725	71.4425	54.861	68.5669	59.3114	73.3575	72.8109	63.6	35.0675	29.0187	31.3897	45.6637	47.1198	45.2016	43.3682	88.4371	57.1936
1700001K19Rik	5.30955	11.7738	6.14452	11.6	30.8537	13.4856	11.2125	5.35819	6.3607	13.3325	13.0686	4.31515	3.87292	2.41519	13.0484	14.5094	12.1508	0.861579	7.67066	5.6502	3.33602	0	14.0066
1700001K23Rik	10.6191	20.6042	16.3854	12.3734	21.1104	3.59616	18.6875	26.7909	11.1312	5.71391	13.0686	24.1648	19.3646	21.7367	0.815524	2.63806	1.01257	25.8474	12.0539	4.52016	0	0	0
1700001L05Rik	58.4051	61.8126	44.0357	155.441	114.483	107.885	38.87	48.2237	21.4674	95.2319	114.602	69.0424	63.5159	49.9139	121.513	109.48	121.508	44.8021	30.6826	29.381	66.7204	49.7459	68.8657
1700001L19Rik	0	0	0	0	0	0	0	0	0	0	0	0	0	0	0	0	0	0	0	0	0	0	0
1700001O22Rik	11.504	7.84922	13.3131	3.09335	0	0	16.445	11.6094	11.9263	1.90464	9.0475	16.3976	15.4917	14.4911	3.2621	0	1.01257	6.03106	9.86227	7.91027	1.11201	5.52732	1.16722
1700001P01Rik	3.5397	1.96231	0	3.86668	4.87163	0	0	0.893031	0.795087	0	0	0.86303	0.774584	0	0	1.31903	0	3.44632	2.19162	2.26008	0	0	2.33443
1700003C15Rik	0	0	0	0	0	0	0	0	0	0	0	0	0	0	0	0	0	0	0	0	0	0	0
1700003D09Rik	0	0	0	0	0	0	0	0	0	0	0	0.86303	0	0.805063	0	0	0	0	0	0	8.89605	38.6912	14.0066
1700003E16Rik	64.5996	49.0576	50.1802	0	0	2.69712	39.6175	34.8282	36.574	0	2.01056	63.0012	48.0242	51.524	1.63105	0	0	51.6948	49.3114	65.5423	10.0081	0	0
1700003E24Rik	0	0	0	0	0	0	0	0	0	0	0	0	0	0	0	0	0	0	0	0	0	0	0
1700003F12Rik	84.9529	104.002	175.119	97.4404	133.97	119.572	131.56	91.9822	182.075	68.5669	71.3747	226.114	292.793	238.299	158.212	146.413	145.81	200.748	163.275	153.685	82.2884	140.947	99.2133
1700003G18Rik	2.65478	4.90576	0	0	0	0	0	0	0	0	0	0	0	3.22025	0	0	0	0	0	0	0	0	0
1700003H04Rik	0	0	0	0	0	0	0	0	0	0	0	0	0	0	0	0	0	0	0	0	0	0	0
1700003I22Rik	0	0	0	0	0	0	0	0	0	0	0	0	0	0	0	0	0	0	0	0	0	0	0
1700003L19Rik	0	0	0	0	0	0	0	0	0	0	0	0	0	0	0	0	0	0	0	0	0	0	0
1700003M07Rik	16.8136	7.84922	10.2409	0	0	0	20.1825	5.35819	19.0821	0	0	0	1.54917	5.63544	0	0	0	5.16948	6.57485	13.5605	0	0	0
1700003P14Rik	0	0	0	0	0	0	0	0	0	0	0	0	0	0	0	0	0	0	0	0	0	0	0
1700006A11Rik	0	0	0	0	0	0	0	0	0	0	0	0	0	0	0	0	0	0	0	0	0	0	0
1700006F04Rik	0	0	0	0	0	0	0	0	0	0	0	0	0	0	0	0	0	0	0	0	0	0	0
1700006H20Rik	0	0	0	0	0	0	0	0	0	0	0	0	0	0	0	0	0	0	0	0	0	0	0
1700006H21Rik	0	0	1.02409	0	0	0	2.2425	0.893031	0.795087	0	0	4.31515	0.774584	0.805063	0	0	0	0	0	0	0	0	0
1700007F19Rik	0	0	0	0	0	0	0	0	0	0	0	0	0	0	0	0	0	0	0	0	0	0	0
1700007J10Rik	0	2.94346	0	0	0	0	1.495	3.57212	0	0	0	0	0	0	0	0	0	0	0	0	0	0	0
1700007K13Rik	0	0	0	0	0	0	0	0	0	0	0	0	0	0	0	1.31903	6.07542	0.861579	0	0	1.11201	0	1.16722
1700007L15Rik	78.7584	69.6619	60.4211	7.73337	20.2985	7.19232	33.6375	35.7212	9.54105	1.90464	9.0475	24.1648	29.4342	35.4228	11.4173	17.1474	5.06285	16.37	17.5329	19.2107	5.56003	5.52732	2.33443
1700007P06Rik	0	0	0	0	0	0	0	0	0	0	0	0	0	0	0	0	0	0	0	0	0	0	0
1700008C04Rik	0	0	0	0	0	0	0	0	0	0	0	0	0	0	0	0	0	0	0	0	0	0	0
1700008J07Rik	7.0794	10.7927	10.2409	33.2535	30.0417	20.6779	0	7.14425	12.7214	16.1894	26.1372	1.72606	6.97126	4.02532	26.9123	17.1474	24.3017	4.3079	2.19162	5.6502	36.6962	35.9276	36.1837
1700008K24Rik	0	0	0	0	0	0	0	0	0	0	0	0	0	0	0	0	0	0	0	0	0	0	0
1700008O03Rik	10.6191	13.7361	26.6263	6.18669	0	0	11.96	23.2188	16.6968	0	0	10.3564	10.0696	8.8557	0.815524	0	3.03771	12.9237	19.7245	7.91027	0	5.52732	3.50165
1700008P02Rik	0	0	0	0	0	0	0	0	0	0	0	0	0	0	0	0	0	0	0	0	0	0	0
1700009C05Rik	0	0	0	0	0	0	0	0	0	0	0	0	0	0	0	0	0	0	0	0	0	0	0
1700009J07Rik	0	0	0	0	0	0	0	2.67909	0	0	0	0	0.774584	0	0	0	0	0	0	0	0	0	0
1700009N14Rik	0	0	0	0	0	0	0	0	0	0	0	0	0	0	0	0	0	0	0	0	0	0	0
1700010B08Rik	0	0	0	0	0	0	0	0	0	0	0	0	0	0	0	0	0	0	0	0	0	0	1.16722
1700010D01Rik	0	0	0	0	0	0	0	0	0	0	0	0	0	0	0	0	0	0	0	0	0	0	0
1700010G06Rik	0	2.94346	5.12043	5.41336	4.05969	4.4952	0	0	1.59017	0.952319	0	0	0	1.61013	0	0	2.02514	0.861579	0	0	1.11201	0	1.16722
1700010H22Rik	0	0	0	0	0	0	0	0	0	0	0	0	0	0	0	0	0	0	0	0	0	0	0
1700010I02Rik	0	0	0	0	0	0	0	0	0	0	0	0	0	0	0	0	0	0	0	0	0	0	0
1700010I14Rik	247.779	272.761	263.19	76.5603	97.4327	70.1251	266.11	311.668	231.37	99.9935	94.4961	232.155	259.486	206.096	99.494	97.6084	109.358	203.333	232.311	204.537	123.433	143.71	99.2133
1700010J16Rik	0	0	0	0	0	0	0	0	0	0	0	0	0	0	0	0	0	0	0	0	0	0	0
1700010K23Rik	0	0	0	0	0	0	0	0	0	0	0	0	0	0	0	0	0	0	0	0	0	0	0
1700010L04Rik	0	0	0	0	0	0	2.99	2.67909	5.56561	0	0	0	0	0	0	0	0	0	0	0	0	0	0
1700010N08Rik	0	3.92461	1.02409	7.73337	0.811939	1.79808	4.485	1.78606	2.38526	1.90464	1.00528	9.49333	0	2.41519	2.44657	5.27613	5.06285	5.16948	2.19162	2.26008	0	0	0
1700011B04Rik	0	0	0	0	0	0	2.2425	0	4.77052	0	0	0	0	0	0	0	0	0	0	0	0	0	0
1700011C11Rik	0	0	0	0	0	0	0	0	0	0	0	0	0	0	0	0	0	0	0	0	0	0	0
1700011L22Rik	0	0	0	0	0	3.59616	0	0	0	0.952319	0	0	1.54917	0	0	2.63806	1.01257	1.72316	0	0	1.11201	5.52732	0
1700011M02Rik	0	0	0	0	0	0	0	0	0	0	0	0	0	0	0	0	0	0	0	0	4.44802	0	1.16722
1700012A03Rik	0	0	0	0	0	0	0	0	0	0	0	0	0	0	0	0	0	0	0	0	0	0	0
1700012B07Rik	0	1.96231	3.07226	0	0	0	0.7475	0.893031	0	0	0	3.45212	0	0	0	0	0	0	0	0	0	0	0
1700012B09Rik	0	0	0	0	0	0	0	0	0	0	0	0	0	0	0	0	0	0	0	0	0	0	0
1700012C14Rik	0	0	0	0	0	0	1.495	0	0.795087	0	0	0	0	0	0	0	0	0	0	0	0	0	0
1700012D01Rik	4.42463	16.6796	16.3854	17.7867	5.68357	4.4952	24.6675	14.2885	15.1067	8.57087	8.04222	6.90424	13.9425	5.63544	4.07762	11.8713	6.07542	8.61579	3.28742	3.39012	17.7921	5.52732	11.6722
1700012D14Rik	1.76985	3.92461	4.09635	8.5067	3.24776	0.89904	8.2225	7.14425	0	4.76159	0	5.17818	4.6475	6.44051	2.44657	0	2.02514	3.44632	2.19162	2.26008	2.22401	5.52732	0
1700012D16Rik	0	0	0	0	0	0	0	0	0	0	0	0	0	0	0	0	0	0	0	0	0	0	0
1700012H19Rik	0	0	0	0	0	0	0	0	0	0	0	0	0	0	0	0	0	0	0	0	0	0	0
1700012I11Rik	0	0	0	0	0	0	0	0	0	0	0	0	0	0	0	0	0	0	0	0	0	0	0
1700012J15Rik	0	0	0	0	0	0	0	0	0	0	0	0	0	0	0	0	0	0	0	0	0	0	0
1700012P22Rik	0	0	0	0	0	0	0	0	0	0	0	0	0	0	0	0	0	0	0	0	0	0	0
1700013D24Rik	0	0	1.02409	0	0	0	0	0	0	0	0	0	0	0	0	0	0	0	0	0	0	0	0
1700013F07Rik	15.9287	12.755	16.3854	0	0	0	9.7175	8.03728	14.3116	0	0	36.2473	31.7579	23.3468	0	0	0	28.4321	27.3952	45.2016	0	0	0
1700013G24Rik	0	0	0	0	0	0	0	0	0	0	0	0	0	0	0	0	0	0	0	0	0	0	0
1700013H16Rik	0	0	0	0	0	0	0	0	0	5.71391	3.01583	0	0	0	0	0	0	0	0	0	0	0	0
1700013N06Rik	0	0	0	0	0	0	0	0	0	0	0	0	0	0	0	0	0	0	0	0	0	0	0
1700014D04Rik	3.5397	4.90576	5.12043	0	0	0	0	0	0	0	0	4.31515	3.09834	0	0	0	0	0.861579	0	1.13004	0	0	0
1700014L14Rik	0	0	0	0	0	0	0	0	0	0	0	0	0	0	0	0	0	0	0	0	0	0	0
1700015C15Rik	3.5397	2.94346	1.02409	0	0	0	0	0.893031	0	0	0	0	0	1.61013	0	0	0	0	5.47904	0	0	0	0
1700015G11Rik	0	0	0	0	0	0	0	0	0	0	0	0	0	0	0	0	0	0	0	0	0	0	0
1700015I17Rik	0.884926	0	0	0	0	0	0	0	0	0	0	0	1.54917	0	0	0	0	0	2.19162	2.26008	0	0	0
1700016A09Rik	0	1.96231	0	0.773337	0.811939	3.59616	0	0	0	0	5.02639	0	0	0	0	0	0	0	0	0	0	0	3.50165
1700016B01Rik	0	0	0	0	0	0	0	0	0	0	0	0	0	0	0	0	0	0	0	0	0	0	0
1700016C15Rik	0	0	6.14452	0	0.811939	0	0	0	0.795087	0	0	3.45212	3.09834	4.02532	0.815524	0	1.01257	0	0	0	0	0	0
1700016C19Rik	0	0	0	0	0	0	0	0	0	0	0	0	0	0	0	0	0	0	0	0	0	0	0
1700016D06Rik	0	0	0	0	0	0	0	0	0	0	0	0	0	0	0	0	0	0	0	0	0	0	0
1700016G22Rik	0	0	0	0	0	0.89904	0	0	0	0	0	0	0	0	0	0	0	0	0	0	0	0	0
1700016H13Rik	0	0	0	0.773337	0	0	0	0	0	0	0	0	0	0	0	0	0	1.72316	0	0	0	0	0
1700016J18Rik	4.42463	3.92461	2.04817	0	0	0	11.96	1.78606	7.15578	0	0	6.90424	3.87292	8.8557	0	0	0	2.58474	8.76647	4.52016	0	0	0
1700016K05Rik	0	0	0	0	0	0	0	0	0	0	0	0	0	0	0	0	0	0	0	0	0	0	0
1700016K19Rik	23.893	8.83038	12.289	0	0	0	11.96	11.6094	8.74596	0	0	34.5212	34.0817	14.4911	0	0	0	18.9547	21.9162	27.1209	0	0	0
1700016L04Rik	0	0.981153	0	0	0	0	0	0.893031	0	0	0	0	0	1.61013	0	0	1.01257	0.861579	0	0	0	0	0
1700016L21Rik	0	0	4.09635	0	0	0	0	0	0	0	0	0	0	0	0	0	0	0	0	0	0	0	0
1700016P04Rik	0	0	0	0	0	0	0	0	0	0	0	0	0	0	0	0	0	0	0	0	0	0	0
1700017B05Rik	7305.95	6725.8	6874.69	3502.44	3704.88	3853.29	3781.6	3871.29	3512.7	4000.69	3722.54	4421.3	4825.66	3939.98	2387.04	2570.79	2707.61	2829.43	3347.69	3348.31	3331.57	2774.72	2779.14
1700017G19Rik	10.6191	19.6231	19.4576	5.41336	4.05969	0	14.2025	17.8606	16.6968	6.66623	3.01583	19.8497	13.1679	20.1266	8.97077	2.63806	5.06285	13.7853	13.1497	4.52016	3.33602	2.76366	8.17051
1700017J07Rik	0	0	0	0	0	0	0	0	0	0	0	0	0	0	0	0	0	0	0	0	0	0	0
1700017L05Rik	0	0	0	0	0	0	0	0	0	0	0	0	0	0	0	0	0	0	0	0	0	0	0
1700017M07Rik	0	0	2.04817	0	0	0	0	1.78606	0	0	0	0	0	0	0	0	0	2.58474	0	0	0	0	0
1700017N19Rik	0	0	0	0	0	0	0	0	0	0	0	0	0	0	0	0	0	0	0	0	0	0	0
1700018A04Rik	0	0.981153	0	0	0	0	0	0	0	0	0	0	0	0	0	0	0	0.861579	0	0	0	0	0
1700018A23Rik	23.893	12.755	16.3854	0.773337	0.811939	0	5.98	6.25122	3.18035	3.80927	0	0.86303	0	3.22025	0	1.31903	2.02514	2.58474	1.09581	3.39012	0	2.76366	0
1700018B08Rik	0	0	0	0	0	0	1.495	0	0	0	0	0	1.54917	0	0	0	0	0.861579	0	0	0	0	0
1700018B24Rik	0	0	0	0	0	0	0	0	0	0	0	0	0	0	0	0	0	0	0	0	0	0	0
1700018F24Rik	19.4684	24.5288	46.0839	0	0	0	18.6875	8.03728	17.4919	0	0	63.8642	72.8109	64.4051	0	0	0	27.5705	20.8204	21.4707	0	0	0
1700018G05Rik	0	0	0	0	0	0	0	0	0	0	0	0	0	0	0	0	0	0	0	0	0	2.76366	0
1700018L02Rik	0	0	0	3.86668	0	0	0	1.78606	0	0	0	0	0	0	3.2621	1.31903	0	1.72316	2.19162	0	1.11201	0	0
1700019A02Rik	0	0	0	1.54667	0	0	0	0	0	0	0	0	0.774584	0	0	0	0	0	0	0	0	0	2.33443
1700019C18Rik	0	0	0	0	0	0	0	0	0	0	0	0	0	0	0	0	0	0	0	0	0	0	0
1700019D03Rik	2.65478	1.96231	0	0.773337	0.811939	1.79808	2.2425	2.67909	0	0.952319	1.00528	4.31515	0.774584	0	2.44657	5.27613	0	2.58474	2.19162	0	15.5681	8.29098	9.33772
1700019E08Rik	0	0	0	0	0	0	0	0	0	0	0	0	0	0	0	0	0	0	0	0	2.22401	0	0
1700019F05Rik	0	0	0	0	0	0	0	0	0	0	0	0	0	0	0	0	0	0	0	0	0	0	0
1700019G24Rik	0	0	0	0	0	0	0	0	0	0	0	0	0	0	0	0	0	0	0	0	0	0	0
1700019J19Rik	0	0	0	0	0	0	0	0	0	0	0	0	0	0	0	0	0	0	0	0	0	0	0
1700019M22Rik	0	0	0	0	0	0	0	0	0	0	0	0	0	0	0	0	0	0	0	0	0	0	0
1700019N19Rik	0	0	0	1.54667	0	0	0	0	0	0	0	0	0	0	2.44657	0	0	0	0	0	0	0	0
1700019P21Rik	0	0	0	0	0	0	0	0	0	0	0	0	0	0	0	0	0	0	0	0	0	0	0
1700020A23Rik	4.42463	1.96231	0	0	1.62388	0	5.2325	4.46516	5.56561	0	0	0	0.774584	1.61013	2.44657	3.9571	5.06285	4.3079	9.86227	2.26008	0	0	7.00329
1700020D12Rik	0	0	1.02409	0	0	0	0	0	0	0	0	0	0	0	0	0	0	0	0	0	0	0	0
1700020D14Rik	0	0	0	0	0	0	0	0	0	0	0	0	0	0	0	0	0	0	0	0	0	0	0
1700020G03Rik	0	0	0	0	0	0	0	0	0	0	0	0	0	1.61013	0	0	0	0	0	1.13004	0	0	0
1700020G17Rik	0	0	0	0	0	0	0	0	0	0	0	0	0	0	0	0	0	0	0	0	0	0	0
1700020L13Rik	0	0	0	0	0	0	0	0	0	0	0	0	0	0	0	0	0	0	1.09581	0	0	0	1.16722
1700020L24Rik	3.5397	6.86807	14.3372	43.3069	34.1014	25.1731	11.2125	6.25122	7.95087	18.0941	31.1636	4.31515	7.74584	7.24557	6.5242	13.1903	21.264	14.6469	9.86227	7.91027	21.1281	41.4549	19.8427
1700020M21Rik	0	0	0	0	0	0	0	0	0	0	0	0	0	0	0	0	0	0	0	0	0	0	0
1700020N01Rik	0	1.96231	4.09635	11.6	19.4865	32.3654	5.98	2.67909	2.38526	20.951	6.03167	5.17818	0.774584	3.22025	26.0968	31.6568	16.2011	6.89264	0	1.13004	10.0081	2.76366	16.341
1700020N15Rik	0	0	0	0	0	0	0	0	0	0	0	0	0	0	0	0	0	0	0	0	0	0	0
1700020N18Rik	0	0	0	0	0	0	0	0	0	0	0	0	0	0	0	0	0	0	0	0	0	0	0
1700021F02Rik	0	0	0	0	0	0	0	0	0	0	0	0	0	0	0	0	0	0	0	0	0	0	0
1700021F07Rik	0	0	0	0	0	0	0	0	0	0	0	0	0	0	0	0	0	0	0	0	0	0	0
1700021G15Rik	0	0	0	0	0	0	0	0	0	0	0	0	0	0	0	0	0	0	0	0	0	0	0
1700021L23Rik	0	0	0	0	0	0	0	0	0	0	0	0	0	0	0	0	0	0	0	0	0	0	0
1700021N21Rik	0	0	0	0	0	0	4.485	2.67909	7.95087	0	0	0	0.774584	2.41519	0	0	0	2.58474	2.19162	0	0	0	0
1700022A21Rik	0	0	0	0	0	0	0	0	0	0	0	0	0	0	0	0	0	0	0	0	0	0	0
1700022A22Rik	0	0	0	0	0	0	0	0	0	0	0	0	0	0	0	0	0	0	0	0	0	0	0
1700022E09Rik	0	0	0	0	0	0	0	0	0	0	0	0	0	0	0	0	0	0	0	0	0	0	0
1700022H01Rik	0	1.96231	0	0	0	0	0	0	0	0	1.00528	0	0	0	0	0	0	0	0	0	1.11201	0	0
1700022H16Rik	0	0	0	0	0	0	0	0	0	0	0	0	0	0	0	0	0	0	0	0	0	0	0
1700022I11Rik	0	0	0	0	0	0	2.99	0	0	0	0	0	0	0	0	0	0	0	0	0	0	0	0
1700022N22Rik	13.2739	1.96231	5.12043	27.0668	26.794	30.5674	5.98	8.93031	5.56561	24.7603	27.1425	12.0824	6.97126	9.66076	19.5726	18.4665	17.2137	1.72316	5.47904	3.39012	16.6801	2.76366	4.66886
1700023A20Rik	0	0	0	0	0	0	0	0	0	0	0	0	0	0.805063	0	0	0	0	0	0	0	0	0
1700023C21Rik	0	0	0	0	0	0	0	0	0	0	0	0	0	0	0	0	0	0	0	0	0	0	0
1700023D09Rik	1.76985	0	6.14452	3.09335	0	2.69712	0	0	4.77052	0.952319	0	2.58909	7.74584	3.22025	4.07762	0	0	0	1.09581	4.52016	2.22401	0	14.0066
1700023F02Rik	0	0	0	0	0	0	0	0	0	0	0	0	0	0	0	0	0	0	0	0	0	0	0
1700023G09Rik	0	0	0	0	0	0	0	0	0	0	0	0	0	0	0	0	0	0	0	0	0	0	0
1700024B05Rik	0	0	0	0	0	0	0	0	0	0	0	0	0	0	0	0	0	0	0	0	0	0	0
1700024B18Rik	0	0	0	0	0	0	0	0	0	0	0	0	0	0	0	0	0	0	0	0	0	0	0
1700024G13Rik	0	0	0	0	0	0	0	0	0	0	0	0	0	0	0	0	0	0	0	0	0	0	0
1700024I08Rik	0	0	0	0	0	0	0	0	0	0	0	0	0	0	0	0	0	0	0	0	0	0	0
1700024J04Rik	0	0	0	0	0	0	0	0	0	0	0	0	0	0	0	0	0	0	0	0	0	0	0
1700024N05Rik	0	0	0	0	0	0	0	0	0	0	0	0	0	0	0	0	0	0	0	0	0	0	0
1700025B11Rik	0	0	0	0	0	0	1.495	0	0	1.90464	0	0	0	0	0	0	0	0	0	0	3.33602	2.76366	0
1700025C18Rik	0	0	0	0	0	0	0	0	0	0	0	0	0	0	0	0	0	0	0	1.13004	0	0	0
1700025D23Rik	0	0	0	0	0	0	0	0	0	0	0	0	0	0	0	0	0	0	0	0	0	0	0
1700025F24Rik	0	0	0	0	0	0	0	0	0	0	0	0	0	0	0	0	0	0	0	0	0	0	0
1700025G04Rik	2294.61	2322.39	2748.65	126.827	141.277	121.37	2229.79	2153.1	2099.83	15.2371	17.0897	1852.92	2160.31	1856.48	92.9698	79.1419	96.1941	1724.88	1508.93	1495.04	2.22401	0	1.16722
1700025H01Rik	0	0	0	0	0	0	0	0	0	0	0	0	0	0	0	0	0	0	0	0	0	0	0
1700025J12Rik	0	0	0	0	0	0	0	0	0	0	0	0	0	0	0	0	0	0	0	0	0	0	0
1700025K04Rik	0	0	0	0	0	0	0	0	0	0	0	0	0	0	0	0	0	0	0	0	0	0	0
1700025K24Rik	0	0	0	0	0	0	0	0	0	0	0	0	0	0	0	0	0	0	0	0	0	0	0
1700025M24Rik	0	0	0	0	0	0	0	0	0	0	0	0	0	0	0	0	0	0	0	0	0	0	0
1700025N23Rik	0	0	0	11.6	16.2388	14.3846	2.99	0	0	10.4755	5.02639	0	0	0	9.78629	15.8284	11.1383	0.861579	0	4.52016	16.6801	27.6366	31.5148
1700025O08Rik	0	0	0	0	0	0	0	0	0	0	0	0	0	0	0	0	0	0	0	0	0	0	0
1700026D11Rik	0.884926	0	0	0	0	0	0	0	0	0	0	0	0	0	0	0	0	0	0	0	0	0	0
1700026F02Rik	0	0	0	0	0	0	0	0	0	0	0	0	0	0	0	0	0	0	0	0	0	0	0
1700026J12Rik	0	0	0	0	0	0	0	0	0	0	0	0	0	0	0	0	0	0	0	0	0	0	0
1700026J14Rik	0.884926	0	0	0	0	0	1.495	0	2.38526	0	0	4.31515	6.97126	0.805063	0	0	0	7.75422	4.38323	4.52016	0	0	0
1700027A15Rik	0	0	0	0	0	0	0	0	0	0	0	0	0	0	0	0	0	0.861579	0	0	0	0	1.16722
1700027F06Rik	0	0	0	0	0	0	0	0	0	0	0	0	0	0	0	0	0	0	0	0	0	0	0
1700027F09Rik	0	0	0	0	0	0	0	0	0	0	0	0	0	0	0	0	0	0	0	0	0	0	0
1700027H10Rik	0	0	0	0	0	0	0	0	0	0	0	0	0	0	0	0	0	0	0	0	0	0	0
1700027I24Rik	0	0	0	0	0	0	0	0	0	0	0	0	0	2.41519	0	0	0	1.72316	0	0	0	0	0
1700027J07Rik	0	0	2.04817	0	0	0.89904	0.7475	0.893031	3.18035	0	0	0	0	0	5.70867	2.63806	2.02514	2.58474	1.09581	0	0	0	0
1700028B04Rik	52.2106	52.0011	87.0474	69.6003	56.0238	48.5482	118.105	80.3728	117.673	58.0914	79.4169	145.852	114.638	115.124	113.358	97.6084	119.483	95.6353	116.156	101.704	93.4085	96.7281	68.8657
1700028D13Rik	0	0	0	0	0	0	0	0	0	0	0	0	0	0	0	0	0	0	0	0	0	0	0
1700028E10Rik	3.5397	5.88692	3.07226	6.96003	4.87163	3.59616	0	1.78606	0	4.76159	3.01583	5.17818	5.42209	5.63544	7.33972	5.27613	1.01257	6.03106	0	3.39012	15.5681	16.582	2.33443
1700028I16Rik	20.3533	21.5854	11.265	0	0	3.59616	9.7175	25.8979	12.7214	0	0	10.3564	19.3646	12.0759	0	0	0	14.6469	14.2455	21.4707	0	0	0
1700028J19Rik	79.6433	73.5865	71.6861	6.96003	12.1791	9.88944	11.2125	33.0422	31.8035	7.61855	9.0475	33.6582	30.2088	40.2532	9.78629	21.1045	14.176	30.1553	37.2575	20.3407	12.2321	0	4.66886
1700028K03Rik	4.42463	24.5288	10.2409	13.1467	4.87163	7.19232	28.405	19.6467	9.54105	2.85696	4.02111	7.76727	11.6188	29.7873	1.63105	5.27613	14.176	29.2937	14.2455	11.3004	2.22401	0	0
1700028M03Rik	0	0	0	0	0	0	0	0	0	0	0	0	0	0	0	0	0	0	0	0	0	0	0
1700028P14Rik	0	0	0	0	0	0	0.7475	0	0	0	0	0	3.09834	0	0	0	0	0	0	4.52016	0	8.29098	2.33443
1700028P15Rik	0	0	0	0	0	0	0	0	0	0	0	0	0	0	0	0	0	0	0	0	0	0	0
1700029B22Rik	0	0	0	0	0	0	0	0	0	0	0	0	0	0	0	0	0	0	0	0	0	0	0
1700029F12Rik	0	0	0	0	0	0	0	0	0	0	0	0	0	0	0	0	0	0	0	0	0	0	0
1700029H14Rik	0	0	0	1.54667	1.62388	1.79808	0	0.893031	0	2.85696	0	0	0.774584	0	1.63105	0	0	0	0	0	0	0	0
1700029I15Rik	11.504	2.94346	3.07226	31.7068	21.1104	15.2837	2.2425	0.893031	5.56561	19.9987	41.2164	4.31515	0	8.05063	22.8347	10.5523	28.3519	0.861579	6.57485	3.39012	11.1201	5.52732	22.1771
1700029J03Rik	0	0	0	0	0	0	0	0	0	0	0	0	0.774584	0	0	0	0	0	0	0	0	0	0
1700029J07Rik	26.5478	22.5665	26.6263	3.09335	1.62388	3.59616	39.6175	43.7585	27.033	0	0	37.1103	44.1513	41.8633	4.89315	1.31903	3.03771	46.5253	33.9701	44.0715	0	0	3.50165
1700029M03Rik	0	0	0	0	0	0	0	0	0	0	0	0	0	0	0	0	0	0	0	0	0	0	0
1700029M20Rik	0	0	0	0	0	0	0	0	0	0	0	0	3.87292	3.22025	0	0	0	0	0	0	0	0	0
1700029N11Rik	0	0	0	0	0	0	0	0	0	0	0	0	0	0	0	0	0	0	0	0	0	0	0
1700029P11Rik	0	2.94346	0	0	0	0	0	0	0	0	0	0	0	0	0	0	0	0	0	0	0	0	0
1700030A11Rik	0	0	0	0	0	0	0	0	0	0	0	0	0	0	0	0	0	0	0	0	0	0	0
1700030C10Rik	0	0	0	42.5335	51.9641	35.0626	0	0	0	42.8543	42.2217	0	0	0	36.6986	26.3806	57.7165	0	0	0	22.2401	16.582	33.8492
1700030C12Rik	0	0	0	0	1.62388	0	0	0	0	2.85696	0	0	2.32375	0	0	7.91419	0	0	0	0	0	0	0
1700030C14Rik	0	0	2.04817	1.54667	0	2.69712	0	0	0	0	0	0	0	0	0	0	0	0	0	3.39012	0	0	0
1700030F04Rik	0	0	0	0	0	0	0	0	0	0	0	0	0	0	0	0	0	0	0	0	0	0	0
1700030I03Rik	0	0	0	0	0	0	0	0	0	0	0	0	0	0	0	0	0	0	0	0	0	0	0
1700030J22Rik	84.0679	72.6053	57.3489	17.0134	24.3582	15.2837	24.6675	17.8606	45.32	56.1868	55.2903	10.3564	10.8442	13.6861	5.70867	15.8284	23.2891	9.47737	13.1497	13.5605	108.977	69.0915	45.5214
1700030K09Rik	199.108	189.363	237.588	170.907	202.173	179.808	207.057	221.472	229.78	143.8	137.723	205.401	278.85	221.392	114.989	129.265	103.282	226.595	213.683	254.259	101.193	107.783	116.722
1700030L20Rik	0	0	0	0	0	0	0	0	0	0	0	0	0	0	0	0	0	0	0	0	0	0	0
1700030L22Rik	0	0	0	0	0	0	0	0	0	0	0	0	0	0	0	0	0	0	0	0	0	0	0
1700030M09Rik	0	0	0	0	0	0	0	0	0	0	0	0	0	0	0	0	0	3.44632	0	0	0	0	0
1700030N03Rik	0	0	0	0	0	0	0	0	0	0	0	0	0	0	0	0	0	0	0	0	1.11201	0	0
1700030O20Rik	5.30955	3.92461	18.4336	0	0	0	26.91	21.4327	23.0575	0	0	31.0691	29.4342	45.8886	0	0	0	47.3869	36.1617	18.0806	0	2.76366	0
1700031A10Rik	0	0	0	0	0	0	0	0	0	0	0	0	0	0	0	0	0	0	0	0	0	0	0
1700031F05Rik	0	0	0	0	0	0	0	0	0	0	0	0	0	0	0	0	0	0	0	0	0	0	0
1700031L13Rik	0	0	0	0	0	0	0	0	0	0	0	0	0	0	0	0	0	0	0	0	0	0	0
1700031M16Rik	0	0	0	0	0	0	0	0	0	0	0	0	0	0	0	0	0	0	0	0	0	0	0
1700031P21Rik	0	0	0	0	0	0	0	0	0	0	0	0	0	0	0	0	0	0	0	0	0	0	0
1700034B16Rik	0	0	0	0	0	0	0	0	0	0	0	0	0	0	0	0	0	0	0	0	0	0	0
1700034E13Rik	0	0	0	0	0	0	0	0	0	0	0	0	0	0	0	0	0	0	0	0	0	0	0
1700034G24Rik	0	0	0	0	0	0	0	0	0	0	0	0	0	0	0	0	0	0	0	0	0	0	0
1700034H15Rik	12.389	18.6419	10.2409	3.86668	0	0	28.405	29.47	33.3937	2.85696	9.0475	20.7127	22.4629	33.8127	1.63105	1.31903	3.03771	59.449	25.2036	47.4616	13.3441	0	19.8427
1700034I23Rik	12.389	8.83038	13.3131	13.1467	17.0507	7.19232	18.6875	15.1815	20.6723	10.4755	19.1003	13.8085	12.3933	17.7114	30.1744	21.1045	18.2263	18.9547	12.0539	10.1704	16.6801	13.8183	11.6722
1700034J05Rik	0	0	0	0	0	0	0	0	0	0	0	0	0.774584	0	0	0	0	0.861579	0	0	0	0	0
1700034K08Rik	0	0	0	0	0	0	0	0	0	0	0	0	0	0	0	0	0	0	0	0	0	0	0
1700034P13Rik	4.42463	0	3.07226	1.54667	3.24776	2.69712	6.7275	1.78606	2.38526	0.952319	2.01056	1.72606	3.87292	0.805063	2.44657	3.9571	4.05028	1.72316	3.28742	6.78023	1.11201	0	3.50165
1700036A12Rik	0	0	0	0	0	0	0	0	0	0	0	0	0	0	0	0	0	0	0	0	0	0	0
1700036G14Rik	0	0	0	0	0	0	0	0	0	0	0	0	0	0	0	0	0	0	0	0	0	0	0
1700037C18Rik	63.7146	38.265	45.0598	22.4268	12.1791	4.4952	23.92	36.6143	42.1396	11.4278	7.03694	16.3976	40.2784	20.9316	17.9415	21.1045	7.08799	31.8784	16.4371	35.0312	25.5761	38.6912	21.0099
1700037F03Rik	0	1.96231	0	1.54667	0	0	0	0	0	0	1.00528	0	0	0	0	1.31903	2.02514	0	0	0	0	13.8183	1.16722
1700037H04Rik	1730.91	1687.58	2459.86	1030.08	1273.12	1182.24	2617.74	2796.08	3095.27	863.753	815.28	1965.12	1766.83	1946.64	646.711	568.503	737.151	2518.4	2408.59	2808.15	365.85	483.641	449.378
1700039E22Rik	0	0	0	0	0	0	0	0	0	0	0	0	0	0	0	0	0	0	0	0	0	0	0
1700039I01Rik	0	0	0	0	0	0	0	0	0	0	0	0	0	0	0	0	0	0	0	0	0	0	0
1700039M10Rik	0	0	0	0	0	0	0	0	0	0	3.01583	0	0	0	0	0	0	0	0	0	0	2.76366	0
1700040D17Rik	11.504	2.94346	9.21678	0	0	0	17.1925	6.25122	7.15578	0	0	3.45212	2.32375	9.66076	0	2.63806	0	6.03106	7.67066	4.52016	0	0	0
1700040F15Rik	0	0	0	0	0	0	0	0	0	0	0	0	0	0	0	0	0	0	0	0	0	0	0
1700040G22Rik	0	0	0	0	0	0	0	0	0	0	0	0	0	0	0	0	0	0	0	0	0	0	0
1700040K01Rik	0	0	0	0	0	0	0	0	0	0	0	0	0	0	0	0	0	0	0	0	0	0	0
1700040P09Rik	0	0	0	0	0	0	0	0	0	0	0	0	0	0	0	0	0	0	0	0	0	0	0
1700041A01Rik	0	0	0	0	0	0	0	0	0	0	0	0	0	0	0	0	0	0	0	0	0	0	0
1700041B01Rik	0	0.981153	0	0	0	0	0	0	0	0	0	6.04121	3.09834	2.41519	0	0	0	0	0	0	0	0	0
1700041C23Rik	2.65478	2.94346	0	0	0	0	0	0	0.795087	0	0	0.86303	0.774584	12.0759	0	0	0	0	5.47904	2.26008	0	0	0
1700041G16Rik	0	3.92461	6.14452	1.54667	0.811939	0.89904	1.495	4.46516	0	3.80927	12.0633	4.31515	0.774584	0	2.44657	0	4.05028	0	0	0	48.9283	11.0546	30.3476
1700041I07Rik	0	0	0	0	0	0	0	0	0	0	0	0	0	0	0	0	0	0	0	0	0	0	0
1700041M19Rik	0	0	0	0	0	0	0	0	0	0	0	0	0	0	0	0	0	0	0	0	0	0	0
1700042G07Rik	0	0	0	0	0	0	0	0	0	0	0	0	0	0	0	0	0	0	0	0	0	0	0
1700042G15Rik	0	0	0	0	0	0	0	0	0	0	0	0	0	0	0	0	0	0	0	0	0	0	0
1700042O10Rik	0	0	0	0	0	0	0	0	0	0.952319	0	0	0.774584	3.22025	0	0	0	0	0	0	0	0	0
1700044C05Rik	0	0	0	0	0	0	0	0	0	0	0	0	0	0	0	0	0	0	0	0	0	0	0
1700044K03Rik	0	0	0	0	0	0	0	0	0	0	0	0	0	0	0	0	0	0	0	0	0	0	0
1700045H11Rik	0	0	0	0	0	0	0	0	0	0	0	0	0	0.805063	0	0	0	0	0	0	0	0	0
1700046C09Rik	0	0	0	0	0	0	0	0	0	0	0	0	0	0	0	0	0	0	0	0	0	0	0
1700047A11Rik	0	0	0	0	0	0	0	0.893031	0	0	0	1.72606	0	0.805063	0	0	0	0	1.09581	0	0	0	3.50165
1700047E10Rik	0	0	0	0	0	0	0	0	0	0	0	0	0	0	0	0	0	0	0	0	0	0	0
1700047F07Rik	0	0	0	0	0	0	0	0	0	0	0	0	0	0	0	0	0	0	0	0	0	0	0
1700047G03Rik	0	0	0	0	0	0	0	0	1.59017	0	0	0	0.774584	0	0	0	0	0	1.09581	0	0	0	0
1700047L14Rik	0	0	0	0	0	0	0	0	0	0	0	0	0	0	0	0	0	0	0	0	0	0	0
1700047M11Rik	0	0	0	0	0	0	0	0	0	0	0	0	0	0	0	0	0	0.861579	0	0	0	0	0
1700048B10Rik	0	0	0	0	0	0	0	0	0	0	0	0	0	0	0	0	0	0	0	0	0	0	0
1700048F04Rik	0	0	0	0	0	0	0	0	0	0	0	0	0	0	0	0	0	0	0	0	0	0	0
1700048M11Rik	7.96433	3.92461	1.02409	0.773337	8.93133	8.9904	7.475	9.82334	7.15578	1.90464	7.03694	1.72606	9.29501	10.4658	3.2621	1.31903	3.03771	7.75422	4.38323	1.13004	7.78404	0	1.16722
1700048O14Rik	0	0	0	0	0	0	0	0	0	0	0	0	0	0	0	0	0	0	0	0	0	0	0
1700048O20Rik	0	0	0	0	0	0	5.2325	2.67909	1.59017	0	0	0	0	0	0	0	0	0	0	0	0	0	0
1700049E15Rik	0	0	0	0	0	0	0	0	0	0	0	0	0	0	0	0	0	0	0	0	0	0	0
1700049E17Rik1	0	0	0	0	0	0	0	0	0	0	0	0	0	0	0	0	0	0	0	0	0	0	0
1700049E17Rik2	0	0	0	0	0	0	0	0	0	0	0	0	0	0	0	0	0	0	0	0	0	0	0
1700049E22Rik	0	0	0	0	0	0	0	0	0	0	0	0	0	0	0	0	0	0	0	0	0	0	0
1700049J03Rik	7.0794	2.94346	8.19269	0.773337	0	0	17.1925	24.1118	15.1067	0	0	10.3564	10.8442	9.66076	0	0	1.01257	17.2316	3.28742	13.5605	0	2.76366	0
1700049L16Rik	0	0	0	0	0.811939	0	0	0	0	0	0	0	0	0	0	0	0	0	0	0	0	0	0
1700051A21Rik	0	0	0	0	0	0	0	0	0	0	0	0	0	0	0	0	0	0	0	0	0	0	0
1700052H01Rik	0	0	0	0	0	0	0	0	0	0	0	0	0	0	0	0	0	0	0	0	0	0	0
1700052I22Rik	0	0	0	0	0	0	0	0	0	0	0	0	0	0	0	0	0	0	0	0	0	0	0
1700052K11Rik	37.1669	47.0953	16.3854	30.9335	44.6566	17.9808	2.99	1.78606	0	38.0927	24.1267	6.04121	12.3933	13.6861	17.126	39.571	23.2891	0.861579	2.19162	9.04031	52.2643	60.8005	30.3476
1700054A03Rik	0	0	0	0	0	0	0	0	0	0	0	0	0	0	0	0	0	0	0	0	0	0	0
1700054K19Rik	0	0	0	0	0	0	0	0	0	0	0	0	0	0	0	0	0	0	0	0	0	0	0
1700054M17Rik	1.76985	6.86807	5.12043	0	0	0	4.485	3.57212	2.38526	0	0	0	0.774584	4.83038	0	0	0	0.861579	3.28742	2.26008	0	0	0
1700054O19Rik	0	0	0	0	0	0	0	0	0	0	0	0	0	0	0	0	0	0	0	0	0	0	1.16722
1700055C04Rik	0	0	0	0	0	0	0	0	0	0	0	0	0	0	0	0	0	0	0	0	0	0	0
1700055D16Rik	0	0	1.02409	0	0	3.59616	0	0	0	2.85696	0	0	0	2.41519	0	0	0	0	0	0	0	0	0
1700055D18Rik	7.0794	9.81153	8.19269	2.32001	1.62388	3.59616	5.2325	0.893031	3.97544	9.52319	15.0792	6.90424	0.774584	6.44051	6.5242	10.5523	11.1383	13.7853	1.09581	2.26008	98.9685	110.546	141.233
1700055K11Rik	0	0	0	0	0	0	0	0	0	0	0	0	0	0	0	0	0	0	0	0	0	0	0
1700055L01Rik	0	0	0	0	0	0	0	0	0	0	0	0	0	0	0	0	0	0	0	0	0	0	0
1700056E22Rik	12.389	7.84922	31.7467	3.86668	4.87163	6.29328	9.7175	10.7164	11.1312	6.66623	1.00528	5.17818	13.1679	5.63544	0	3.9571	0	4.3079	2.19162	7.91027	3.33602	11.0546	12.8394
1700057G04Rik	0	0	0	0	0	0	0	0	0	0	0	0	0	0	0	0	0	0	0	0	0	0	0
1700057H15Rik	0	0	0	0	0	0	0	0	0	0	0	0	0	0	0	0	0	0	0	0	0	0	0
1700057H21Rik	0	0	0	0	0	0	0	0	0	0	0	0	0.774584	0	0	0	0	0	0	0	0	0	0
1700060C16Rik	0	0	0	0	0	0	0	0	0	0	0	0	0	0	0	0	0	0	0	0	0	0	0
1700060C20Rik	0	0	0	0	0	0	0	0	0	0	0	0	0	0.805063	0	0	0	0	0	0	0	0	0
1700060J05Rik	1.76985	1.96231	3.07226	0	0.811939	0.89904	12.7075	7.14425	0.795087	0	1.00528	14.6715	9.29501	7.24557	0	0	0	7.75422	3.28742	9.04031	0	5.52732	0
1700061F12Rik	0	0	0	0	0	0	0	0	0	0	0	0	0	0	0	0	0	0	0	0	0	0	0
1700061I17Rik	0	0	0	0	0	0	0	0	0	0	0	0	0	0	0	0	0	0	0	0	0	0	0
1700061J23Rik	0	0	0	0	0	0	0	0	0	0	0	0	0	0	0	0	0	0	0	0	0	0	0
1700061N14Rik	0	0	0	0	0	0	0	0	0	0	0	0	0	0	0	0	0	0	0	0	0	0	0
1700062C10Rik	0	0	0	0	0	0	0	0	0	0	0	0	0	0	0	0	0	0	0	0	0	0	0
1700063A18Rik	0	0	0	0	0	0	0	0	0	0	0	0	0	0	0	0	0	0	0	0	0	0	0
1700063D05Rik	0	0	0	0	0	0	0	0	0	0	0	0.86303	0	0	0	0	0	0	0	0	0	0	0
1700063H04Rik	0	0	0	0	0	0	1.495	0	0	0	0	0	0	0	0	0	0	0	3.28742	0	0	0	0
1700063H06Rik	0	0	0	0	0	0	0	0	0	0	0	0	0	0	0	0	0	0	0	0	0	0	0
1700063O14Rik	0	0	0	0	0	0	0	0	0	0	0	0	0	0	0	0	0	0	0	0	0	0	0
1700064F23Rik	0	0	0	0	0	0	0	0	0	0	0	0	0.774584	0	0	0	0	0.861579	0	0	0	0	0
1700064J06Rik	0	0	0	0	0	0	0	0	0	0	0	0	0	0	0	0	0	0	0	0	0	0	0
1700064M15Rik	0	0	0	0	0	0	2.2425	3.57212	0.795087	0	0	0	0	0	0	0	0	0	0	0	0	0	0
1700065D16Rik	0	0	0	0	2.43582	3.59616	0	1.78606	0.795087	0	0	0	3.09834	0	0.815524	0	1.01257	0	0	0	0	0	0
1700065I16Rik	0	0	0	0	0	0	0	0	0	0	0	0	0	0	0	0	0	0	0	0	0	0	0
1700065J11Rik	0	0	0	0	0	0	0	0	0	0	0	0	0	0	0	0	0	0	0	0	0	0	0
1700065J18Rik	0	0	0	0	0	0	0	0	0	0	0	0	0	0	0	0	0	0	0	0	0	0	0
1700065L07Rik	0	0	0	0	0	0	0	0	0	0	0	0	0	0	0	0	0	0	0	0	0	0	0
1700065O20Rik	0	0	0	0	0	0	0	0	0	0	0	0	0	0	0	0	0	0	0	0	0	0	0
1700066B17Rik	0	0	0	0	0	0	0	0	0	0	0	0	0.774584	0	0	0	0	0	0	0	0	0	0
1700066B19Rik	7.96433	3.92461	3.07226	0	0	0	9.7175	15.1815	8.74596	0	0	17.2606	0.774584	5.63544	0	0	2.02514	0.861579	24.1078	4.52016	0	0	0
1700066C05Rik	0	0	0	0	0	0	0	0	0	0	0	0	0	0	0	0	0	0	0	0	0	0	0
1700066J03Rik	0	0	1.02409	0	0	0	0	0	0	0	0	0	0	0	0	0	0	0	0	0	0	0	0
1700066M21Rik	207.073	183.476	139.276	476.375	345.886	389.284	165.945	180.392	135.96	260.935	272.43	323.636	247.867	388.04	371.879	352.182	363.512	304.999	322.168	248.609	236.857	152.001	232.276
1700066N21Rik	0	0	0	0	0	0	0	0	0	0	0	0	0	0	0	0	0	0	0	0	0	0	0
1700066O22Rik	0	0	0	0	0	0	0	0	0	0	0	0	0	0	0	0	0	0	0	0	0	0	0
1700067G17Rik	0	0	0	0	0	0	0	0	0	0	0	0	0	0	0	0	0	0	0	0	0	0	0
1700067K01Rik	0.884926	4.90576	8.19269	8.5067	7.30745	6.29328	5.2325	4.46516	9.54105	19.0464	6.03167	12.9454	0.774584	4.02532	5.70867	7.91419	7.08799	5.16948	7.67066	4.52016	1.11201	0	5.83608
1700067P10Rik	0	0	0	0	0	0	0	0	0	0	0	0	0	0	0	0	0	0	0	0	0	0	0
1700069L16Rik	0	0	0	0	0	0	0	0	0	0	0	0	0	0	0	0	0	0	0	0	0	0	0
1700069P05Rik	0	0	0	0	0	0	0	0	0	0	0	0	0	0	0	0	0	0	0	0	0	0	0
1700071G01Rik	0	0	0	1.54667	0	0	0.7475	0	0	0	0	0	0	0	0	0	1.01257	0	0	0	0	0	0
1700071K01Rik	0	0	0	0	0	0	0	0	0	0	0	0	0	0	0	0	0	0	0	0	0	0	0
1700071M16Rik	0	0	0	0	0	0	0	0	0	0	1.00528	0	0	0	25.2813	19.7855	31.3897	0	0	0	30.0242	22.1093	15.1738
1700072B07Rik	0	0	0	0	0	0	0	0	0	0	0	0	0	0	0	0	0	0	0	0	0	0	0
1700072F12Rik	0	0	0	0	0	0	0	0	0	0	0	0	0	0	0	0	0	0	0	0	0	0	0
1700072I22Rik	0	0	0	0	0	0	0	0	0	0	0	0	0	0	0	0	0	0	0	0	0	0	0
1700072O05Rik	0	0	0	0	0	0	0	0	0	0	0	0	0	0	0	0	0	0	0	0	0	0	0
1700073E17Rik	0	0	0	0	0	0	0	0	0.795087	0	0	0	0	0	0	0	0	0	0	0	0	0	0
1700074H08Rik	0	0	0	0	0	0	0	0	0	0	0	0	0	0.805063	0	0	0	0	0	0	0	0	0
1700074P13Rik	0	0	0	0	0	0	0	0	0	0	0	0	0	0	0	0	0	0	0	0	0	0	0
1700080F18Rik	0	0	0	0	0	0	0	0	0	0	0	0	0	0	0	0	0	0	0	0	0	0	0
1700080G11Rik	0	0	0	0	0	0	0	0	0	0	0	0	0	0	0	0	0	0	0	0	0	0	0
1700080N15Rik	0	0	0	0	0	0	0	0	0	0	0	0	0	0	0	0	0	0	0	0	0	0	0
1700081B01Rik	0	0	0	0	0	0	0	0	0	0	0	0	0	0	0	0	0	0	0	0	0	0	0
1700081H04Rik	0	0	0	0	0	0	0	0	0	0	0	0	0	0	0	0	0	0	0	0	0	0	0
1700082M22Rik	15.0437	7.84922	4.09635	0	0	0.89904	2.99	3.57212	5.56561	0	0	10.3564	2.32375	3.22025	0	5.27613	0	8.61579	2.19162	4.52016	0	0	0
1700083H02Rik	0	0	0	0	0	0	0	0	0	0	0	0	0	0	0	0	0	1.72316	0	0	0	0	0
1700084D21Rik	0	0	0	0	0	0	0	0	0	0	0	0	0	0	0	0	0	0	0	0	0	0	0
1700084E18Rik	3.5397	6.86807	24.5781	2.32001	1.62388	2.69712	16.445	28.577	14.3116	0	4.02111	20.7127	33.3071	21.7367	1.63105	0	0	13.7853	23.012	24.8609	4.44802	2.76366	2.33443
1700084F23Rik	0	0	0	0	0	0	0	0	0	0	0	0	0	0	0	0	0	0	0	0	0	0	0
1700084J12Rik	53.0955	60.8315	26.6263	46.4002	30.0417	31.4664	39.6175	24.1118	27.8281	33.3312	33.1742	50.9188	49.5734	39.4481	38.3296	50.1232	22.2765	40.4942	62.4611	58.762	32.2482	74.6188	36.1837
1700084M14Rik	0	0	0	0	0	0	0	0	0	0	0	0	0	0	0	0	0	0	0	0	0	0	0
1700085C21Rik	0	0	0	0	0	0	0	0	0	0	0	0	0	0	0	0	0	0	0	0	0	0	0
1700086D15Rik	0	0	0	0	0	0	0	0	0	0	0	0	0	0	0	0	0	0	0	0	0	0	0
1700086L19Rik	0	0	0	0	0	0	1.495	0	1.59017	0	0	0	0	0	0	0	0	4.3079	0	5.6502	0	0	2.33443
1700086O06Rik	112.386	94.1907	73.7342	51.0402	46.2805	24.2741	20.1825	18.7537	25.4428	26.6649	22.1161	57.823	55.77	28.1772	33.4365	32.9758	23.2891	42.2174	31.7784	28.251	18.9041	8.29098	11.6722
1700086P04Rik	20.3533	43.1707	34.8189	13.9201	7.30745	9.88944	71.76	75.0146	35.7789	6.66623	15.0792	56.0969	106.893	71.6506	4.89315	5.27613	6.07542	41.3558	42.7365	38.4213	26.6881	16.582	29.1804
1700087M22Rik	0	0	6.14452	0	0	0	0	0	0	0	0	0	0	0.805063	0	0	0	0	0	0	0	0	0
1700088E04Rik	1.76985	4.90576	11.265	0	0	1.79808	2.99	0	2.38526	0	1.00528	6.04121	17.8154	8.8557	0	0	0	10.339	5.47904	5.6502	2.22401	0	0
1700091H14Rik	0	0	0	0	0	0	0	0	0	0	0	0	0	0	0	0	0	0	0	0	0	0	0
1700091J24Rik	0	0	0	0	0	0	0	0	0	0	0	0	0	0	0	0	0	1.72316	0	0	0	0	0
1700092C02Rik	0	0	0	0	0	0	0	0	0	0	0	0	0	0	0	0	0	0	0	0	0	0	0
1700092C10Rik	0	0	0	0	0	0	0	0	0	0	0	0	0	0	0	0	0	0	0	0	0	0	0
1700092E19Rik	0	0	0	0	0	0	0	0	0	0	0	0	0	0	0	0	0	0	0	0	1.11201	0	0
1700092K14Rik	0	0	0	0	0	0	0	0	0	0	0	0	0	0	0	0	0	0	0	0	0	0	0
1700092M07Rik	4.42463	1.96231	1.02409	2.32001	1.62388	0.89904	0	0	3.97544	0	0	6.90424	1.54917	2.41519	4.89315	2.63806	3.03771	5.16948	5.47904	3.39012	2.22401	0	0
1700093K21Rik	0	0	4.09635	0.773337	0.811939	0.89904	5.98	0	7.15578	0.952319	3.01583	3.45212	0	2.41519	0	0	2.02514	5.16948	6.57485	1.13004	0	2.76366	2.33443
1700094D03Rik	99.1117	96.153	88.0715	78.8803	73.8864	56.6395	164.45	125.917	113.697	78.0901	74.3905	126.865	145.622	198.851	113.358	63.3135	71.8924	178.347	154.509	113.004	141.225	143.71	157.574
1700094J05Rik	0	0	0	0	0	0.89904	1.495	0	0	0	0	0	0.774584	0	0	0	0	0	0	0	0	0	0
1700094M23Rik	0	0	0	0	0	0	0	0	0	0	0	0	0	0	0	0	0	0	0	0	0	0	0
1700094M24Rik	0	0	0	0	0	0	0	0	0	0	0	0	0	0	0	1.31903	0	0	0	0	0	2.76366	0
1700095A13Rik	0	0	0	0	0	0	0	0	0	0	0	0	0	0	0	0	0	0	0	0	0	0	0
1700095A21Rik	0	0	0	0	0	0	2.2425	0	0	0	0	0	0	0.805063	0	0	0	0	0	0	0	0	0
1700095B10Rik	0	0	0	0	0	0	0	0	0	0	0	0	0	0	0	0	0	0	0	0	0	0	0
1700095J03Rik	0	0	0	0	0	0	0	0	0	0	0	0	0	0	0	0	0	0	0	0	0	0	0
1700095J07Rik	0	0	0	0	0	0	0	0	0	0	0	0	0	0	0	0	0	0	0	0	0	0	0
1700095J12Rik	0	0	0	3.09335	0	0	0	0	2.38526	4.76159	0	0	0	0	0	1.31903	2.02514	0	0	0	0	0	0
1700095K22Rik	0	0	0	0.773337	0	0	0	0	0	0.952319	0	0	1.54917	0	0	0	0	0.861579	0	0	3.33602	0	1.16722
1700096J18Rik	0.884926	4.90576	1.02409	0.773337	1.62388	0.89904	0	1.78606	0	9.52319	8.04222	1.72606	0.774584	2.41519	6.5242	1.31903	6.07542	1.72316	2.19162	1.13004	7.78404	11.0546	5.83608
1700096K18Rik	34.5121	28.4534	55.3007	31.7068	30.8537	26.9712	51.5775	23.2188	32.5986	50.4729	35.1847	30.206	36.4054	20.9316	42.4073	25.0616	38.4776	24.9858	12.0539	11.3004	78.9524	52.5096	53.6919
1700096P03Rik	0	0	0	0	0	0	0	0	0	0	0	0	0	0	0	0	0	0	0	0	0	0	0
1700097N02Rik	0	0	0	0	0	0	0	0	0	0	0	0	0	0	0	0	0	0	0	0	0	0	0
1700099I09Rik	0.884926	0	1.02409	1.54667	0	0	5.98	3.57212	3.18035	0.952319	10.0528	0	0	2.41519	0	0	0	6.03106	1.09581	1.13004	18.9041	19.3456	5.83608
1700100I10Rik	0	0	0	0	0	0	0	0	0	0	0	0.86303	0	0.805063	0	0	0	0	0	0	0	0	0
1700100L14Rik	0	0	0	0	0	0	0	0	0	0	0	0	0	0	0	0	0	0	0	0	0	0	0
1700101I11Rik	3.5397	3.92461	0	6.96003	4.87163	14.3846	3.7375	3.57212	1.59017	4.76159	9.0475	0	2.32375	1.61013	0	1.31903	2.02514	3.44632	0	2.26008	2.22401	11.0546	3.50165
1700101O22Rik	0	0	0	0	0	0	0	0	0	0	0	0	0	0	0	0	0	0	0	0	0	0	0
1700102H20Rik	3.5397	5.88692	7.16861	8.5067	4.87163	5.39424	14.2025	11.6094	11.1312	0	0	10.3564	5.42209	8.05063	1.63105	10.5523	6.07542	4.3079	1.09581	7.91027	0	5.52732	0
1700102J08Rik	0	0	0	0	0	0	0	0	0	0	0	0	0	0	0	0	0	0	0	0	0	0	0
1700102P08Rik	6.19448	11.7738	4.09635	8.5067	10.5552	25.1731	2.2425	6.25122	0	5.71391	6.03167	1.72606	1.54917	9.66076	4.07762	15.8284	4.05028	5.16948	0	5.6502	5.56003	5.52732	4.66886
1700104B16Rik	0	0.981153	3.07226	0	0	0	1.495	3.57212	0	0	0	0.86303	2.32375	1.61013	0	0	1.01257	0	0	0	0	0	0
1700104L18Rik	0	0	0	0	0	0	0	0	0	0	0	0	0	0	0	0	0	0	0	0	0	0	0
1700105F02Rik	0	0	3.07226	0	0	0	0	0	0	0	0	0	1.54917	0	0	0	0	0	0	0	0	0	0
1700105P06Rik	0	0	0	0	0	0	0	0	0	0	0	0	0	0	0	0	0	0	0	0	0	0	0
1700108F19Rik	0	0.981153	0	0	0	0	0.7475	0.893031	0.795087	0	0	1.72606	1.54917	0	0	0	0	0	0	2.26008	0	0	0
1700108I11Rik	0	0	0	0	0	0	0	0	0	2.85696	0	0	0	0	0	0	0	0	0	0	0	0	0
1700108J01Rik	0	0	0	0	0	0	0	0	0	0	0	0	0	0	0	0	0	0	0	0	0	0	0
1700108N06Rik	0	0	0	0	0	0	0	0	0	0	0	0	0	0	0	0	0	0	0	0	0	0	0
1700109G14Rik	0	2.94346	0	0.773337	0	0	0	2.67909	0	0	0	0	0	0	0	0	0	0.861579	0	1.13004	0	0	0
1700109G15Rik	0	0	0	0	0	0	0	0	0	0	0	0	0	0	0	0	0	0	0	0	0	0	0
1700109H08Rik	17.6985	27.4723	14.3372	25.5201	25.982	15.2837	61.295	46.4376	11.1312	19.9987	13.0686	56.0969	68.938	71.6506	33.4365	7.91419	16.2011	56.8642	64.6527	28.251	16.6801	5.52732	11.6722
1700109I08Rik	0	0	0	0	0	0	0	0	0	0	0	0	0	0	0	0	0	0	0	0	0	0	0
1700109K24Rik	2.65478	1.96231	2.04817	7.73337	4.05969	0	3.7375	8.93031	3.97544	4.76159	1.00528	8.6303	6.97126	3.22025	0	0	0	15.5084	6.57485	4.52016	1.11201	0	0
1700110C19Rik	0	0.981153	0	0	0	0	0	4.46516	0	0.952319	0	12.0824	12.3933	8.05063	2.44657	1.31903	3.03771	1.72316	10.9581	0	0	2.76366	0
1700110I01Rik	0	0	0	0	0	0	0	0.893031	0	0	0	0	0	0	0	0	0	0	0	0	0	0	0
1700110I07Rik	0	0	0	0	0	0	0	0	0	0	0	0	0	0	0	0	0	0	0	0	0	0	0
1700110K17Rik	1.76985	3.92461	0	3.09335	4.05969	1.79808	0	0	0	0	1.00528	0	9.29501	4.02532	0	0	8.10056	0	1.09581	2.26008	5.56003	5.52732	10.5049
1700111N16Rik	0	0	0	0	0	0	0	0	0	0	0	0	0	0	0	0	0	0	0	0	0	0	0
1700112D23Rik	10.6191	1.96231	3.07226	0	0	0	5.2325	2.67909	0.795087	0	1.00528	5.17818	8.52042	7.24557	0	0	0	4.3079	4.38323	7.91027	0	2.76366	0
1700112H15Rik	4.42463	4.90576	3.07226	0	0	0	0	4.46516	0	0	1.00528	8.6303	8.52042	12.881	0	0	2.02514	3.44632	7.67066	2.26008	2.22401	0	3.50165
1700112J05Rik	0	0	0	2.32001	0	0	0	0	0	0	0	0.86303	0	0	3.2621	0	0	0	0	0	0	0	0
1700112J16Rik	4.42463	2.94346	0	0	0	0	0.7475	0	0.795087	0	0	0	0	0	0.815524	0	0	1.72316	0	0	0	0	0
1700112M02Rik	0	0	0	0	0	0	0	0	0	0	0	0	0	0	0	0	0	0	0	0	0	0	0
1700112N08Rik	0	0	0	0	0	0	0	0	0	0	0	0	0	0	0	0	0	0	0	0	0	0	0
1700113A16Rik	10.6191	3.92461	15.3613	10.8267	8.11939	12.5866	29.9	18.7537	17.4919	9.52319	1.00528	7.76727	6.19667	14.4911	12.2329	7.91419	10.1257	6.03106	10.9581	10.1704	5.56003	0	14.0066
1700113B09Rik	0	0	0	0	0	0	0	0	0	0	0	0	0	0	0	0	0	0	0	0	0	0	0
1700113H08Rik	0	0	0	0	0	0	0	0	0	0	0	0	0	0	0	0	0	0	0	0	0	0	0
1700116B05Rik	0	0	0	0	0	0	0	0	0	0	0	0	0	0	0	0	0	0	0	0	0	0	0
1700116H05Rik	0	0	0	0	0	0	0	0	0	0	0	0	0	0	0	0	0	0	0	0	0	0	0
1700119H24Rik	0	0	0	0	0	0	0	0	0	0	0	0	0	0	0	0	0	0	0	0	0	0	0
1700120B22Rik	0	0	0	0	2.43582	1.79808	1.495	0	0	0	0	0	0	0	0	0	0	0	0	0	0	0	0
1700120C14Rik	0	0	2.04817	0.773337	0.811939	0	0	0	0	0.952319	1.00528	5.17818	1.54917	0	0.815524	0	5.06285	0	0	0	0	0	1.16722
1700120E14Rik	0	0	0	0	0	0	0	0	0	0	0	0	0	0	0	0	0	0	0	0	0	0	0
1700120G07Rik	0	2.94346	0	0	0	0.89904	0	0	0	0	0	0	0	0	0	0	0	0	0	0	0	0	0
1700120K04Rik	2.65478	2.94346	1.02409	7.73337	10.5552	8.09136	2.99	1.78606	0	11.4278	11.0581	1.72606	4.6475	0	6.5242	15.8284	10.1257	2.58474	6.57485	1.13004	6.67204	5.52732	8.17051
1700121C08Rik	0	0	0	0	0	0	0	0	0	0	0	0	0	0	0	0	0	0	0	0	0	0	0
1700121C10Rik	0	0	0	0	0	0	0	1.78606	0	0.952319	0	0	0	0	0.815524	0	3.03771	0	1.09581	0	0	0	0
1700121L16Rik	0	0	0	0	0	0	0	0	0	0	0	0	0	0	0	0	0	0	0	0	0	0	0
1700121M21Rik	0	0	0	0	0	0	0	0	0	0	0	0	0	0	0	0	0	0	0	0	0	0	0
1700121N20Rik	0	0	0	0	0	0	0	0	0	0	0	0	0	0	0	0	0	0	0	0	0	0	0
1700122C19Rik	0	0	0	0	0	0	0	0	0	0	0	0	0	0	0	0	0	0	0	0	0	0	0
1700122E12Rik	3.5397	3.92461	16.3854	3.86668	5.68357	13.4856	11.96	6.25122	11.1312	5.71391	11.0581	3.45212	6.19667	10.4658	3.2621	9.23323	13.1634	18.9547	2.19162	6.78023	1.11201	0	9.33772
1700122H20Rik	7.0794	3.92461	0	0	0	0	0	0	1.59017	0	0	0	0	0	0	0	0	0	0	0	0	0	0
1700122O11Rik	0	0	0	0	0	0	0	0	0	0	0	0	0	0	0	0	0	0	0	0	0	0	0
1700123J17Rik	0	0.981153	0	0	0	0	3.7375	0	0	0	0	0	1.54917	0	0	0	0	0	2.19162	1.13004	0	0	0
1700123K08Rik	0	0	0	0	0	0	0	0	0	0	0	0	0	0	0	0	0	0	0	0	0	0	0
1700123L14Rik	0	0	0	0	0	0	0	0	0.795087	0	0	0	4.6475	0	0	0	1.01257	0	0	0	0	0	0
1700123M08Rik	27.4327	24.5288	33.7949	15.4667	9.74327	2.69712	54.5675	54.4749	40.5494	5.71391	9.0475	31.9321	49.5734	45.8886	0.815524	11.8713	5.06285	40.4942	58.0778	42.9415	7.78404	11.0546	10.5049
1700123O12Rik	0	0	0	0	0	0	0	0	0	0	0	0	0	0	0	0	0	0	0	0	0	0	0
1700123O20Rik	624.757	526.879	582.705	731.576	731.557	722.828	302.737	333.994	333.937	998.03	884.644	538.531	419.05	454.056	893.815	772.953	852.584	356.694	394.491	388.733	1269.91	1102.7	1113.52
1700123O21Rik	0	0	0	0	0	0	0	0	0	0	0	0	0	0	0	0	0	0	0	0	0	0	0
1700124L16Rik	1.76985	0	0	2.32001	4.05969	1.79808	4.485	1.78606	5.56561	1.90464	1.00528	4.31515	5.42209	6.44051	1.63105	5.27613	0	4.3079	15.3413	3.39012	3.33602	0	0
1700124M09Rik	0	0	0	0	0	0	0	0	0	0	0	0	0	0	0	0	0	0	0	0	0	0	0
1700125G02Rik	0	0	0	0	0	0	0	0	0	0	0	0	0	0	0	0	0	0	0	0	0	0	0
1700125G22Rik	0	0	0	0	0	0	0	0	0	0	0	0	0	0	0	0	0	0	0	0	0	0	0
1700125H03Rik	0	1.96231	0	0	0	0	0	0	0	0	0	0	0	0	0	0	0	0	0	0	0	0	0
1700125H20Rik	0	0	1.02409	0	0	0	2.99	0.893031	0	0	1.00528	0	0.774584	0	0	0	0	0	0	2.26008	0	0	1.16722
1700126A01Rik	0	0	0	0	0	0	0	0	0	0	0	0	0	0	0	0	0	0	0	0	0	0	0
1700126G02Rik	0	3.92461	0	0	0	0	0	0.893031	0.795087	0	0	0	0	2.41519	0	0	0	0	0	0	0	0	5.83608
1700126H18Rik	0	0	0	0	0	0	0	2.67909	0	0	0	0	0	0	0	0	0	0	0	0	0	0	0
1700127F24Rik	0	0	0	0	1.62388	0	0	0	0	0	0	0	0	0	0	0	0	0	0	0	2.22401	0	0
1700128A07Rik	0	0	0	0	0	0	0	0	0	0	0	0	0	0	0	0	0	0	0	0	0	0	0
1700128E19Rik	0	0	0	0	0	0	0	0	0	0	0	0	0	0	0	0	0	0	0	0	0	0	0
1700128F08Rik	3.5397	3.92461	3.07226	0	0	0.89904	5.98	3.57212	1.59017	0	0	4.31515	0	1.61013	0	0	0	0	0	0	0	0	0
1700129C05Rik	0	0	0	0	0	0	0	0	0	0	0	0	0	0	0	0	0	0	0	0	0	0	0
1810006J02Rik	1.76985	0	1.02409	0	0	0	0.7475	0	0	0	0	0	0	0	0	2.63806	9.11313	0	2.19162	0	0	0	0
1810007C17Rik	0	0	0	0	0	0	0	0	0	0	0	0	0	0	0	0	0	0	0	0	0	0	0
1810007D17Rik	0	0	0	0	0	0	0	0	0	0	0	0	0	0	0	0	0	0	0	0	0	0	0
1810008I18Rik	0	0	0	0	0	0	0	0	0	0	0	0	0	0	0	0	0	0	0	0	0	0	0
1810009A15Rik	0	1.96231	1.02409	3.09335	1.62388	0.89904	0.7475	0	3.18035	0.952319	0	0	0	0.805063	0.815524	0	0	0	0	0	0	0	0
1810009J06Rik	0	0	0	0	0	0	0	0	0	0	0	0	0	0	0	0	0	0	0	0	0	0	0
1810010H24Rik	28.3176	40.2273	28.6744	40.9868	25.982	35.9616	55.315	39.2934	58.8365	25.7126	37.1953	33.6582	37.9546	21.7367	4.07762	21.1045	7.08799	31.8784	27.3952	16.9506	14.4561	11.0546	2.33443
1810010K12Rik	0	0	0	0	0	0	0	0	0	0	0	0	0	0	0	0	0	0	0	0	0	0	0
1810012K16Rik	0	0	0	4.64002	0	1.79808	5.2325	0.893031	0	0	1.00528	2.58909	0	4.83038	0	1.31903	0	0	6.57485	0	3.33602	0	0
1810013A23Rik	0	0	0	0	4.87163	0	0	0	3.18035	0	0	0.86303	7.74584	0	0	0	0	0	2.19162	0	0	0	0
1810013D15Rik	0	0	0	0	0	0	1.495	0.893031	0	0	0	1.72606	0.774584	1.61013	0	0	0	0	1.09581	1.13004	0	0	0
1810013L24Rik	1350.4	1296.1	1314.93	1630.97	1509.39	1527.47	1636.28	1511.01	1393.79	1659.89	1541.09	2045.38	2448.46	2126.98	1299.95	1239.89	1327.48	2220.29	1756.58	1678.11	1694.7	1807.43	1707.64
1810014B01Rik	157.517	118.72	90.1196	23.9734	12.991	12.5866	68.77	69.6564	76.3284	4.76159	4.02111	73.3575	66.6142	52.3291	30.1744	25.0616	16.2011	47.3869	39.4491	76.8427	0	11.0546	11.6722
1810018F18Rik	0	0	0	0	0	0	0	0	0	0	0	0	0	0	0	0	0	0	0	0	0	0	0
1810019D21Rik	0	0.981153	3.07226	0	1.62388	3.59616	5.2325	0.893031	14.3116	2.85696	3.01583	0.86303	2.32375	6.44051	1.63105	0	0	1.72316	5.47904	0	1.11201	0	0
1810019N24Rik	9.73418	2.94346	9.21678	0	4.87163	12.5866	8.2225	11.6094	8.74596	5.71391	9.0475	10.3564	6.97126	7.24557	0	0	0	10.339	17.5329	6.78023	16.6801	105.019	49.023
1810020O05Rik	7.0794	2.94346	1.02409	0	0.811939	0	1.495	2.67909	2.38526	0	0	8.6303	1.54917	1.61013	0	0	0	1.72316	2.19162	6.78023	5.56003	0	0
1810021B22Rik	30.0875	42.1896	59.397	10.0534	16.2388	10.7885	35.88	25.0049	28.6231	12.3801	45.2375	30.206	22.4629	25.762	26.0968	31.6568	22.2765	18.9547	9.86227	22.6008	24.4641	46.9822	29.1804
1810021M19Rik	0	0	1.02409	0	0	0.89904	0.7475	0.893031	0.795087	0.952319	1.00528	2.58909	0	2.41519	0	0	0	0.861579	2.19162	1.13004	0	0	2.33443
1810024B03Rik	0	2.94346	0	0	0	0.89904	0.7475	3.57212	3.97544	0	0	2.58909	0.774584	6.44051	1.63105	1.31903	2.02514	4.3079	1.09581	5.6502	2.22401	0	0
1810030O07Rik	912.358	943.869	957.521	1347.15	1443.63	1344.96	836.452	941.255	894.473	1666.56	1623.52	624.834	598.753	625.534	1541.34	1436.43	1338.62	561.75	682.688	811.368	1472.3	1578.05	1448.51
1810034E14Rik	19.4684	22.5665	27.6503	55.6802	49.5283	62.9328	6.7275	9.82334	19.0821	67.6146	81.4275	6.04121	6.97126	12.881	127.222	113.437	125.559	4.3079	4.38323	13.5605	114.537	99.4918	80.5379
1810035K13Rik	0	0	0	0	0	0	0	0	0	0	0	0	0	0	0	0	0	0	0	0	0	0	0
1810037I17Rik	745.992	633.825	845.896	1105.87	1204.11	1167.85	1058.46	1051.1	1145.72	1055.17	1155.06	964.867	790.076	833.24	1106.67	1006.42	1014.59	858.995	817.473	892.731	1142.03	1539.36	1196.4
1810041H14Rik	1.76985	2.94346	2.04817	1.54667	0	0.89904	0.7475	3.57212	0	0	1.00528	1.72606	5.42209	6.44051	0.815524	1.31903	0	0.861579	1.09581	0	3.33602	11.0546	0
1810044D09Rik	31.8573	15.6984	30.7226	9.28004	12.1791	8.9904	35.88	37.5073	42.9347	11.4278	14.0739	30.206	49.5734	27.3722	9.78629	9.23323	13.1634	16.37	44.9281	33.9012	5.56003	5.52732	4.66886
1810046K07Rik	0	0	0	0	0	0	0	0	0	0	0	0	0	0	0	0	0	0	0	0	0	0	0
1810049I09Rik	0	0	0	0	0	0	0	0	0	0	0	0	0	0	0	0	0	0	0	0	0	0	0
1810053B23Rik	0	0	0	0	0	0	0	0	0	0	0	0	0	0	0	0	0	0	0	0	0	0	0
1810055G02Rik	811.477	801.602	737.342	231.228	171.319	231.053	444.762	517.065	654.357	221.89	215.129	886.332	722.687	747.099	260.152	319.206	305.796	681.509	895.275	998.955	265.769	251.493	211.266
1810058I24Rik	607.059	469.972	918.606	879.284	912.619	791.155	388.7	472.413	534.299	811.376	793.164	414.254	424.472	375.965	1189.85	1253.08	1344.69	348.94	302.443	412.464	839.564	668.806	687.49
1810062G17Rik	24.7779	25.51	41.9876	0.773337	0	0	37.375	25.8979	12.7214	0	0	29.343	20.1392	15.2962	1.63105	0	1.01257	25.8474	12.0539	21.4707	3.33602	0	0
1810062O18Rik	0	1.96231	6.14452	0.773337	1.62388	2.69712	2.99	3.57212	3.97544	6.66623	3.01583	1.72606	7.74584	0.805063	1.63105	1.31903	1.01257	6.03106	2.19162	2.26008	2.22401	5.52732	0
1810063I02Rik	0	0	0	0	0	0	0	0	0	0	0	0	0	0	0	0	0	0	0	0	0	0	0
1810064F22Rik	1.76985	0	0	0	0	0	0	0	0	0	0	0	0	0	0	0	0	1.72316	0	0	0	0	0
1810065E05Rik	0	0	0	0	0	0	0	0	0	0	0	0	0	0	0	0	0	0	0	0	0	0	0
1810073O08Rik	0	0	0	0	0	0	0	0	0	0	0	0	0	0	0	0	0	0	0	0	0	0	0
2010001A14Rik	38.9367	40.2273	44.0357	15.4667	12.1791	14.3846	25.415	15.1815	23.0575	11.4278	14.0739	21.5757	16.2663	20.1266	8.97077	13.1903	21.264	6.03106	14.2455	12.4304	12.2321	8.29098	9.33772
2010001M07Rik	0	0	0	0	0	0	0	0	0	0	0	0	0	0	0	0	0	0	0	0	0	0	0
2010003K11Rik	0	0	0	0	0	0	0.7475	0	0.795087	0	0	3.45212	2.32375	0.805063	0	0	0	2.58474	1.09581	0	0	0	0
2010009K17Rik	0	0	2.04817	3.09335	2.43582	0.89904	0.7475	1.78606	0	0	0	0	0	0.805063	0	0	0	2.58474	1.09581	0	0	0	0
2010010A06Rik	0	0	0	0	0	0	0	0	0	0	0	0	0	0	0	0	0	0	0	0	0	0	0
2010016I18Rik	7.0794	15.6984	11.265	30.9335	28.4179	35.0626	37.375	18.7537	22.2624	26.6649	33.1742	5.17818	18.59	18.5165	35.0675	13.1903	34.4274	15.5084	16.4371	16.9506	10.0081	5.52732	7.00329
2010103J01Rik	0.884926	0.981153	0	1.54667	0.811939	0	0.7475	9.82334	0	1.90464	0	3.45212	6.19667	1.61013	0	0	2.02514	0.861579	7.67066	0	0	0	0
2010106C02Rik	0	0	0	0.773337	2.43582	0	0	0	0	0	0	0	0	0	0	0	0	0	0	0	0	0	0
2010106E10Rik	0	0	0	5.41336	4.87163	1.79808	0	0	0	0.952319	7.03694	0	0	0	0	0	0	0	0	0	0	0	0
2010109A12Rik	3.5397	0.981153	2.04817	2.32001	5.68357	0.89904	2.2425	0	0	2.85696	1.00528	1.72606	0	0	5.70867	0	1.01257	3.44632	0	1.13004	0	0	0
2010109P13Rik	2.65478	0	0	0	0	0	0	0.893031	2.38526	0	0	0	0	0	0	0	0	0	0	2.26008	0	0	0
2010110K18Rik	7.96433	11.7738	12.289	27.0668	17.0507	32.3654	15.6975	14.2885	16.6968	0	7.03694	27.617	17.8154	33.0076	15.495	15.8284	24.3017	24.9858	39.4491	19.2107	0	5.52732	1.16722
2010203P06Rik	0	0	0	3.86668	9.74327	4.4952	1.495	0.893031	0	1.90464	8.04222	0.86303	0	0	3.2621	1.31903	5.06285	0	0	4.52016	20.0161	13.8183	18.6754
2010204K13Rik	92.0323	69.6619	103.433	3.86668	0.811939	1.79808	117.357	171.462	122.443	0	0	201.086	232.375	202.071	21.2036	5.27613	1.01257	197.302	199.437	240.698	0	0	0
2010308F09Rik	0	0	0	0	0	0	0	0	0	0	0	0	0	0	0.815524	0	0	0	0	0	0	0	0
2010310C07Rik	0	0.981153	0	3.09335	1.62388	0	0	0.893031	0	1.90464	0	0	1.54917	0	0	0	0	3.44632	0	0	0	0	0
2010315B03Rik	287.601	399.329	195.601	293.868	259.82	293.986	378.235	299.165	143.911	302.837	392.058	231.292	239.346	226.223	318.87	290.187	317.947	226.595	221.353	150.295	566.011	527.859	498.401
2010320M18Rik	67.2543	46.1142	71.6861	82.747	114.483	104.289	33.6375	22.3258	45.32	137.134	136.718	35.3842	53.4463	28.9823	122.329	81.78	94.169	14.6469	12.0539	20.3407	132.329	146.474	102.715
2010320O07Rik	1.76985	6.86807	5.12043	0	0	0	8.2225	0	0.795087	0	0	11.2194	22.4629	1.61013	0	0	0	6.89264	7.67066	0	0	0	0
2200002D01Rik	0	0.981153	1.02409	2.32001	2.43582	9.88944	0	0	0	0	5.02639	0.86303	3.87292	0	5.70867	0	1.01257	0	0	0	5.56003	0	9.33772
2200002J24Rik	15.9287	29.4346	31.7467	0	0	0	14.2025	11.6094	6.3607	0	0	12.0824	20.1392	6.44051	0.815524	0	1.01257	6.03106	5.47904	9.04031	0	0	0
2210010C04Rik	6.19448	0.981153	0	0	0	0	0	0	1.59017	0	0	2.58909	0	0.805063	0	0	0	0	3.28742	4.52016	0	0	0
2210011K15Rik	6.19448	11.7738	2.04817	0	0	0	3.7375	3.57212	1.59017	0	0	6.04121	10.0696	8.05063	0	0	0	0.861579	2.19162	1.13004	0	0	0
2210016F16Rik	1761	1589.47	1714.32	1019.26	1115.6	1029.4	748.995	886.78	894.473	1399.91	1264.64	1223.78	1190.54	1073.95	923.989	844.181	761.452	1032.17	924.862	1093.88	939.645	1138.63	1011.98
2210016L21Rik	801.743	694.656	947.28	485.655	531.82	485.482	913.445	836.77	1009.76	688.526	694.647	945.018	789.301	770.446	689.118	737.339	682.472	809.023	848.156	1088.23	849.573	873.317	813.549
2210039B01Rik	0.884926	0.981153	0	3.86668	4.05969	0.89904	1.495	2.67909	0.795087	0	2.01056	2.58909	0.774584	1.61013	1.63105	3.9571	1.01257	5.16948	4.38323	2.26008	7.78404	24.8729	19.8427
2210404E10Rik	0	0	0	0	0	0	0	0	0	0	0	0	0.774584	0	0	0	0	0	0	0	0	0	0
2210406O10Rik	28.3176	10.7927	7.16861	0	0	0.89904	13.455	0	8.74596	0	0	24.1648	10.8442	16.1013	1.63105	0	0	12.9237	10.9581	5.6502	1.11201	0	0
2210408F21Rik	66.3694	95.1718	72.7102	93.5737	120.167	115.077	35.88	45.5446	67.5824	150.466	197.034	26.7539	27.1104	25.762	53.8246	35.6139	50.6285	31.8784	27.3952	59.8921	58.9363	66.3279	93.3772
2210408I21Rik	57.5202	81.4357	53.2525	71.147	92.561	78.2165	70.265	65.1913	53.2708	43.8067	101.533	79.3987	82.1059	83.7266	48.1159	77.8229	49.6159	74.9574	78.8982	37.2913	95.6325	102.255	100.381
2210409D07Rik	0	0	0	0	0	0	0	0	0	0	0	0	0	0	0	0	0	0	0	0	0	0	0
2210409E12Rik	0	0	0	0	0	0	0	0	0	0	0	0	0	0	0	0	0	0	0	0	0	0	0
2210414B05Rik	0	0	0	0	0	0	0	2.67909	0	0	0	0	0	0	0	0	0	0	0	0	0	0	0
2210416O15Rik	37.1669	17.6608	15.3613	0	0	0	11.2125	4.46516	4.77052	0	0	0	2.32375	0	0	0	0	9.47737	2.19162	0	0	0	0
2210417A02Rik	21.2382	59.8503	62.4693	0	0	0	28.405	44.6516	38.1642	0	0	28.48	11.6188	20.1266	0	0	0	11.2005	7.67066	20.3407	0	0	0
2210418O10Rik	138.933	246.269	128.011	121.414	102.304	155.534	177.157	160.746	93.8203	62.853	93.4908	175.195	152.593	250.375	150.872	176.75	145.81	267.951	226.832	144.645	92.2965	49.7459	64.1968
2210420H20Rik	0	0	0	0	0	0	0	0	0	0	0	0	0	0	0	0	0	0	0	0	0	0	0
2300002M23Rik	0	0	0	0	0	0	0	0	0	0	0	0	0	0	0	0	0	0	0	0	0	0	0
2300003K06Rik	0	0	0	0	0	0	0	0	0	0	0	0	0	0	0	0	0	0	0	0	0	0	0
2300009A05Rik	165.481	134.418	229.395	124.507	133.158	151.039	188.37	180.392	190.821	127.611	118.623	290.841	209.138	238.299	144.348	113.437	135.684	202.471	208.204	218.098	149.009	105.019	119.056
2310001H17Rik	0	0	2.04817	27.8401	28.4179	35.9616	0.7475	7.14425	3.97544	68.5669	69.3642	0	0.774584	0.805063	19.5726	26.3806	30.3771	0	6.57485	3.39012	40.0322	85.6735	82.8723
2310001K24Rik	0	0	0	0	0	0	0	0	0	0	0	0	0	0	0	0	0	0	0	0	0	0	0
2310002D06Rik	0	0	0	0	0	0	0	0	0	0	0	0	0	0	0	0	0	0	0	0	0	0	0
2310002F09Rik	17.6985	11.7738	20.4817	0	0	0	8.2225	14.2885	3.18035	0	0	0	3.87292	4.02532	0	0	0	0	8.76647	1.13004	0	0	0
2310002L09Rik	0	0	0	0	0	0	0	0	0	0	0	0	0.774584	0	0	0	0	0	0	0	0	0	0
2310003N18Rik	0	0	0	0	0	0	0	0	0	0	0	0	0	0	0	0	0	0	0	0	0	0	0
2310005A03Rik	0	0	0	0	0	0	0	0	0	0	0	0	0	0	0	0	0	0	0	0	0	0	0
2310005E17Rik	0	0	0	0	0	0	0	0	0	0	0	0	0	0	0	0	0	0	0	0	0	0	0
2310008N11Rik	0	0	0	0	0	0	0	0	0	0	0	0	0	0	0	0	0	0	0	0	0	0	0
2310009B15Rik	130.969	126.569	154.637	21.6534	28.4179	39.5578	151.742	176.82	158.222	18.0941	42.2217	173.469	187.449	161.013	44.0383	34.2948	43.5405	164.562	122.731	161.596	68.9444	69.0915	56.0263
2310010J17Rik	24.7779	38.265	30.7226	16.2401	31.6656	21.577	27.6575	28.577	46.1151	35.2358	44.2322	31.9321	30.2088	53.9392	34.252	21.1045	15.1885	23.2626	23.012	19.2107	10.0081	13.8183	23.3443
2310011J03Rik	1007.05	809.451	825.414	1149.95	1207.35	1125.6	425.327	435.799	481.823	1616.08	1639.61	684.383	422.923	582.061	1144.18	1134.37	1135.09	389.434	588.449	568.41	1365.54	1533.83	1445.01
2310015A10Rik	162.826	138.343	149.517	122.961	94.9969	117.774	74.0025	74.1216	41.3445	127.611	134.707	31.0691	40.2784	67.6253	148.425	153.008	159.986	31.0169	37.2575	25.9909	240.193	210.038	225.273
2310015A16Rik	0	0	0	0	0	0	1.495	0	0	0	0	0	0	0	0	0	0	0	0	0	0	0	0
2310015D24Rik	0	0	0	0	0	0	0	4.46516	0	0	0	0	0	0	2.44657	0	0	0	0	0	0	0	0
2310015K22Rik	0	0	0	0	0	0	0	0	0	0	0	0	0	0	0	0	0	0	0	0	0	0	0
2310016D03Rik	0	0	0	0	0	0	0	0	0	0	0	0	0	0	0	0	0	0	0	0	0	0	0
2310016D23Rik	23.0081	10.7927	4.09635	0	0	0	1.495	8.03728	0.795087	0	0	4.31515	13.1679	11.2709	3.2621	0	0	22.4011	2.19162	3.39012	0	0	0
2310016G11Rik	0	0	0	0	0	0	0	0	0	0	0	0.86303	0	0	0	0	0	0	0	0	0	0	0
2310020H05Rik	2.65478	0.981153	11.265	0	0	0	5.98	1.78606	1.59017	0	0	0	6.97126	5.63544	0	0	0	0	1.09581	5.6502	0	0	0
2310022A10Rik	1568.09	1363.8	1947.81	1026.99	1139.96	1153.47	2501.88	2590.68	3606.52	1394.19	1345.06	3477.15	4295.07	3107.54	725.001	800.653	738.163	3406.69	2574.05	3291.8	1413.36	1191.14	1086.68
2310022B05Rik	868.112	785.904	1111.13	474.829	483.104	468.4	1577.97	1445.82	1813.59	511.395	428.248	806.07	729.658	726.167	215.298	207.088	193.401	1065.77	893.084	1160.55	693.892	735.134	687.49
2310026I22Rik	0	0	0	0	0	0	0	0	0	0	0	0	0	0	0	0	0	0	0	0	0	0	0
2310030A07Rik	0	0	0	0	0	0	5.2325	0	0	0	0	0	0	0	0	0	0	0	3.28742	0	0	0	0
2310030G06Rik	0	0	0	0	0	0	0	0	0	0	0	0	0	0	0	0	0	0	0	0	0	0	0
2310033P09Rik	308.839	308.082	295.961	273.761	309.349	276.904	151.742	145.564	190.026	244.746	274.441	200.223	181.253	160.208	218.561	197.855	233.904	136.13	120.539	116.394	147.897	171.347	103.882
2310034C09Rik	0	0	0	0	0	0	0	0	0	0	0	0	0	0	0	0	0	0	0	0	0	0	0
2310034G01Rik	7.0794	13.7361	14.3372	5.41336	5.68357	11.6875	8.2225	8.03728	9.54105	2.85696	2.01056	2.58909	4.6475	6.44051	0	0	3.03771	2.58474	5.47904	6.78023	1.11201	0	0
2310034O05Rik	32.7422	9.81153	15.3613	0	0	0	2.2425	3.57212	7.15578	0	0	70.7684	72.0363	61.1848	0	0	0	24.9858	21.9162	41.8114	0	0	0
2310039H08Rik	352.2	279.629	487.465	112.134	110.424	142.947	455.227	493.846	486.593	110.469	116.612	379.733	427.57	400.922	135.377	171.474	140.747	441.129	376.958	377.433	77.8404	55.2732	57.1936
2310039L15Rik	3.5397	3.92461	12.289	0	0.811939	0	14.95	8.03728	11.9263	0	1.00528	9.49333	9.29501	10.4658	0	1.31903	0	7.75422	5.47904	0	0	0	0
2310040G24Rik	23.893	17.6608	6.14452	71.9203	81.1939	35.9616	30.6475	28.577	68.3775	74.2809	89.4697	11.2194	13.1679	1.61013	66.0575	32.9758	66.8296	2.58474	2.19162	18.0806	48.9283	82.9098	39.6853
2310043L19Rik	4.42463	0.981153	6.14452	0	0	0	0.7475	3.57212	0	0	0	1.72606	0.774584	0	0	0	0	0	0	0	0	0	0
2310043M15Rik	5.30955	7.84922	9.21678	4.64002	7.30745	8.9904	14.95	7.14425	11.1312	4.76159	6.03167	5.17818	6.97126	8.8557	11.4173	18.4665	12.1508	2.58474	1.09581	5.6502	16.6801	22.1093	8.17051
2310043O21Rik	0	0	0	0	0	0	0	0.893031	1.59017	0	0	2.58909	3.87292	0	0	0	0	0	0	0	0	0	0
2310047D07Rik	24.7779	41.2084	94.216	6.96003	12.991	7.19232	101.66	103.592	62.0168	15.2371	10.0528	63.8642	67.3888	47.4987	7.33972	0	5.06285	52.5563	39.4491	53.1118	1.11201	8.29098	4.66886
2310050C09Rik	0	0	0	0	0	0	0	0	0	0	0	0	0	0	0	0	0	0	0	0	0	0	0
2310057J18Rik	0	0	0	0	0	0	0	0	0	0	0	0	0	0	0	0	0	0	0	0	0	0	0
2310057M21Rik	430.959	361.064	336.925	248.241	275.247	258.024	300.495	275.947	267.944	230.461	203.066	420.295	543.758	461.301	316.423	358.777	320.985	340.324	384.629	355.962	150.121	176.874	203.095
2310057N15Rik	0	0	0	0	0	0	0	0	0	0	0	0	0	0	0	0	0	0	0	0	0	0	0
2310061I04Rik	692.012	624.013	679.994	386.668	437.635	458.51	908.96	957.329	1210.12	413.306	404.122	951.922	719.588	907.306	795.952	677.983	726.012	1137.28	1087.04	1339.1	778.404	743.425	665.313
2310061N02Rik	0	0	0	0	0	0	0	0	0	0	0	0	0	0	0	0	0	0	0	0	0	0	0
2310065F04Rik	0	0	0	0	0	0	0	0	0	0	0	0	0	0	0	0	0	0	0	0	0	0	0
2310067E19Rik	0	0	0	0	0	0	0	0	0	0	0	0	0	0	0	0	0	0	0	0	0	0	0
2310068J16Rik	0.884926	3.92461	3.07226	10.8267	8.93133	3.59616	6.7275	6.25122	6.3607	4.76159	14.0739	12.0824	4.6475	2.41519	18.7571	13.1903	4.05028	9.47737	10.9581	11.3004	4.44802	2.76366	11.6722
2310069B03Rik	14.1588	8.83038	8.19269	1.54667	2.43582	0.89904	5.2325	2.67909	6.3607	0	0	10.3564	6.97126	7.24557	0.815524	0	2.02514	3.44632	8.76647	2.26008	8.89605	5.52732	3.50165
2310069G16Rik	0	0	0	0	0	0	0	0	0	0	0	0.86303	0	0	0	0	0	0	0	0	0	0	0
2310075C17Rik	0	0	0	0	0	0	0	0	0	0	0	0	0	0	0	0	0	0	0	0	0	0	0
2310075K07Rik	15.9287	9.81153	15.3613	17.0134	27.6059	19.7789	12.7075	11.6094	12.7214	27.6172	9.0475	4.31515	9.29501	16.1013	15.495	17.1474	11.1383	4.3079	7.67066	7.91027	12.2321	13.8183	9.33772
2310079G19Rik	0	0	0	0	0	0	0	0	0	0	0	0	0	0	0	0	0	0	0	0	0	0	0
2310081J21Rik	0	0	0	0	0	0	0	0	0	0	0	0	0	0	0	0	0	0	0	0	0	0	0
2400006E01Rik	0	0	1.02409	0	0	0	0	0	0	0	0	0	0	0	0	0	0	0	0	0	0	0	0
2410002F23Rik	2113.2	1871.06	1301.61	711.47	660.106	651.804	635.375	657.271	711.603	351.406	357.879	1482.69	1724.22	1558.6	746.205	779.548	736.138	1085.59	1271.14	1150.38	81.1764	58.0369	93.3772
2410003I16Rik	11.504	5.88692	15.3613	0	0	0	7.475	7.14425	3.97544	0	0	10.3564	4.6475	3.22025	0	0	0	5.16948	10.9581	1.13004	0	0	0
2410003L11Rik	2.65478	0.981153	0	10.8267	5.68357	8.9904	0	0	1.59017	7.61855	2.01056	1.72606	0	0	10.6018	3.9571	7.08799	0	2.19162	1.13004	3.33602	0	0
2410004B18Rik	509.717	438.575	448.55	402.135	485.539	447.722	296.757	331.315	437.298	494.253	449.359	652.451	746.699	616.678	513.78	424.728	515.398	548.826	527.084	672.373	394.762	461.531	394.519
2410004I01Rik	0	0	0	0	0	0	0	0	0	0	0	0	0	0	0	0	0	0	0	0	0	0	0
2410004P03Rik	0	0	0	12.3734	15.4268	10.7885	0	0	0	1.90464	12.0633	0	0	0	10.6018	2.63806	6.07542	0	0	0	3.33602	0	7.00329
2410006H16Rik	2625.57	1964.27	2099.38	588.509	603.271	550.212	1687.11	1793.21	1932.86	767.569	755.969	2593.4	3007.71	2299.26	840.806	666.111	720.949	2094.5	2123.68	2395.68	780.628	732.37	703.831
2410012E07Rik	0	0	0	0	0.811939	0	0	0	0	0	0	0	0	0	0	1.31903	0	0	0	0	0	0	0
2410017I17Rik	2.65478	0	0	0	0	0	0	0	3.18035	0	0	0	1.54917	0	0	0	0	3.44632	0	0	0	8.29098	0
2410018L13Rik	0.884926	0	0	3.09335	1.62388	1.79808	0	0	0	0.952319	3.01583	0	0	0	3.2621	0	2.02514	0	0	0	1.11201	2.76366	1.16722
2410021H03Rik	0	0	0	0	0	0	0	0	0	0	0	0	0	0	0	0	0	0	0	0	0	0	0
2410022M11Rik	31.8573	22.5665	30.7226	95.8937	85.2536	71.0242	10.465	29.47	14.3116	88.5656	78.4117	20.7127	43.3767	12.881	37.5141	40.89	42.5279	12.9237	28.491	13.5605	50.0403	46.9822	51.3575
2410080I02Rik	0	0.981153	0	0	0	0	4.485	2.67909	2.38526	0	0	2.58909	1.54917	0.805063	0	0	2.02514	0	0	3.39012	0	0	3.50165
2410124H12Rik	0	0	0	0	0	0	0	0	0	0	0	0	0	0	0	0	0	0	0	0	0	0	0
2410137M14Rik	0	0	0	0	0	0	0	0	0	0	0	0	0	0	0	0	0	0	0	0	0	0	0
2410141K09Rik	0	0	0	0	0.811939	0	0	0	0	0	0	0	0	0	0	0	0	0	0	0	0	0	0
2500002B13Rik	146.013	110.87	289.817	4.64002	6.49551	4.4952	72.5075	86.624	88.2547	3.80927	9.0475	57.823	92.1755	66.8203	14.6794	6.59516	14.176	70.6495	38.3533	79.1027	23.3521	0	8.17051
2500004C02Rik	18.5834	28.4534	10.2409	41.7602	26.794	28.7693	10.465	0	6.3607	35.2358	37.1953	14.6715	10.8442	9.66076	12.2329	14.5094	20.2514	4.3079	8.76647	3.39012	20.0161	8.29098	11.6722
2510002D24Rik	2.65478	9.81153	1.02409	176.321	192.43	206.779	5.98	13.3955	3.18035	191.416	109.575	1.72606	6.97126	8.8557	269.939	238.745	190.363	1.72316	5.47904	3.39012	78.9524	55.2732	56.0263
2510003B16Rik	4.42463	4.90576	12.289	3.09335	0.811939	0	20.1825	16.0746	5.56561	0.952319	4.02111	7.76727	15.4917	6.44051	3.2621	0	6.07542	7.75422	14.2455	5.6502	3.33602	0	0
2510009E07Rik	7.96433	7.84922	16.3854	499.575	450.626	474.693	3.7375	8.03728	1.59017	706.62	792.159	6.04121	3.87292	2.41519	930.513	828.352	854.609	3.44632	9.86227	0	1067.53	994.918	1181.22
2510022D24Rik	243.355	231.552	264.214	258.294	370.244	299.38	189.117	199.146	276.69	249.507	290.525	315.869	308.284	253.595	317.239	333.715	444.518	228.319	267.377	255.389	334.714	373.094	320.984
2510039O18Rik	1799.94	1504.11	2098.35	2883.77	3493.77	3209.57	1106.3	1091.28	1172.75	3400.73	3288.26	1564.67	1333.06	1513.52	3388.5	3511.26	3641.2	884.842	1147.31	1159.42	3705.2	3327.45	3466.63
2600006K01Rik	2.65478	2.94346	2.04817	13.9201	12.1791	7.19232	0.7475	1.78606	0	7.61855	2.01056	0	0	0.805063	17.126	18.4665	30.3771	0.861579	0	1.13004	6.67204	0	1.16722
2600014E21Rik	0	0	0	0	0	0	0	0	0	0	0	0	0	0	0	0	0	0	0	0	0	0	0
2610001J05Rik	603.519	621.07	633.91	1150.72	1161.88	1081.55	716.852	717.104	808.604	1267.54	1179.19	524.722	507.352	574.815	1317.07	1183.17	1180.66	616.029	509.551	602.311	1059.74	1287.87	1131.03
2610002M06Rik	594.67	679.939	477.224	607.843	670.662	663.491	841.685	793.905	609.832	1235.16	1205.33	516.955	494.185	656.127	393.083	403.624	371.613	690.125	759.395	618.131	1382.22	1484.09	1510.38
2610005L07Rik	402.641	453.293	254.998	356.508	304.477	361.414	482.137	478.665	316.445	345.692	311.636	711.137	763.74	746.294	343.336	383.838	340.223	818.501	771.449	561.629	399.21	350.985	459.883
2610008E11Rik	128.314	250.194	97.2882	323.255	278.495	259.823	178.652	115.201	51.6807	140.943	207.087	42.2885	50.348	42.6684	180.231	212.364	196.438	20.6779	62.4611	16.9506	83.4004	60.8005	102.715
2610016A17Rik	0	0	0	0	0	0	0	0	0	0	0	0	0	0	0	0	0	0	0	0	0	0	0
2610017A05Rik	7.0794	0.981153	0	0	0.811939	0.89904	2.99	4.46516	4.77052	0	1.00528	0.86303	0	1.61013	0	5.27613	0	3.44632	4.38323	10.1704	2.22401	0	0
2610020C07Rik	23.893	18.6419	11.265	28.6135	16.2388	22.476	37.375	35.7212	34.9838	22.8556	14.0739	45.7406	34.8563	52.3291	12.2329	2.63806	20.2514	53.4179	42.7365	41.8114	13.3441	2.76366	8.17051
2610024D14Rik	0	5.88692	0	0.773337	1.62388	3.59616	3.7375	0.893031	13.5165	1.90464	0	0.86303	0	8.05063	3.2621	1.31903	2.02514	6.89264	4.38323	1.13004	7.78404	5.52732	1.16722
2610027F03Rik	0	0	0	0	0	0	0	0	0	0	0	0	0	0	0	0	0	0	0	0	0	0	0
2610027K06Rik	0	0	1.02409	0	0	0	0.7475	0	1.59017	1.90464	1.00528	0	0	0	0	0	0	0	0	0	1.11201	0	0
2610028E06Rik	0	0	0	0	4.87163	3.59616	0	0	0	0	4.02111	0	0	0	0	0	0	0	0	0	0	0	0
2610028H24Rik	0.884926	0.981153	0	0	0	1.79808	5.98	0.893031	2.38526	0	0	0	0.774584	0	0	0	0	3.44632	0	2.26008	0	0	0
2610035D17Rik	85.8378	99.0964	175.119	20.1068	10.5552	16.1827	88.205	87.5171	94.6154	24.7603	24.1267	101.838	99.1467	65.2101	14.6794	0	3.03771	41.3558	43.8323	44.0715	14.4561	11.0546	40.8525
2610035F20Rik	10.6191	15.6984	9.21678	0	0	0	11.2125	10.7164	11.1312	0	0	9.49333	8.52042	13.6861	0	0	0	7.75422	4.38323	4.52016	0	0	0
2610037D02Rik	44.2463	29.4346	41.9876	0	0	0	43.355	22.3258	27.033	0	0	9.49333	27.885	16.1013	0	0	0	18.0932	30.6826	16.9506	0	0	0
2610042L04Rik	0	0	0	0	0	0	0	0	0	0	0	0	0	0	0	0	0	0	0	0	0	0	0
2610044O15Rik8	69.0242	104.983	40.9635	145.387	113.671	135.755	54.5675	54.4749	34.9838	106.66	111.586	25.0279	34.0817	34.6177	104.387	131.903	107.332	69.7879	43.8323	18.0806	111.201	182.402	147.069
2610203C22Rik	140.703	88.3038	68.6138	37.1202	34.1014	31.4664	60.5475	65.1913	46.1151	28.5696	41.2164	18.9867	17.8154	17.7114	18.7571	29.0187	26.3268	31.0169	44.9281	47.4616	12.2321	16.582	19.8427
2610206C17Rik	0	0.981153	0	1.54667	0	3.59616	0	0	0	0	1.00528	0	0.774584	0	3.2621	2.63806	1.01257	0	3.28742	0	2.22401	0	0
2610300M13Rik	0	0	0	0	0	0	0	0	0	0	0	0	0	0	1.63105	0	0	2.58474	0	0	0	0	0
2610301B20Rik	464.586	465.067	335.9	334.081	346.698	304.775	537.452	527.781	438.888	333.312	302.589	678.341	748.248	657.737	479.528	491.999	472.87	665.139	704.605	603.441	375.858	353.749	343.161
2610306M01Rik	103.536	77.5111	104.457	39.4402	47.9044	44.053	71.76	84.838	84.2792	31.4265	60.3167	53.5078	65.0651	45.0835	35.0675	60.6755	40.5028	56.0027	37.2575	20.3407	35.5842	44.2186	54.8591
2610307P16Rik	0	0	0	0.773337	0.811939	0	0	0.893031	0	0	4.02111	3.45212	0	0	0	0	4.05028	0	0	0	0	0	7.00329
2610316D01Rik	0	0	0	0	0	0	0	0	0	0	0	0	0	0	0	0	0	0	0	0	0	0	0
2610318M16Rik	0	0	0	0	0	1.79808	0	0	0	0	0	0	0	0	0	0	0	0	0	0	0	0	2.33443
2610318N02Rik	64.5996	104.983	116.746	100.534	99.0565	114.178	221.26	212.541	228.19	7.61855	20.1056	314.143	275.752	291.433	68.504	59.3564	57.7165	213.672	208.204	244.088	2.22401	0	9.33772
2610507B11Rik	6615.7	6679.69	7609.99	7706.3	7508	7717.36	7906.3	7843.49	10620.8	11739.2	11610	6436.48	5388.01	6248.1	9113.49	9648.72	9166.79	9495.47	9476.55	11097	14776.3	13425.9	15163.3
2610507I01Rik	353.085	318.875	278.552	912.537	898.004	922.415	123.337	158.96	124.034	1012.31	998.241	138.085	136.327	134.446	813.078	726.787	771.578	100.805	107.389	108.484	382.53	348.221	299.974
2610524H06Rik	384.058	399.329	535.597	46.4002	74.6984	81.8126	808.795	1022.52	937.408	87.6133	95.5014	376.281	323.776	412.997	44.8538	43.5281	35.4399	539.349	476.677	597.791	114.537	113.31	103.882
2610528A11Rik	1.76985	0.981153	1.02409	3.86668	0	1.79808	0	7.14425	2.38526	2.85696	4.02111	4.31515	3.87292	0.805063	5.70867	1.31903	2.02514	9.47737	0	0	4.44802	0	0
2610528J11Rik	0	0	0	0	0	0	0	0	0	0	0	0	0	0	0	0	0	0	0	0	0	0	0
2700003A03Rik	0	0	0	0	0	0	0	0	0	0	0	0	0	0	0	0	0	0	0	0	0	0	0
2700012I20Rik	2.65478	0	3.07226	18.5601	3.24776	13.4856	0	3.57212	0	12.3801	7.03694	0	0.774584	2.41519	11.4173	6.59516	5.06285	0	5.47904	0	7.78404	11.0546	11.6722
2700038G22Rik	78.7584	74.5676	63.4934	44.0802	47.0925	63.8318	151.742	183.071	111.312	22.8556	14.0739	133.77	127.032	150.547	49.747	59.3564	61.7667	151.638	135.88	183.066	8.89605	30.4003	18.6754
2700046A07Rik	0	0	0	0	0	0	0	0	0	0	0	0	0	0	0	0	0	1.72316	0	0	0	0	0
2700046G09Rik	30.9724	22.5665	8.19269	4.64002	1.62388	0	5.98	9.82334	11.1312	1.90464	2.01056	6.90424	17.8154	12.0759	0	0	0	12.0621	6.57485	4.52016	1.11201	0	0
2700049A03Rik	381.403	327.705	292.889	360.375	384.047	318.26	592.02	569.754	429.347	192.368	170.897	481.571	388.067	497.529	325.394	394.391	414.141	460.083	511.742	467.836	172.361	204.511	186.754
2700054A10Rik	7.0794	3.92461	2.04817	0.773337	0	0	7.475	0.893031	0.795087	0	0	6.90424	10.0696	7.24557	0	11.8713	0	3.44632	2.19162	6.78023	3.33602	0	7.00329
2700062C07Rik	144.243	105.965	166.926	109.04	91.7491	76.4184	98.67	141.992	161.403	72.3762	99.5225	138.948	171.183	107.073	98.6785	81.78	55.6913	161.115	147.934	188.717	98.9685	93.9645	112.053
2700068H02Rik	0	0	0	0	0	0	0	0	0	0	0	0	0	0	0	0	1.01257	0	0	0	0	0	0
2700069I18Rik	0	0	0	0	0	0	0	1.78606	0	0	0	0	0	0	0	0	0	0	0	0	0	0	0
2700070H01Rik	1.76985	0	0	0	0	0	0	0.893031	2.38526	0	0	0	3.09834	0	0	0	0	0	0	1.13004	0	0	0
2700081O15Rik	758.381	596.541	516.14	88.9337	145.337	97.9954	150.247	158.067	168.558	49.5206	56.2955	283.074	315.256	231.858	93.7853	98.9274	87.081	114.59	131.497	194.367	44.4802	80.1462	64.1968
2700089I24Rik	0	0	0	0	0	0	0	0	0	0	0	0	0	0	0	0	0	0	0	0	0	0	0
2700097O09Rik	203.533	212.91	168.974	96.6671	131.534	145.644	266.11	280.412	195.591	80.9471	98.5172	354.705	374.124	397.701	99.494	101.565	103.282	280.013	317.784	264.429	71.1684	88.4371	137.731
2700099C18Rik	25.6628	20.6042	8.19269	149.254	120.167	107.885	65.78	66.9773	39.7544	11.4278	6.03167	21.5757	30.9834	45.0835	112.542	162.241	104.295	63.7569	42.7365	49.7217	4.44802	16.582	2.33443
2810001G20Rik	38.0518	34.3404	34.8189	46.4002	52.776	53.0434	43.355	52.6888	20.6723	25.7126	30.1583	42.2885	29.4342	28.9823	39.1452	32.9758	30.3771	39.6327	30.6826	19.2107	17.7921	58.0369	24.5115
2810002D19Rik	115.925	137.361	136.204	118.321	103.116	82.7117	136.045	158.067	110.517	84.7564	105.554	129.454	193.646	136.056	93.7853	101.565	75.9427	183.516	165.467	179.676	121.209	121.601	87.5412
2810004N23Rik	1136.24	952.7	723.005	495.709	454.686	517.847	623.415	669.773	714.783	459.97	443.327	988.169	1244.76	941.119	575.76	593.564	613.617	928.783	980.748	1003.47	249.089	193.456	214.768
2810006K23Rik	215.922	254.119	286.744	314.748	315.844	389.284	197.34	209.862	174.124	290.457	314.652	144.126	140.2	168.258	255.259	247.978	348.324	138.714	185.192	187.586	267.993	259.784	271.961
2810013P06Rik	133.624	119.701	120.842	160.854	150.209	142.947	131.56	135.741	109.722	161.894	160.844	72.4945	63.5159	72.4557	89.7077	84.4181	109.358	74.0958	64.6527	48.5917	70.0564	71.8552	70.0329
2810021J22Rik	196.453	189.363	148.493	209.574	218.412	234.649	128.57	160.746	120.853	233.318	203.066	163.113	160.339	124.785	189.202	179.388	196.438	92.189	116.156	99.4434	203.497	201.747	207.764
2810025M15Rik	469.895	526.879	755.776	380.482	393.79	345.231	598.747	601.01	699.677	184.75	161.85	759.466	799.371	756.759	711.137	676.664	730.063	774.56	758.299	853.18	134.553	176.874	198.427
2810029C07Rik	37.1669	32.378	29.6985	3.86668	1.62388	3.59616	55.315	57.154	65.9922	4.76159	3.01583	27.617	29.4342	45.8886	5.70867	9.23323	3.03771	44.8021	37.2575	41.8114	14.4561	2.76366	7.00329
2810030D12Rik	22.1231	10.7927	49.1562	1.54667	0	4.4952	38.1225	31.2561	24.6477	0	0	19.8497	17.8154	17.7114	0	0	0	33.6016	24.1078	36.1613	0	0	0
2810032G03Rik	0	0	0	0	0	0	0	0	0	0	0	0	0	0	0	0	0	0	0	0	0	0	0
2810039B14Rik	8.84926	7.84922	5.12043	17.0134	12.1791	4.4952	7.475	7.14425	5.56561	3.80927	1.00528	11.2194	11.6188	3.22025	10.6018	7.91419	2.02514	12.9237	6.57485	3.39012	0	8.29098	3.50165
2810047C21Rik1	0	0	0	17.7867	26.794	12.5866	1.495	0	0	152.371	118.623	0	0	0	20.3881	26.3806	19.2388	0.861579	1.09581	0	253.537	254.257	308.145
2810048H02Rik	0	0	0	0	0	0	0	0	0	0	0	0	0	0	0	0	0	0	0	0	0	0	0
2810049E08Rik	0	0	0	0	0	0	0	0.893031	1.59017	0	0	0	0	0	0	0	0	0	0	0	0	0	0
2810403D21Rik	7.96433	17.6608	10.2409	13.9201	7.30745	8.09136	14.2025	11.6094	20.6723	11.4278	10.0528	7.76727	27.1104	12.0759	21.2036	2.63806	17.2137	14.6469	4.38323	12.4304	10.0081	13.8183	19.8427
2810404M03Rik	0	0	0	0	0	0	0	0	0	0	0	0	0	0	0	0	0	0	0	0	0	0	0
2810405F15Rik	0	0	0	0	0	0	3.7375	0.893031	0	0	0	0.86303	0.774584	0.805063	0	0	0	5.16948	0	0	0	0	0
2810407A14Rik	0.884926	0	0	0.773337	0	0	1.495	2.67909	0	0	0	3.45212	4.6475	0.805063	0	0	0	10.339	1.09581	4.52016	0	0	1.16722
2810408A11Rik	9.73418	31.3969	15.3613	40.9868	66.579	84.5098	28.405	19.6467	8.74596	32.3788	30.1583	7.76727	18.59	19.3215	22.8347	10.5523	31.3897	8.61579	19.7245	4.52016	1.11201	2.76366	4.66886
2810408B13Rik	34.5121	38.265	16.3854	28.6135	17.8627	32.3654	53.82	52.6888	27.8281	5.71391	12.0633	44.0145	33.3071	36.2278	10.6018	18.4665	20.2514	56.0027	51.503	40.6814	3.33602	0	7.00329
2810408I11Rik	26.5478	40.2273	48.1321	31.7068	22.7343	33.2645	74.75	85.731	67.5824	4.76159	7.03694	76.8096	75.1346	74.8709	57.9022	48.8042	61.7667	105.113	83.2814	93.7932	14.4561	19.3456	15.1738
2810410L24Rik	2.65478	4.90576	4.09635	0	0	0	17.1925	15.1815	15.1067	0	0	21.5757	8.52042	20.9316	0	0	0	35.3248	27.3952	29.381	0	0	0
2810414N06Rik	83.183	98.1153	68.6138	39.4402	36.5373	36.8606	70.265	65.1913	55.6561	39.0451	19.1003	56.96	98.3722	66.8203	38.3296	31.6568	30.3771	36.1863	66.8443	68.9324	44.4802	55.2732	38.5181
2810425M01Rik	0	0	0	0	0	0	0	0	0	0	0	0	0	0	0	0	0	0	0	0	0	0	0
2810429I04Rik	7.0794	14.7173	9.21678	3.86668	0.811939	0.89904	20.1825	14.2885	9.54105	0	0	25.0279	40.2784	27.3722	2.44657	0	3.03771	10.339	21.9162	38.4213	0	0	0
2810433D01Rik	0	0	0	0	0	0	0	0	0	0	0	0	0	0	0	0	0	0	0	0	0	0	0
2810442N19Rik	0	0	0	0	0	0	0	0	0	0	0	0	1.54917	0	0	0	0	0	0	0	0	0	0
2810454H06Rik	16.8136	10.7927	4.09635	9.28004	4.87163	8.09136	3.7375	7.14425	1.59017	0.952319	8.04222	4.31515	6.97126	9.66076	3.2621	11.8713	4.05028	3.44632	2.19162	0	2.22401	16.582	4.66886
2810459M11Rik	0	0	0	0	0	0	0	0	0	0	0	0	0	0	0	0	0	0	0	0	0	0	0
2810471M01Rik	0	0	0	0	0	0	0	0	0	0	0	0	0	0	0	0	0	0	0	0	0	0	0
2900005J15Rik	0	0	0	0	0	0	0	0	0	0	0	0	0	0	0	0	0	0	0	0	0	0	0
2900009J06Rik	0	0	0	0	0	0	0	0	0	0	0	0	1.54917	3.22025	1.63105	0	0	1.72316	0	2.26008	1.11201	0	0
2900024J01Rik	15.9287	3.92461	11.265	3.09335	0.811939	2.69712	1.495	3.57212	6.3607	3.80927	2.01056	12.9454	11.6188	4.02532	0.815524	3.9571	0	0	2.19162	2.26008	3.33602	5.52732	0
2900026A02Rik	4293.66	3872.61	4288.87	211.894	202.985	234.649	2452.55	2595.15	2476.7	54.2822	53.2797	4196.05	4480.19	3826.47	112.542	142.455	157.961	3502.32	3250.17	3738.17	21.1281	46.9822	25.6787
2900040C04Rik	0	0	0	0	0	0	0	0	0	0	0	0	0	0	0	0	0	0	0	0	0	0	0
2900041M22Rik	13.2739	16.6796	13.3131	0	0	0	7.475	9.82334	8.74596	0	0	8.6303	12.3933	3.22025	0	0	0	6.89264	9.86227	11.3004	1.11201	0	0
2900052L18Rik	44.2463	36.3027	61.4452	0	0	0	197.34	201.825	174.919	0	0	40.5624	31.7579	48.3038	0	0	0	78.4037	48.2156	98.3134	0	0	0
2900052N01Rik	0	0	0	0	0	0	0	0	0	0	0	0	0	0	0	0	0	0	0	0	0	0	2.33443
2900057B20Rik	0	0	0	0	0	0	0	0	0	0	0	0	0	0	0	0	0	0	0	0	0	0	0
2900060B14Rik	0.884926	0	0	0	0	0	0	2.67909	0	1.90464	0	2.58909	4.6475	0.805063	0	0	0	0	0	5.6502	0	0	0
2900060L22Rik	0	0	1.02409	0	0	0	0	0	0	0	0	0	0	0	0	0	0	0	0	0	0	0	0
2900060N12Rik	0.884926	0	0	0	0	0	0.7475	0	0	0	0	0	0	0	0	0	0	0	0	0	0	0	2.33443
2900076A07Rik	84.9529	56.9069	65.5415	43.3069	34.1014	26.9712	128.57	108.057	93.0252	57.1391	29.1531	89.7551	108.442	99.8278	38.3296	38.2519	42.5279	122.344	119.443	131.085	50.0403	38.6912	28.0132
2900079G21Rik	0	0	0	0	0	0	0	0	0	0	0	0	0	0	0	0	0	0	0	0	0	0	0
2900089D17Rik	121.235	164.834	172.047	292.321	234.65	231.053	258.635	308.989	259.994	339.025	232.219	190.73	143.298	132.835	175.338	160.922	193.401	169.731	141.359	180.806	505.963	400.731	562.598
2900092C05Rik	0	0	0	0	0	0	0	0	0	0	0	0	0	0	0	0	0	0	0	0	0	0	0
2900092D14Rik	0	0	0	0	0	0	0	0	0	0	0	0	0	0	0	0	0	0	0	0	0	0	0
2900093K20Rik	37.1669	20.6042	51.2043	8.5067	19.4865	28.7693	44.85	43.7585	65.1971	3.80927	8.04222	57.823	49.5734	49.9139	6.5242	1.31903	9.11313	46.5253	53.6946	39.5514	3.33602	11.0546	5.83608
3000002C10Rik	139.818	125.588	107.529	31.7068	29.2298	59.3366	40.365	57.154	45.32	18.0941	7.03694	82.8509	85.2042	60.3797	33.4365	30.3377	43.5405	62.8953	84.3772	67.8023	13.3441	8.29098	18.6754
3010001F23Rik	0	0	0	0	0	0	0	0	0	0	0	0	0	0	0	0	0	0	0	0	0	0	0
3010003L21Rik	7.96433	5.88692	1.02409	0.773337	0.811939	0.89904	2.2425	1.78606	1.59017	0.952319	0	6.90424	1.54917	0.805063	8.15524	11.8713	14.176	5.16948	3.28742	0	1.11201	0	2.33443
3100003L05Rik	0	0	0	0	0	0	0.7475	0	0	0	0	0	0	0	0	0	0	0	0	0	0	0	0
3110004A20Rik	0	0	0	0	0	0	0	0	0	0	0	0	0	0	0	0	0	0	0	0	0	0	0
3110006O06Rik	3.5397	4.90576	1.02409	15.4667	2.43582	1.79808	0	1.78606	0	0.952319	0	0.86303	0	0	0.815524	2.63806	5.06285	0	1.09581	0	3.33602	5.52732	1.16722
3110009E18Rik	13.2739	18.6419	19.4576	44.0802	39.785	64.7309	29.1525	42.8655	58.0414	25.7126	22.1161	43.1515	41.0529	37.0329	26.9123	15.8284	31.3897	34.4632	15.3413	37.2913	6.67204	24.8729	3.50165
3110009F21Rik	0	0	0	0	0	0	0	0	0	0	0	0	0	0	0	0	0	0	0	0	0	0	0
3110015C05Rik	0	0	1.02409	0	0	0	0	0	0	0	0	0	0	0	0	0	0	0	0	0	0	0	0
3110021A11Rik	0	0	0	0	0	0	0	0	0	0	0	0	0	0	0	0	0	0	0	0	0	0	0
3110039M20Rik	0	0	0	0	0	0	0	0	0	0	0	0	0	0	0	0	0	0	0	0	0	0	0
3110040M04Rik	0	0	0	1.54667	1.62388	0.89904	0	0	0	0	1.00528	0	0	0	0	0	0	0	0	0	0	0	0
3110040N11Rik	354.855	384.612	561.199	232.774	215.976	205.88	522.502	632.266	659.922	264.745	296.557	504.009	550.729	489.478	409.393	333.715	323.01	527.287	415.311	513.038	302.466	453.24	301.142
3110045C21Rik	7.96433	9.81153	10.2409	3.86668	5.68357	8.9904	14.95	3.57212	3.97544	5.71391	6.03167	2.58909	4.6475	8.8557	13.0484	11.8713	11.1383	7.75422	4.38323	0	11.1201	0	8.17051
3110053B16Rik	141.588	146.192	118.794	663.523	621.945	646.41	132.307	99.1265	115.288	545.679	535.813	115.646	136.327	132.835	308.268	327.12	341.236	105.113	93.1437	75.7126	201.273	168.583	233.443
3110056K07Rik	45.1312	29.4346	41.9876	75.787	88.5013	68.327	71.76	41.0794	25.4428	76.1855	116.612	37.9733	27.885	42.6684	83.1835	56.7184	64.8044	55.1411	46.0239	39.5514	74.5044	105.019	75.869
3110067G11Rik	0	0	0	0	0	0	0	0	0.795087	0	0	0	3.09834	0	0	0	0	0	0	0	0	0	0
3110070M22Rik	16.8136	13.7361	14.3372	14.6934	4.05969	5.39424	5.98	4.46516	9.54105	7.61855	10.0528	8.6303	7.74584	8.8557	5.70867	13.1903	10.1257	5.16948	0	7.91027	6.67204	0	2.33443
3110082I17Rik	1093.77	986.059	811.077	966.671	1001.93	868.473	868.595	944.827	907.194	725.667	718.774	1930.6	1968.99	1792.88	1175.17	1264.95	1246.47	1888.58	1915.47	2158.37	322.482	259.784	255.62
3110082J24Rik	0	0	0	0	0	0	0	0	0	0	0	0	0	0	0	0	0	0	0	0	0	0	0
3110083C13Rik	79.6433	86.3415	71.6861	0	3.24776	1.79808	64.285	43.7585	53.2708	0	2.01056	38.8363	58.8684	41.8633	0	0	0	34.4632	39.4491	58.762	0	0	0
3110099E03Rik	0	3.92461	0	0	0	0	2.2425	0	0	0	0	0	0	0	0	0	0	0.861579	0	2.26008	0	0	0
3200001D21Rik	1.76985	0	0	0	0	0	0	1.78606	0	0	0	0	0.774584	0	0	0	0	0	0	1.13004	0	0	0
3300002A11Rik	0	0	0	0	0	0.89904	0	0	0.795087	0	0	0	0	0	0	0	0	0	0	0	0	0	0
3300002I08Rik	395.562	592.616	335.9	631.816	577.289	524.14	550.907	463.483	314.855	359.024	444.333	475.529	514.324	608.628	455.063	509.146	497.172	655.662	613.653	398.904	439.242	301.239	471.555
3300002P13Rik	3.5397	0	3.07226	0	0	0	5.98	5.35819	4.77052	0	0	0	0.774584	2.41519	0	0	0	2.58474	1.09581	3.39012	0	8.29098	0
3300005D01Rik	170.791	146.192	199.697	18.5601	7.30745	14.3846	151.742	165.211	99.3859	23.808	19.1003	100.974	109.216	126.395	9.78629	9.23323	13.1634	100.805	115.06	71.1925	1.11201	0	0
3425401B19Rik	83.183	62.7938	70.662	3.09335	0	0	11.96	7.14425	5.56561	0	0	5.17818	16.2663	12.881	0	0	0	1.72316	5.47904	18.0806	0	0	0
3632454L22Rik	4.42463	1.96231	0	2.32001	1.62388	2.69712	4.485	0.893031	3.18035	0	10.0528	2.58909	0.774584	0.805063	0	2.63806	0	2.58474	1.09581	0	2.22401	0	1.16722
3830403N18Rik	0	0	0	29.3868	22.7343	23.375	0	0	2.38526	18.0941	31.1636	0	0	0	17.9415	29.0187	27.3394	0	0	0	32.2482	19.3456	31.5148
3830406C13Rik	397.332	463.104	298.009	388.988	434.387	470.198	349.83	364.357	337.117	625.673	700.679	222.662	216.884	276.942	529.275	576.417	516.41	288.629	300.251	276.86	1412.25	1379.07	1293.27
3830408C21Rik	11.504	13.7361	26.6263	9.28004	10.5552	4.4952	19.435	14.2885	11.9263	15.2371	3.01583	8.6303	4.6475	13.6861	13.0484	3.9571	10.1257	7.75422	17.5329	12.4304	6.67204	2.76366	0
3830432H09Rik	5.30955	1.96231	0	2.32001	0	0	2.99	8.03728	3.18035	0	0	6.04121	2.32375	15.2962	4.07762	0	2.02514	0.861579	3.28742	2.26008	0	0	1.16722
3930402G23Rik	10.6191	15.6984	6.14452	0	0	0	1.495	1.78606	2.38526	0	0	4.31515	2.32375	0.805063	0	0	0	0	3.28742	3.39012	0	0	0
4430402I18Rik	29.2025	8.83038	18.4336	2.32001	6.49551	7.19232	11.96	10.7164	9.54105	6.66623	16.0844	7.76727	12.3933	22.5418	10.6018	9.23323	12.1508	5.16948	3.28742	18.0806	15.5681	13.8183	3.50165
4631405J19Rik	0	0	0	0	0	0	0	0	0	0	0	0	0	0	0	0	0	0	0	0	0	0	0
4632404H12Rik	206.188	162.871	188.432	141.521	120.167	97.9954	192.107	165.211	118.468	99.9935	87.4592	128.591	124.708	163.428	95.4164	88.3752	102.27	206.779	165.467	146.905	50.0403	52.5096	26.846
4632415L05Rik	761.036	739.789	669.753	296.961	259.82	258.024	923.91	888.566	694.111	188.559	216.135	763.781	874.505	772.861	289.511	288.868	271.369	766.806	771.449	632.822	440.354	511.277	471.555
4632427E13Rik	7.0794	7.84922	16.3854	3.09335	5.68357	5.39424	4.485	0.893031	5.56561	4.76159	2.01056	8.6303	7.74584	2.41519	0	7.91419	1.01257	2.58474	4.38323	1.13004	3.33602	0	7.00329
4632428C04Rik	0	0	3.07226	0.773337	0	0	3.7375	5.35819	0.795087	16.1894	23.1214	2.58909	4.6475	0	24.4657	13.1903	32.4022	5.16948	0	1.13004	20.0161	8.29098	14.0066
4732414G09Rik	0	0	0	0	0	0	0	0	0	0	0	0	0	0	0	0	0	0	0	0	0	0	0
4732416N19Rik	3.5397	0	0	0	0.811939	0	1.495	0	0.795087	0	6.03167	0	0	0	8.15524	0	0	0	0	1.13004	0	0	0
4732419C18Rik	0	0	1.02409	0	0	2.69712	0	1.78606	0	0	0	0	0	0	4.07762	1.31903	0	0.861579	0	0	2.22401	0	0
4732465J04Rik	0	0	0	0	0	0	0	0	0	1.90464	0	0	0	0	0	0	0	0	0	0	0	0	0
4732471J01Rik	27.4327	33.3592	24.5781	3.86668	4.87163	1.79808	45.5975	29.47	11.1312	7.61855	10.0528	18.9867	18.59	16.1013	6.5242	6.59516	4.05028	24.9858	21.9162	36.1613	12.2321	8.29098	17.5082
4732490B19Rik	0	2.94346	0	0	0	0	0	0	0	0	0	0	0	0	1.63105	2.63806	0	0	0	0	0	0	0
4732491K20Rik	111.501	85.3603	74.7583	13.1467	28.4179	13.4856	35.88	70.5495	33.3937	22.8556	20.1056	67.3163	45.7005	36.2278	17.9415	13.1903	12.1508	31.0169	49.3114	40.6814	18.9041	27.6366	33.8492
4831407H17Rik	0.884926	1.96231	0	0	0	0.89904	0	0	0	0	3.01583	0	0	2.41519	0	0	5.06285	0	0	0	0	0	0
4831440D22Rik	0	0.981153	1.02409	0	0	0.89904	0	0	0	0	0	0	3.09834	2.41519	0	0	0	0	0	0	2.22401	0	0
4831440E17Rik	26.5478	38.265	27.6503	13.1467	3.24776	5.39424	40.365	40.1864	19.0821	14.2848	15.0792	13.8085	21.6884	26.5671	19.5726	5.27613	15.1885	35.3248	12.0539	13.5605	4.44802	11.0546	1.16722
4833407H14Rik	8.84926	16.6796	39.9394	37.8935	20.2985	44.952	65.78	56.261	29.4182	79.0425	46.2428	24.1648	27.1104	19.3215	18.7571	3.9571	9.11313	44.8021	29.5868	11.3004	2.22401	2.76366	5.83608
4833411C07Rik	0	0	0	0	3.24776	0	0	0	0	0	0	0	0	0	0	0	0	0	0	0	1.11201	0	0
4833412C05Rik	0	0	0	0	0	0	0	0	0	0	0	0	0	0	0	0	0	0	0	0	0	0	2.33443
4833413N01Rik	0	0	0	0	0	0	0	0	0	0	0	0	0	0	0	0	0	0	0	0	0	0	0
4833415N18Rik	7.0794	11.7738	48.1321	0	0	0	1.495	0	4.77052	4.76159	0	22.4388	45.7005	25.762	0	1.31903	0	0	0	0	0	0	3.50165
4833417C18Rik	8.84926	5.88692	19.4576	38.6668	33.2895	34.1635	38.87	19.6467	23.8526	23.808	19.1003	9.49333	4.6475	13.6861	26.9123	13.1903	26.3268	10.339	6.57485	16.9506	10.0081	5.52732	8.17051
4833418N02Rik	15.0437	4.90576	10.2409	14.6934	28.4179	15.2837	9.7175	7.14425	7.15578	27.6172	22.1161	18.9867	13.9425	17.7114	30.1744	48.8042	33.4148	6.03106	20.8204	22.6008	53.3763	30.4003	21.0099
4833419F23Rik	31.8573	28.4534	30.7226	45.6269	58.4596	47.6491	15.6975	16.0746	17.4919	35.2358	47.248	10.3564	13.9425	7.24557	27.7278	15.8284	16.2011	24.1242	7.67066	13.5605	74.5044	58.0369	53.6919
4833420G17Rik	779.619	831.037	775.234	1050.96	984.882	1011.42	736.287	783.188	708.423	995.173	917.818	661.944	714.166	609.433	652.42	753.167	648.044	561.75	588.449	581.97	551.555	538.914	578.939
4833422C13Rik	0	0	0	0	0	0	0	0.893031	0	0	0	1.72606	0.774584	0	0	0	7.08799	0	0	0	0	0	0
4833422M21Rik	0	0	0	0	0	0	0	0	0	0	0	0	0	0	0	0	0	0	0	0	0	0	0
4833427F10Rik	253.974	270.798	244.757	0	0	0	82.225	77.6937	61.2217	0	0	54.3709	97.5976	70.8456	0	0	0	49.11	37.2575	48.5917	0	0	0
4833428L15Rik	0	0	0	0	0	0	0	0	0	0	0	0	0	0.805063	0	0	0	0	0	0	0	0	0
4833438C02Rik	6.19448	25.51	11.265	49.4935	38.9731	47.6491	25.415	9.82334	20.6723	50.4729	43.2269	9.49333	9.29501	8.8557	25.2813	15.8284	17.2137	7.75422	10.9581	20.3407	41.1442	30.4003	29.1804
4833439F03Rik	0	0.981153	3.07226	0	0	0	2.99	0.893031	1.59017	0	0	0.86303	4.6475	2.41519	0	0	0	0	3.28742	2.26008	0	0	0
4833439L19Rik	1312.34	1228.4	1213.54	1652.62	1696.95	1603.89	1114.52	1119.86	1283.27	1777.98	1922.09	1152.14	1165.75	1119.84	1496.49	1557.78	1515.82	1208.8	1129.78	1470.18	2548.72	2736.02	2513.01
4833447I15Rik	13.2739	23.5477	17.4095	8.5067	12.991	13.4856	9.7175	11.6094	4.77052	21.9033	7.03694	13.8085	5.42209	17.7114	17.126	17.1474	13.1634	6.03106	8.76647	15.8205	4.44802	2.76366	5.83608
4921504A21Rik	0	0	0	0	0	0	0	0	0	0	0	0	0	0	0	0	0	0	0	0	0	0	0
4921504E06Rik	0	0	0	0	0	0	0	0	0	0	0	0	0	0	0	0	0	0	0	0	0	0	0
4921507G05Rik	2.65478	3.92461	3.07226	6.18669	4.05969	0.89904	4.485	1.78606	4.77052	1.90464	19.1003	0	0.774584	2.41519	4.89315	7.91419	8.10056	6.03106	0	0	0	0	0
4921507P07Rik	49.5558	32.378	47.108	6.96003	2.43582	10.7885	51.5775	56.261	43.7298	7.61855	14.0739	20.7127	29.4342	48.3038	6.5242	3.9571	4.05028	44.8021	60.2694	30.5111	8.89605	13.8183	4.66886
4921508D12Rik	0	0	0	0	0	0	0	0	0	0	0	0	0	0	0	0	0	0	0	0	0	0	0
4921509C19Rik	0	0	0	0	0	0	0	0	0	0	0	0	0	0	0	0	0	0	0	0	0	0	0
4921509O07Rik	0	0	0	0	0	0	0	0	0	0	0	0	0	0	0	0	0	0	0	0	0	0	0
4921511C10Rik	3.5397	0	5.12043	0	1.62388	0	13.455	17.8606	8.74596	0	0	12.0824	9.29501	8.05063	1.63105	0	0	18.9547	9.86227	33.9012	4.44802	2.76366	0
4921511C20Rik	0	0	0	0	0	0	0	0	0	0	0	0	0	0	0	0	0	0	0	0	0	0	0
4921511I17Rik	0	0.981153	1.02409	0	0	0	0.7475	3.57212	0	0	1.00528	0	1.54917	0	0	0	0	0	0	0	3.33602	0	0
4921513H07Rik	0	0	0	0	0	0	0	0	0	0	0	0	0	0	0	0	0	0	0	0	0	0	0
4921513I03Rik	0	0	0	0	0	0	0	0.893031	0	0	0	0	0	0	0	0	0	0	0	0	0	0	0
4921515E04Rik	0	0	0	0	0	0	0	0	0	0	0	0	0	0	0	0	0	0	0	0	0	0	0
4921517D16Rik	13.2739	16.6796	13.3131	0	0	0	20.1825	14.2885	13.5165	0	0	11.2194	8.52042	11.2709	0	0	0	24.1242	12.0539	11.3004	7.78404	16.582	14.0066
4921517D22Rik	0	0	0	0	0	0	0	0	0	0.952319	0	0	0	0	0	0	0	0	0	0	0	0	0
4921518K17Rik	0	0.981153	0	0	0	0	0	0	0	0	0	0	0	0	0	0	0	0	0	0	0	0	0
4921522P10Rik	8.84926	9.81153	6.14452	25.5201	25.1701	16.1827	2.99	5.35819	0.795087	24.7603	11.0581	3.45212	0	1.61013	12.2329	19.7855	15.1885	12.0621	1.09581	0	13.3441	2.76366	7.00329
4921524J17Rik	446.887	464.085	353.31	170.134	163.2	222.962	406.64	350.961	357.789	166.656	154.813	441.008	446.16	376.77	252.813	251.935	233.904	396.327	448.186	344.662	286.898	298.475	234.61
4921524L21Rik	0	0	0	0	0	0	0	0	0	0	0	0	2.32375	3.22025	0	0	0	0	0	0	0	0	0
4921525D07Rik	0	0	0	0	0	0	0	0	0	0	0	0	0	0	0	0	0	0	0	0	0	0	0
4921525O09Rik	3.5397	0	4.09635	0	0	0	0	0	0	0	0	2.58909	2.32375	3.22025	0	0	0	2.58474	2.19162	4.52016	0	0	0
4921528I07Rik	0	1.96231	5.12043	0	0	0	10.465	8.93031	3.97544	0	0	0	0	0	0	0	0	0	1.09581	3.39012	0	0	0
4921529L05Rik	40.7066	26.4911	20.4817	0.773337	0	0.89904	30.6475	29.47	52.4758	1.90464	0	31.0691	37.18	33.0076	6.5242	13.1903	15.1885	49.9716	48.2156	72.3225	96.7445	66.3279	87.5412
4921531C22Rik	27.4327	25.51	28.6744	71.147	85.2536	66.529	5.2325	8.93031	7.95087	64.7577	100.528	0.86303	2.32375	6.44051	70.1351	34.2948	25.3142	3.44632	5.47904	5.6502	60.0483	69.0915	35.0165
4921531P14Rik	0	0	0	0	0	0	0	0	0	0	0	0	0	0	0	0	0	0	0	0	0	0	0
4921533I20Rik	45.1312	38.265	76.8065	119.094	114.483	111.481	65.0325	71.4425	65.9922	144.752	118.623	36.2473	44.1513	27.3722	93.7853	76.5039	88.0935	30.1553	55.8862	36.1613	114.537	132.656	113.22
4921534H16Rik	0	0	0	0	0	0	0	0	0	0	0	0	0	0	0	0	0	0	0	0	0	0	0
4921536K21Rik	30.9724	24.5288	21.5058	11.6	5.68357	10.7885	18.6875	35.7212	61.2217	9.52319	12.0633	46.6036	62.7413	63.6	40.7762	13.1903	13.1634	62.8953	73.4191	57.632	66.7204	63.5642	71.2001
4921539E11Rik	0	0	0	0	0	0	0	0	0	0	0	0	0	0	0	0	0	0	0	0	0	0	0
4922502B01Rik	0	0	0	0	0	0	0	0	0	0	0	0	0	0	0	0	0	0	0	0	0	0	0
4922502H24Rik	0	0	0	0	0	0	0	0	0	0	0	0	0	0	0	0	0	0	0	0	0	0	0
4922502N22Rik	0	0	0	0	0	0	0	0	0	0	0	0	0	0	0	0	0	0	0	0	0	0	0
4930401C15Rik	0	0	0	0	0	0	0	0	0	0	0	0	0	0	0	0	0	0	0	0	0	0	0
4930401G09Rik	0	0.981153	0	0	0	0	0	0	0	0	0	1.72606	0.774584	0	0	0	0	0.861579	0	0	0	0	0
4930401O10Rik	0	0	0	0	0	0	0	0	0	0	0	0	0	0	0	0	0	0	0	0	0	0	0
4930401O12Rik	0	0	0	0	0	0	0	0	0	0	0	0	0	0	0	0	0	0	0	0	0	0	0
4930402D18Rik	0	0	0	0	0	0	0	0	0	0	0	0	0	0	0	0	0	0	0	0	0	0	0
4930402F06Rik	0	0	0	0	0	0	0	1.78606	0	0	0	0	0	0	0	0	0	0	0	0	0	0	0
4930402F11Rik	0	0	0	0	0	0	0	0	0	0	0	0	0	0	0	0	0	0	0	0	0	0	0
4930402H24Rik	2678.67	2890.48	4187.49	511.176	545.623	602.357	1264.77	1385.98	1105.17	639.006	629.304	606.71	735.855	652.906	390.636	327.12	372.626	525.563	578.587	465.576	736.148	754.479	750.52
4930402K13Rik	0	0	0	0	0	0	0	0	0	0	0	0	0	0	0	0	0	0	0	0	0	0	0
4930403D09Rik	0.884926	0	3.07226	1.54667	4.87163	5.39424	0.7475	7.14425	4.77052	0.952319	0	1.72606	1.54917	0.805063	2.44657	0	0	0	5.47904	0	0	5.52732	0
4930404A05Rik	0	0	0	0	0	0	0	0	0	0	0	0	0	0	0	0	0	0	0	0	0	0	0
4930404H11Rik	0	0.981153	2.04817	0	0	0	4.485	8.03728	0.795087	0	0	2.58909	0	2.41519	0	0	0	2.58474	2.19162	0	0	0	0
4930404H24Rik	14.1588	26.4911	39.9394	23.9734	21.9224	36.8606	58.305	46.4376	57.2463	5.71391	10.0528	18.9867	5.42209	10.4658	3.2621	7.91419	4.05028	24.1242	29.5868	23.7308	2.22401	0	0
4930404I05Rik	11.504	26.4911	14.3372	13.9201	8.93133	6.29328	39.6175	54.4749	32.5986	8.57087	9.0475	28.48	20.1392	37.838	9.78629	9.23323	7.08799	56.0027	28.491	36.1613	21.1281	8.29098	24.5115
4930404I20Rik	0	0	0	0	0	0	0	0	0	0	0	0	0	0	0	0	0	0	0	0	0	0	0
4930404K13Rik	0	0	0	0	0	0	0	0	0	0	0	0	0	0	0	0	0	0	0	0	0	0	0
4930404N11Rik	0	0	0	0	0	0	0	0	0	0	0	0	0	0	0	0	0	0	0	0	0	0	0
4930405A10Rik	0.884926	0	0	0.773337	0	0	0	0	0	0.952319	0	0	1.54917	0	0	0	0	0	0	0	0	8.29098	0
4930405A21Rik	10.6191	15.6984	22.5299	3.86668	0	7.19232	8.97	14.2885	14.3116	2.85696	3.01583	3.45212	9.29501	3.22025	4.07762	3.9571	0	8.61579	18.6287	0	5.56003	5.52732	5.83608
4930405D01Rik	0	0	0	0	0	0	0	0	0	0	0	0	0	0	0	0	0	0	0	0	0	0	0
4930405D11Rik	0	0	0	0	0	0	0	0	0	0	0	0	0	0	0	0	0	0	0	0	0	0	0
4930405H06Rik	0	0	0	0	0	0	0	0	0	0	0	0.86303	0	0	0	0	0	0	0	0	0	0	0
4930405J17Rik	0	0	0	0	0	0	0	0	0	0	0	0	0	0	0	0	0	0	0	0	0	0	0
4930405L22Rik	0	0	0	0	0	0	0	0	0	0	0	0	0	0	0	0	0	0	0	0	0	0	0
4930405O22Rik	0	0.981153	0	0.773337	1.62388	0.89904	0	0.893031	0	0	0	0	0	0	0	0	0	0	0	0	1.11201	0	3.50165
4930406D18Rik	0	0	2.04817	0	0	0	0	0	0	0	0	0	0	0	0	0	0	0	0	0	0	0	0
4930407G08Rik	0	0	0	0	0	0	0	0	0	0	0	0	0	0	0	0	0	0	0	0	0	0	0
4930407I02Rik	0	0	0	0.773337	5.68357	0	0	0	0	6.66623	3.01583	0	6.97126	0	1.63105	3.9571	1.01257	0	0	1.13004	18.9041	16.582	18.6754
4930407I10Rik	0	0.981153	0	0	0	0	0	0	0	0	0	0	0	0	0	0	0	0	0	0	0	0	0
4930407I19Rik	0	0	0	0	0	0	0	0	0	0	0	0	0	0	0	0	0	0	0	0	0	0	0
4930412B13Rik	0	0	0	0	0	0	0	0	0	0	0	0	0	0	0	0	0	0	0	0	0	0	0
4930412C18Rik	116.81	139.324	119.818	23.2001	17.8627	18.8798	134.55	183.071	88.2547	20.951	16.0844	122.55	169.634	99.0228	19.5726	26.3806	13.1634	116.313	86.5688	71.1925	33.3602	19.3456	9.33772
4930412E21Rik	0	0	0	0	0	0	0	0	0	0	0	0	0	0	0	0	0	0	0	0	0	0	0
4930412F09Rik	0	0	0	0	0	0	0	0	0	0	0	0	0	0	0	0	0	0	0	0	0	0	0
4930412M03Rik	10.6191	17.6608	23.554	8.5067	11.3671	1.79808	28.405	14.2885	13.5165	9.52319	2.01056	9.49333	17.8154	16.9063	5.70867	2.63806	7.08799	21.5395	9.86227	9.04031	6.67204	8.29098	1.16722
4930412O13Rik	11.504	34.3404	35.843	0	0	0	49.335	56.261	36.574	0	0	17.2606	30.2088	29.7873	0	1.31903	0	25.8474	14.2455	20.3407	1.11201	0	0
4930413E15Rik	0	0	0	0	0	0	0	0	0	0	0	0	0	0	0	0	0	0	0	0	0	0	0
4930413E20Rik	0	0	0	0	0	0	0	0	0	0	0	0	0	0	0	0	0	0	0	0	0	0	0
4930413F20Rik	0	0	0	0	0	0	0	0	0	0	0	0	0	0	0	0	0	0	0	0	0	0	0
4930413G21Rik	0.884926	1.96231	4.09635	0	0	1.79808	0	0	2.38526	0.952319	0	5.17818	1.54917	5.63544	5.70867	0	0	5.16948	0	2.26008	0	0	0
4930413M19Rik	0	0	0	0	0	0	0	0	0	0	0	0	0	0	0	0	0	0	0	0	0	0	0
4930414F18Rik	0	0	0	0	0	0	0	0	0	0	0	0	0	0	0	0	0	0	0	0	0	0	0
4930414N06Rik	0	0	0	2.32001	0.811939	0	0	0	0	0	0	0	0.774584	0.805063	0	0	0	0	5.47904	0	0	0	0
4930415L06Rik	0	0	0	0	0	0	0	0	0	0	0	0	0	0	0	0	0	0	0	0	0	0	0
4930415O20Rik	0	0	0	0	0	0	0	2.67909	0	0	0	0	0	0	0	0	0	0	0	0	0	0	1.16722
4930417H01Rik	10.6191	2.94346	3.07226	0	0	0	6.7275	3.57212	11.9263	0	0	8.6303	10.8442	4.02532	0	0	0	8.61579	4.38323	10.1704	0	0	0
4930417O13Rik	5.30955	14.7173	4.09635	0	0	0	0.7475	1.78606	2.38526	1.90464	0	4.31515	1.54917	6.44051	0	0	0	2.58474	0	0	0	0	0
4930417O22Rik	0	0	0	0	0	0	0	0	0	0	0	0	0	0	0	0	0	0	0	0	0	0	0
4930419G24Rik	0	0	0	0	0	0	0	0	0	0	0	0	0	0	0	0	0	0	0	0	0	0	0
4930420G21Rik	0	0	0	0	0	0	0	0	0	0	0	0	0	0	0	0	0	0	0	0	0	0	0
4930422I22Rik	0	0	0	0	0	0	0	0	0	0	0	0	0	0	0	0	0	0	0	0	0	0	0
4930422M22Rik	1.76985	3.92461	8.19269	0.773337	0	2.69712	23.92	24.1118	10.3361	0	1.00528	10.3564	13.9425	15.2962	0.815524	5.27613	0	18.0932	17.5329	4.52016	0	2.76366	0
4930423B08Rik	0	0	0	0	0	1.79808	0	0	0	0	0	3.45212	0	0	0	0	0	0	0	0	0	0	0
4930423D24Rik	0	0	0	0	0	0	0	0	0	0	0	0	0	0	0	0	0	0	0	0	0	0	0
4930423M02Rik	0	0	0	0	0	0	0	0	0	0	0	0	0	0	0	0	0	0	0	0	4.44802	0	0
4930424E08Rik	0	0	0	0	0	0	0	0	0	0	0	0	0	0	0	0	0	0	0	0	0	0	0
4930425K10Rik	0	0	0	0	0	0	0	0	0	0	0	0	0	0	0	0	0	0	0	0	0	0	0
4930425L21Rik	0	0	0	0	0	0	0	0	0	0	0	0	0	0	0	0	0	0	0	0	0	0	0
4930425O10Rik	0	0	0	0	0	0	0	0	0	0	0	0	0	0	0	0	0	0	0	0	0	0	0
4930426D05Rik	0	0	0	0	0	0	0	0	0	0	0	0	0	0	0	0	0	0	0	0	0	0	0
4930426I24Rik	1.76985	2.94346	2.04817	3.09335	0	1.79808	0	0	4.77052	0	5.02639	1.72606	0.774584	0	4.89315	0	0	0	0	3.39012	2.22401	0	4.66886
4930426L09Rik	12.389	23.5477	8.19269	8.5067	12.991	3.59616	11.2125	3.57212	5.56561	5.71391	9.0475	10.3564	20.1392	12.0759	8.15524	29.0187	11.1383	8.61579	13.1497	2.26008	6.67204	2.76366	17.5082
4930428D20Rik	0	0	0	0	0	0	0	0	0	0	0	0	0	0	0	0	0	0	0	0	0	0	0
4930428E07Rik	0	0	0	0	0	0	0	0	0	0	0	0	0	0	0	0	0	0	0	0	0	0	0
4930428G15Rik	0	0	0	0.773337	2.43582	0.89904	0	0	0	0	3.01583	0	0	0.805063	0	0	0	0	0	2.26008	2.22401	2.76366	0
4930428O21Rik	3.5397	5.88692	0	0	2.43582	2.69712	0	2.67909	1.59017	0	2.01056	6.90424	12.3933	6.44051	1.63105	0	4.05028	0.861579	1.09581	0	0	0	3.50165
4930429B21Rik	3.5397	0.981153	1.02409	0	3.24776	3.59616	5.2325	4.46516	5.56561	5.71391	8.04222	1.72606	3.87292	6.44051	1.63105	1.31903	0	9.47737	1.09581	1.13004	7.78404	2.76366	4.66886
4930429C20Rik	0	0	0	0	0	0	0	0	0	0	0	0	0	0	0	0	0	0	0	0	0	0	0
4930429D17Rik	0	0	0	0	0	0	0	0	0	0	0	0	0	0.805063	0	0	0	0	0	0	0	0	0
4930429F11Rik	0	0	0	0	0	0	0	0	0	0	0	0	0	0	0	0	0	0	0	0	0	0	0
4930429F24Rik	0	0	0	0	0	0	0	0	0	0	0	0	0	0	0	0	0	0	0	0	0	0	0
4930429H19Rik	0	0	0	0	0	0	0	0	0	0	0	0	0	0	0	0	0	0	0	0	0	0	0
4930429P21Rik	1.76985	0.981153	0	0	0	0	2.99	6.25122	7.15578	0	0	0	4.6475	1.61013	0.815524	2.63806	0	1.72316	2.19162	0	0	0	0
4930430E12Rik	1522.07	1301.99	1319.02	1556.73	1537.81	1498.7	840.19	874.277	1028.84	3802.61	3859.26	1116.76	1563.11	1117.43	649.157	596.203	553.876	1170.02	1163.75	1230.61	10327.2	13638.7	12128.5
4930430F08Rik	315.918	312.007	163.854	89.707	64.1432	76.4184	316.192	324.17	209.108	53.3298	46.2428	367.651	316.03	364.694	72.5817	92.3323	107.332	441.99	437.227	258.779	76.7284	80.1462	60.6952
4930430F21Rik	0	0	0	0	0	0	0	0	0	0	0	0	0	0	0	0	0	0	0	0	0	0	0
4930430J02Rik	0	1.96231	3.07226	0	0	0	0	0	0	0	0	0.86303	0	0	0	0	0	0	0	0	0	0	0
4930431F10Rik	0	0	0	0	0	0	0	0	0	0	0	0	0	0	0	0	0	0	0	0	0	0	0
4930431F12Rik	0	0	0	0	0	0	0	0	0	0	0	0	0	0	0	0	0	0.861579	0	0	0	0	0
4930431P03Rik	3.5397	3.92461	0	100.534	73.0745	84.5098	2.2425	0	0	67.6146	71.3747	0.86303	0	0	10.6018	21.1045	9.11313	0	1.09581	0	1.11201	5.52732	0
4930431P22Rik	0	0.981153	0	0	0	0	0	0	0	0	0	0	0.774584	0	0	0	0	0	2.19162	0	0	0	0
4930432E11Rik	1.76985	0.981153	1.02409	0	0	0	0	0	0	0	0	0	1.54917	0	0	0	0	3.44632	0	0	0	0	0
4930432J09Rik	1.76985	0	0	0	0	0	0	0	0	0	0	0	0	0	0	0	0	0	0	0	0	0	0
4930432K21Rik	152.207	141.286	174.095	3.09335	4.87163	12.5866	57.5575	100.019	58.0414	2.85696	2.01056	137.222	168.085	132.835	8.97077	7.91419	3.03771	72.3727	90.9521	110.744	10.0081	5.52732	12.8394
4930432L08Rik	0	0	0	0	0	0	0	0	0	0	0	0	0	0	0	0	0	2.58474	0	0	0	0	0
4930432M17Rik	0	0	0	0	0	0	0	0	0	0	0	0	0	0	0	0	0	0	0	0	0	0	0
4930432O09Rik	0	0	0	0	0	0	0	0	0	0	0	0	0	0	0	0	0	0	0	0	0	0	0
4930433B08Rik	0	0	0	0	0	0	0	0	0	0	0	0	0	0	0	0	0	0	0	0	0	0	0
4930433I11Rik	0	0	0	0	0	0	0	0	0	0	0	0	0	0	0	0	0	0	0	0	0	0	0
4930433N12Rik	0	0	0	0	0	0	0	0	0.795087	0	0	0	0	0	0	0	0	0	0	0	1.11201	0	1.16722
4930434B07Rik	0	0	0	0	0	0	0	0	0	0	0	0	0	0	0	0	0	0	1.09581	0	0	0	0
4930434J06Rik	0	0	0	0	0	0	0	0	0	0	0	0	0	0	0	0	0	0	0	0	0	0	0
4930435F18Rik	0	0	0	0	0	0	0	0	0	0	0	0	0	0	0.815524	0	0	0	0	0	1.11201	0	1.16722
4930437M23Rik	0	0	0	0	0	0	0	0	0	0	0	0	0	0	0	0	0	0	0	0	0	0	0
4930438A08Rik	30.9724	42.1896	40.9635	62.6403	42.2208	43.1539	47.0925	34.8282	38.9593	26.6649	27.1425	75.0836	66.6142	92.5823	4.07762	0	0	120.621	97.5269	117.524	2.22401	11.0546	2.33443
4930438E09Rik	0	0	0	0	0	0	0	0	0	0	0	0	0	0	0	0	0	0	0	0	0	0	0
4930439A04Rik	0	0	3.07226	1.54667	0	0	5.98	0	0.795087	0	0	0	0	0	0	1.31903	3.03771	0.861579	0	0	0	5.52732	0
4930439D14Rik	0	0	0	0	0	0	0.7475	0	0	0	0	0	0	0	0	0	0	0	0	0	0	0	0
4930440C22Rik	0	0	0	0	0	0	0	0	0	0	0	0	0	0	0	0	0	0	0	0	0	0	0
4930440I19Rik	0	0.981153	0	0	1.62388	0	0	0	2.38526	0.952319	0	0	0	0	0	0	0	0.861579	0	2.26008	3.33602	8.29098	16.341
4930441H08Rik	0	0	0	0	0	0	0	0	0	0	0	0	0	0	0	0	0	0	0	0	0	0	0
4930441J16Rik	0	0	0	0	0	0	0	0	0	0	0	0	0	0	0	0	0	0	0	0	0	0	0
4930442E04Rik	0	0	0	0	0	0	0	0	0	0	0	0	0	0	0	0	0	0	0	0	0	0	0
4930442J19Rik	0	0	0	0	0	0	0	0	0	0	0	0	0	0	0	0	0	0	0	0	0	0	0
4930442L01Rik	0	0	0	1.54667	0	0	0	0	0	0	0	0	0	0	0	0	0	0	0	0	0	0	0
4930443O20Rik	0	0	0	0	0	0	0	0	0	0	0	0	0	0	0	0	0	0	0	0	0	0	0
4930444A19Rik	0	0	0	0.773337	0	2.69712	0.7475	2.67909	2.38526	0	0	0	1.54917	0	0.815524	2.63806	0	0.861579	3.28742	4.52016	0	0	0
4930444F02Rik	0.884926	4.90576	4.09635	0	0	0	2.99	4.46516	0	0	0	0.86303	6.19667	8.8557	0	0	0	0	6.57485	0	0	0	0
4930444G20Rik	0	0	0	0	0	0.89904	0	0	0	0	0	0	0	0	0	0	0	0	0	0	1.11201	0	1.16722
4930444M15Rik	0	0	0	0	0	0	0	0	0	0	0	0	0	0	0	0	0	0	0	0	0	0	0
4930444P10Rik	0	0	0	0	0	0	0	0	0	0	0	0	0	0	0	0	0	0	0	0	0	0	0
4930445E18Rik	44.2463	32.378	31.7467	0	0	0	59.8	57.154	48.5003	2.85696	2.01056	28.48	24.0121	22.5418	2.44657	0	4.05028	24.9858	35.0659	22.6008	17.7921	13.8183	12.8394
4930445K14Rik	30.9724	45.133	37.8912	39.4402	25.1701	48.5482	11.96	21.4327	15.9017	23.808	29.1531	18.9867	7.74584	10.4658	30.1744	29.0187	23.2891	6.89264	6.57485	11.3004	26.6881	22.1093	40.8525
4930445N06Rik	0	0	0	0	0	0	0	0	0	0	0	0	0	0	0	0	0	0	0	0	0	0	0
4930445N08Rik	0	0	0	0	0	0	0	0	0	0	0	0	0	0	0	0	0	0	0	0	0	0	0
4930445N18Rik	4.42463	1.96231	13.3131	0	0	0	3.7375	4.46516	0.795087	0	0	4.31515	5.42209	3.22025	0	0	3.03771	1.72316	2.19162	3.39012	2.22401	0	0
4930447A16Rik	0	0	0	0	0	0	0	0	0	0	0	0	0	0	0	0	0	0	0	0	0	0	0
4930447C04Rik	0.884926	0	0	0	0	0	0.7475	0	0	0	0	0	0	0	0	1.31903	0	0	0	0	0	0	0
4930447F24Rik	622.988	668.165	1995.94	3.09335	0	0	207.805	199.146	324.396	0	0	650.724	848.169	694.77	0	0	2.02514	198.163	157.796	152.555	1.11201	2.76366	0
4930447J18Rik	0	0	0	0	0	0	0	0	0	0	0	0	0	0	0	0	0	0	0	0	0	0	0
4930447K03Rik	0	0	2.04817	0	0	0	2.99	0.893031	0	0	0	0	0.774584	0	4.07762	0	4.05028	0	0	1.13004	0	0	0
4930447M23Rik	15.0437	13.7361	25.6022	4.64002	1.62388	7.19232	20.1825	6.25122	15.1067	1.90464	3.01583	4.31515	8.52042	6.44051	4.89315	11.8713	7.08799	7.75422	3.28742	6.78023	10.0081	5.52732	12.8394
4930447N08Rik	0	0.981153	0	0	0	0	0	0	0	0	0	0	0	0	0	0	0	0	0	0	0	0	0
4930448C13Rik	0	0	0	0	0	0	0	0	0	0	0	0	0	0	0	0	0	0	0	0	0	0	0
4930448E22Rik	0	0	0	0	0	0	0	0	0	0	0	0	0	0	0	0	0	0	0	0	0	0	0
4930448F12Rik	0	0	0	0	0	0	0	0	0	0	0	0	0	0	0	0	0	0	0	0	0	0	0
4930448H16Rik	0	0.981153	0	0	0	0	0	0	0	0	0	0	0	0	0	0	0	0	1.09581	0	0	0	0
4930448I06Rik	0	0	0	0	0	0	0	0	0	0	0	0	0	0	0	0	0	0	0	0	0	0	0
4930448I18Rik	0	0	0	0	0	0	0	0	0	0	0	0	0	0	0	0	0	0	0	0	0	0	0
4930448K20Rik	0	0	0	0	0	0	0	0	0	0	0	0	0	0	0.815524	0	0	0	0	0	0	0	0
4930449C09Rik	0	0	0	0	0	0	0	0	0	0	0	0	0	0	0	0	0	0	0	0	1.11201	0	0
4930449E01Rik	0	0	0	0	0	0	0	0	0	0	0	0	0	0	0	0	0	0	0	0	0	0	0
4930449E18Rik	0	0	0	0	0	0	0	0	0	0	0	0	0	0	0	0	1.01257	0	0	0	0	0	0
4930449I24Rik	0	0	0	0	0	0	0	0	0	0	0	0	0	0	0	0	0	0	0	0	0	0	0
4930451E10Rik	1.76985	0.981153	3.07226	6.18669	4.05969	2.69712	0.7475	0	0.795087	3.80927	3.01583	2.58909	0.774584	2.41519	0	5.27613	3.03771	0	2.19162	0	0	0	0
4930451G09Rik	15.9287	28.4534	29.6985	3.86668	3.24776	1.79808	5.98	10.7164	3.97544	4.76159	2.01056	6.90424	3.87292	4.83038	5.70867	3.9571	4.05028	0	4.38323	1.13004	4.44802	2.76366	4.66886
4930451I11Rik	0	1.96231	0	0	0	0	0	0	0	0	0	0	0	0	0	0	0	0	0	0	0	0	0
4930452A19Rik	0	0	0	0	0	0	0	0	0	0	0	0	0	0	0	0	0	0	0	0	0	0	0
4930452G13Rik	0	0	0	0	0	0	0	0	0	0	0	0	0	0	0	0	0	0	0	0	0	0	0
4930452N14Rik	0	0	0	0	0	0	0	0	0	0	0	0	0	0	0	0	0	0	0	0	0	0	0
4930453H23Rik	0	0	0	0	0	0	0	0	0	0	0	0	0	0	0	0	0	0	0	0	0	0	0
4930453L07Rik	0	0	0	0	0	0	0	0	0	0	0	0	0	0	0	0	0	0	0	0	0	0	0
4930453N24Rik	495.558	459.18	369.695	818.19	711.258	722.828	373.75	392.934	469.897	1012.31	988.188	289.115	326.1	352.618	558.634	571.141	556.913	279.152	333.126	452.016	1910.43	2537.04	2107.99
4930455B14Rik	0	0	0	0	0	0	0	0	0	0	0	0	0	0	0	0	0	0	0	0	0	0	0
4930455C13Rik	5.30955	5.88692	2.04817	3.86668	0.811939	0.89904	4.485	4.46516	3.97544	2.85696	2.01056	6.04121	10.0696	8.05063	1.63105	3.9571	9.11313	6.89264	13.1497	10.1704	2.22401	5.52732	2.33443
4930455D15Rik	0	0	0	0	0	0	0	0	0	0	1.00528	0	0	0	0	0	0	0	0	0	0	0	0
4930455F16Rik	0	0	0	0	0	0	0	0	0	0	0	0	0	0	0	0	0	0	0	0	0	0	0
4930455G09Rik	159.287	144.229	319.515	3.09335	2.43582	2.69712	106.892	84.838	100.181	9.52319	12.0633	121.687	120.061	81.3114	0.815524	0	2.02514	54.2795	58.0778	73.4525	23.3521	13.8183	33.8492
4930455H04Rik	0	0	0	0	0	0	0	0	0	0	0	0	0	0	0	0	0	0	0	0	0	0	0
4930455J16Rik	0	0	0	0	0	0	0	0	0	0	0	0	0	0	0	0	0	0	0	0	0	0	0
4930456A14Rik	0	0	0	0	0	0	0	0	0	0	0	0	0	1.61013	0	0	0	0.861579	0	0	0	0	0
4930456L15Rik	0	0	0	0	0	0	0	0	0	0	0	0	0	0	0	0	0	0	0	0	0	0	0
4930458A03Rik	0	0	0	0	0	0	0	0	0	0	0	0	0	0	0	0	0	0	0	0	0	0	0
4930459C07Rik	0	0	0	0	0	0	0	0.893031	0	0.952319	0	0	0	0	0	0	0	0	0	0	0	0	0
4930459L07Rik	0	0	0	0	0	0	0	0	0	0	0	0	0	0	0	0	0	0	0	0	0	0	0
4930461C15Rik	0	0	2.04817	0	0	0	2.99	2.67909	0	0	0	0	0.774584	0	0	0	6.07542	0	0	0	0	0	0
4930461G14Rik	0	0	0	0	0	0	0	0.893031	0	0	0	0	0.774584	0	0	0	0	0.861579	0	0	0	0	0
4930463O16Rik	0	0	1.02409	0	0	0	0	0	0	0	0	0	0.774584	0	0	0	0	0	0	0	0	0	0
4930465K10Rik	0	0	0	0	0	0	0	0	0	0	0	0	2.32375	0	0	0	0	1.72316	0	0	0	0	0
4930465M20Rik	0	0	0	0	0	0	0	0	0	0	0	0	0	0	0	0	0	0	0	0	0	0	0
4930467D21Rik	0	0	0	0	0	0	0	0	0	0	0	0	0	0	0	0	0	0	0	0	0	0	0
4930467E23Rik	3.5397	2.94346	2.04817	18.5601	15.4268	12.5866	3.7375	8.03728	3.18035	14.2848	14.0739	4.31515	11.6188	5.63544	8.15524	1.31903	5.06285	8.61579	9.86227	0	12.2321	8.29098	15.1738
4930467J12Rik	0	0	0	0	0	0	0	0	0	0	0	0	0	0	0	0	0	0	0	0	0	0	0
4930467K11Rik	0	0	0	0	0	0	0	0	0	0	0	0	2.32375	0	0	0	0	0	0	0	0	0	0
4930469K13Rik	0	0	6.14452	19.3334	9.74327	13.4856	7.475	9.82334	8.74596	16.1894	19.1003	0.86303	0	0	14.6794	10.5523	7.08799	1.72316	0	4.52016	12.2321	11.0546	17.5082
4930470B04Rik	1.76985	0	0	0	0	0	0	0	0	0	0	0	0	0	0	0	0	0	0	0	0	0	0
4930470G03Rik	2.65478	1.96231	1.02409	2.32001	0.811939	0.89904	1.495	0	0	6.66623	10.0528	0.86303	3.09834	3.22025	0	0	0	0.861579	4.38323	1.13004	4.44802	11.0546	2.33443
4930470H14Rik	0	0.981153	0	0	0.811939	0	0	0	0	0	0	0	0	0.805063	0	0	0	0	0	0	0	0	0
4930470O06Rik	0	0	0	0	0	0	0	0	0	0	0	0	0	0	0	0	0	0	0	0	0	0	0
4930470P17Rik	0	0	0	0	0	0	0	0	0	0	0	0	0	0	0	0	0	0	0	0	0	0	0
4930471C04Rik	0	0	0	0	0	0	0	0	0	0	0	0	0	0	0	0	0	0	0	0	0	0	0
4930471E19Rik	50.4408	48.0765	53.2525	0	0	0	20.93	14.2885	39.7544	0	0	2.58909	8.52042	6.44051	0	0	0	3.44632	5.47904	9.04031	0	0	0
4930471G03Rik	0	0	0	0	0	0	0	0.893031	0	0	0	0	0	0	0	0	0	0	0	0	0	0	0
4930471G24Rik	0	0	0	0	0	0	0	0	0	0	0	0	0	0	0	0	0	0	0	0	0	0	0
4930471L23Rik	0	0	0	0	0	0	0	0.893031	0.795087	0	0	1.72606	2.32375	0.805063	0	0	0	0	0	0	0	0	0
4930471M09Rik	0	0	0	0	0	0	0	1.78606	0	0	0	0	0	0	0	0	0	0	0	0	0	0	0
4930473A02Rik	7.96433	11.7738	17.4095	1.54667	8.93133	13.4856	23.92	37.5073	32.5986	5.71391	5.02639	6.90424	8.52042	9.66076	6.5242	2.63806	3.03771	19.8163	12.0539	18.0806	3.33602	0	10.5049
4930473H19Rik	1.76985	0.981153	0	0	0	1.79808	1.495	0	0	0	0	0	0	1.61013	0.815524	2.63806	1.01257	1.72316	0	0	0	0	0
4930473O22Rik	0	0	0	0	0	0	0	0	0	0	0	0	0	0	0	0	0	0	0	0	0	0	0
4930474G06Rik	0	0	0	0	0	0	0	0	0	0	0	0	0	0	0	0	0	0	0	0	0	0	0
4930474H20Rik	0	0	0	0	0	0	0	0	0	0	0	0	0	0	0	0	0	0	0	0	0	0	0
4930474M22Rik	0	0	0	0	0	0	0	0	0	0	0	0	0	0	0	0	0	0	0	0	0	0	0
4930474N05Rik	0	0	0	0	0	0	0	0	0	0	0	0	0	0	0	0	0	0	0	0	0	0	0
4930474N09Rik	0	0	0	0	0	0	0	0	0	0	0	0	0	0	0	0	0	0	0	0	0	0	0
4930477N07Rik	0	0	0	0	0	0	0	0	0	0	0	0	0	0	0	0	0	0	0	0	0	0	0
4930478L05Rik	0	0	0	0	0	0	2.2425	0.893031	0	0	0	0	0	0	0	0	1.01257	0	0	0	0	0	0
4930478P22Rik	0	0	0	0	0	0	0	0	0	0	0	0.86303	0	0	0	0	0	0	0	0	0	0	0
4930479D17Rik	1.76985	0	0	0	0	1.79808	2.99	1.78606	0.795087	0	0	0	0	0	0	2.63806	0	1.72316	4.38323	0	0	0	0
4930479H17Rik	0	0	0	0	0	0	0	0.893031	0	0	0	0	0	0	0	0	0	0	0	0	0	0	0
4930480C01Rik	0	0	0	0	0	0	0	0	0	0	0	0	0	0	0	0	0	0	0	0	0	0	0
4930480E11Rik	0	0	0	0	0	0	0	0	0	0	0	0	0	0	0	0	0	0	0	0	0	0	0
4930480G23Rik	0	0	0	0	0	0	0	0	0	0	0	0	0	0	0	0	0	0	0	0	0	0	0
4930480K15Rik	0	0	0	0	0	0	0	0	0	0	0	0	0	0	0	0	0	0	0	0	0	0	0
4930480K23Rik	17.6985	25.51	11.265	13.1467	9.74327	15.2837	22.425	1.78606	3.97544	6.66623	29.1531	15.5345	18.59	13.6861	13.0484	6.59516	30.3771	12.0621	9.86227	7.91027	10.0081	16.582	21.0099
4930480M12Rik	0	0	0	0	0	0	0	0	0	0	0	0	0	0	0	0	0	0	0	0	0	0	0
4930481A15Rik	7.96433	0.981153	8.19269	17.7867	9.74327	12.5866	8.97	4.46516	2.38526	17.1417	14.0739	1.72606	1.54917	0.805063	16.3105	34.2948	8.10056	0.861579	1.09581	2.26008	38.9202	46.9822	47.8558
4930481B07Rik	9.73418	25.51	17.4095	4.64002	10.5552	6.29328	27.6575	38.4003	23.8526	8.57087	5.02639	24.1648	54.2209	39.4481	4.07762	14.5094	4.05028	30.1553	24.1078	53.1118	15.5681	27.6366	15.1738
4930482G09Rik	0	0	0	0	0	0	0	0	0	0	0	0	0	0	0	0	0	0	0	0	0	0	0
4930483J18Rik	3.5397	1.96231	1.02409	0.773337	0	0.89904	5.98	0	0	0	0	0.86303	1.54917	4.02532	0	0	0	5.16948	0	3.39012	0	0	0
4930483K19Rik	0	0	3.07226	3.09335	1.62388	0.89904	0	2.67909	5.56561	2.85696	1.00528	5.17818	0.774584	0.805063	4.89315	9.23323	3.03771	7.75422	5.47904	0	4.44802	0	5.83608
4930483O08Rik	0	2.94346	1.02409	0	0	0	0	0	0	0	0	0	0	0	0	0	0	2.58474	0	0	0	0	0
4930484H19Rik	0	0	0	0	0	0	0	0	0	0	0	0	0	0	0	0	0	0	1.09581	0	0	0	0
4930486F22Rik	0	0	0	0	0	0	0	0	0	0	0	0	0	0	0	0	0	0	0	0	0	0	0
4930486I03Rik	0	0	0	0	0	0	0	0	0	0	0	0	0	0	0	0	0	0	0	0	0	0	0
4930486L24Rik	2.65478	0	0	4.64002	8.93133	0	0	0	0	5.71391	23.1214	0.86303	0	0	2.44657	0	4.05028	0	6.57485	2.26008	22.2401	58.0369	18.6754
4930487D11Rik	0	0	0	0	0	0	0.7475	0	0	0	0	0	0	0	0	1.31903	0	0	0	0	2.22401	0	0
4930487H11Rik	3.5397	2.94346	11.265	23.9734	20.2985	29.6683	6.7275	8.03728	2.38526	18.0941	46.2428	4.31515	6.19667	8.8557	2.44657	17.1474	10.1257	0.861579	7.67066	5.6502	35.5842	22.1093	49.023
4930488B22Rik	0	0	0	0	0	0	0.7475	0	0	0	0	0	0	0	0	0	0	0	0	0	0	0	0
4930488L21Rik	0	0	0	0	0	0	0	0	0	0	0	0	0	0	0	0	0	0	0	0	0	0	0
4930488N24Rik	0	0	0	0	0	0	0	0	0	0	0	0	0	0	0	0	0	0	0	0	0	0	0
4930500A05Rik	0	0	0	0	0	0	0	0	0	0	0	0.86303	0	0	0	0	0	0	0	0	0	0	0
4930500F04Rik	0	0	0	0	0	0	0	0	0	0	0	0	0	0	0	0	0	0	0	0	0	0	0
4930500F10Rik	0.884926	0	2.04817	16.2401	17.8627	7.19232	0.7475	0	0	11.4278	8.04222	0.86303	0.774584	0	0.815524	0	6.07542	0	4.38323	3.39012	0	2.76366	3.50165
4930500G05Rik	0	0	1.02409	0	0	1.79808	0.7475	0	0.795087	1.90464	0	5.17818	0	0	0	1.31903	1.01257	2.58474	0	0	0	0	0
4930500H12Rik	0	0	0	0	0	0	0	0	0	0	0	0	0	0	0	0	0	0	0	0	0	0	0
4930500L23Rik	0	0	0	0	0	0.89904	0.7475	0	0	0	0	1.72606	0	0	0	0	0	2.58474	5.47904	2.26008	0	0	0
4930502A04Rik	0	0	0	0	0	0	0	0	0	0	0	0	0	0	0	0	0	0	0	0	0	0	0
4930502C15Rik	8.84926	58.8692	27.6503	58.7736	34.9134	46.7501	52.325	40.1864	29.4182	5.71391	28.1478	20.7127	26.3359	27.3722	13.8639	19.7855	22.2765	24.1242	21.9162	12.4304	22.2401	16.582	28.0132
4930502E09Rik	0	0	0	6.96003	0	0	0	0	0	1.90464	1.00528	0	0	0	0.815524	0	0	0	0	0	1.11201	0	1.16722
4930503B20Rik	0	0	0	0	0	0	0	0	0	0	0	0	0	0	0	0	0	0	0	0	0	0	0
4930503E14Rik	0	0	0	0	0	0	0	0	0	0	0	0	0	0	0	0	0	0	0	0	0	0	0
4930503E24Rik	2752.12	2469.56	3211.54	1149.18	1062.02	1149.87	2954.87	3469.43	3454.65	1134.21	1085.7	4093.35	4061.92	4071.2	1724.02	1524.8	1572.52	4195.03	3919.71	4473.83	1090.88	1135.86	1044.66
4930503F20Rik	0	0	0	0	0	0	0	0	0	0	0	0	0	0	0	0	0	0	0	0	0	0	0
4930503H13Rik	0	0	0	0	0	0	0	0	0	0	0	0	0	0	0	0	0	0	0	0	0	0	0
4930503L19Rik	720.329	1136.18	589.874	350.321	379.987	373.102	786.37	726.034	447.634	228.556	196.029	580.819	676.986	853.367	246.288	254.573	234.916	797.823	762.682	471.226	517.083	657.751	695.66
4930503O07Rik	0	0	0	0	0	0	0	0	0	0	0	0	0	0	0	0	0	0	0	0	0	0	0
4930504C09Rik	0	0	0	0	0	0	0	0	0	0	0	0	0	0	0	0	0	0	0	0	0	0	0
4930504D19Rik	0	0	0	0	0	0	0	0	0	0	0	0	0	0	0	0	0	0	0	0	0	0	0
4930505A04Rik	0.884926	0	0	0	0	0	0	0	0	0	0	0	0	0	0	0	0	0	0	0	0	0	0
4930505G20Rik	0	0	0	0	0	0	0	0	0	0	0	0	0	0	0	0	0	0	0	0	0	0	0
4930505K13Rik	0	0	0	0	0	0	0	0	0	0	0	0	0	0	0	0	0	0	0	0	0	0	0
4930505K14Rik	0	0.981153	4.09635	0	0	0	5.2325	0	0.795087	0	0	0	2.32375	2.41519	0	0	0	3.44632	3.28742	0	0	0	0
4930505M18Rik	0	0	0	0	0	0	0	0	0	0	0	0	0	0	0	0	0	0	0	0	0	0	0
4930505N22Rik	0	0	0	0	0	3.59616	0	0	0	0	0	0	0	0	1.63105	0	0	0	0	0	0	0	2.33443
4930505O20Rik	0	0	0	0	0	0	0	0	0	0	0	0	0	0	0	0	0	0	0	0	0	0	0
4930506A18Rik	0	0	0	0	0	0	0	0.893031	0	0	0	0	0	0	0	0	0	0	5.47904	0	0	0	0
4930506C21Rik	11.504	11.7738	4.09635	16.2401	27.6059	6.29328	43.355	52.6888	28.6231	10.4755	8.04222	9.49333	6.97126	17.7114	20.3881	14.5094	22.2765	64.6185	37.2575	19.2107	30.0242	8.29098	15.1738
4930507D05Rik	0.884926	0	0	0	0	0	0	0	0	0	0	0.86303	0	4.02532	0	1.31903	0	0	0	0	0	0	0
4930507D10Rik	0	0	0	0	0	0	0	0	0	0	0	0	0	0	0	0	0	0	0	0	0	0	0
4930509E16Rik	10.6191	5.88692	8.19269	0	4.87163	6.29328	10.465	14.2885	7.95087	6.66623	1.00528	6.90424	2.32375	7.24557	0	3.9571	1.01257	0.861579	7.67066	6.78023	1.11201	0	5.83608
4930509G22Rik	3.5397	8.83038	0	9.28004	9.74327	5.39424	5.98	5.35819	4.77052	10.4755	10.0528	3.45212	7.74584	2.41519	4.07762	5.27613	2.02514	2.58474	3.28742	2.26008	22.2401	13.8183	22.1771
4930509J09Rik	0	0	0	0	0	0	0	0	0	0	0	0	0	0	0	0	0	0	0	0	0	0	0
4930509K18Rik	0	0	0	0	0	0.89904	0	0	0	0	0	0	0	0	0	0	0	0	0	0	0	0	0
4930511A02Rik	0	0	0	0	0	0	0	0	0	0	0	0	0	0	0	0	0	0	0	0	0	0	0
4930511A08Rik	0	0	0	0	0	0	0.7475	1.78606	0	0	0	0	0.774584	0	0	0	0	0	0	0	0	0	0
4930511E03Rik	0	0	0	0	0	0	0	0	0	0	0	0	0	0	0	0	0	0	0	0	0	0	0
4930511M06Rik	0	0	0	0	0	0	0	0	0	0	0	0	2.32375	0	0	0	0	0	0	0	0	0	0
4930512B01Rik	3.5397	0	0	0	0.811939	3.59616	0.7475	0.893031	0	0	1.00528	0	0	0	0	0	4.05028	0	0	0	0	0	0
4930512H18Rik	0	0	0	0	0.811939	9.88944	0	0	0	26.6649	24.1267	0	0	0	3.2621	0	2.02514	0	0	0	343.61	386.912	361.837
4930512J16Rik	256.628	242.345	204.817	0	3.24776	1.79808	197.34	190.216	177.304	2.85696	5.02639	73.3575	82.1059	60.3797	3.2621	0	2.02514	52.5563	51.503	75.7126	4.44802	13.8183	2.33443
4930512M02Rik	0	0	0	0	0	0	0	0	0	0	0	0	0	0	0	0	0	0	0	0	3.33602	0	0
4930513D17Rik	0	0	0	0	0	0	0	0	0	0	0	0	0	0	0	0	0	0	0	0	0	0	0
4930513L16Rik	1.76985	3.92461	2.04817	0	0	0	2.99	6.25122	4.77052	0	0	9.49333	6.19667	7.24557	0	0	0	6.89264	3.28742	4.52016	0	0	0
4930513N10Rik	15.0437	10.7927	6.14452	13.9201	12.991	18.8798	0	3.57212	19.0821	21.9033	12.0633	3.45212	8.52042	11.2709	30.1744	22.4235	28.3519	2.58474	7.67066	1.13004	27.8001	11.0546	25.6787
4930513O06Rik	0	0	0	0	0	0	0	0	0	0	0	0	0	0	0	0	0	0	0	0	0	0	0
4930515B02Rik	0	1.96231	0	0	0	0	0	0	0	0	0	2.58909	2.32375	1.61013	0	0	0	2.58474	0	0	0	0	0
4930515G01Rik	0	0	0	0	0	1.79808	0	0	0.795087	0.952319	0	0	1.54917	0.805063	0.815524	0	0	0	0	0	0	0	1.16722
4930515G16Rik	14.1588	16.6796	15.3613	6.18669	5.68357	14.3846	9.7175	6.25122	8.74596	9.52319	22.1161	12.9454	10.0696	10.4658	16.3105	17.1474	10.1257	12.9237	12.0539	12.4304	8.89605	5.52732	4.66886
4930515L03Rik	0	0	0	0	0	0	0	0	0	0	0	0	0	0	0	0	0	0	0	0	0	0	0
4930515L19Rik	0	0	0	0	0	5.39424	0	0	0	3.80927	0	0	0	0	0	0	0	0	0	0	0	0	0
4930517E11Rik	0	0	0	3.86668	15.4268	0.89904	0	0	0	0	2.01056	0	0	0	0	0	0	0	0	0	0	0	0
4930517G24Rik	0	0	0	0	0.811939	0.89904	0	0	1.59017	0	0	0	0	0	0	0	0	0	0	0	0	0	0
4930517M08Rik	0	0	0	0	0	0	0	0	0	0	0	0	0	0	0	0	0	0	0	0	0	0	0
4930518C04Rik	0	0	0	0	0	0	0	0	0	0	0	0	0	0	0	0	0	1.72316	0	0	0	0	0
4930518J21Rik	0	0	0	0	0	0	0	0	0	0	0	0	0	0	0	0	0	0	0	0	0	0	0
4930518P08Rik	0	0	0	0	0	0	0	0	0	0	0	0	0	0	0	0	0	0	0	0	0	0	0
4930519D14Rik	0	0	0	0	0	0	0	0	0	0	0	0	0	0	0	0	0	0	0	0	0	0	0
4930519F09Rik	573.432	485.671	515.116	580.776	615.45	685.967	604.727	593.866	622.553	478.064	461.422	714.589	710.293	645.661	1005.54	1084.24	999.406	687.54	605.982	672.373	559.339	754.479	605.785
4930519F16Rik	1.76985	0	0	0	0	0	0	0	3.97544	0	0	0	0.774584	1.61013	0	0	0	0	0	0	0	0	0
4930519F24Rik	0	0	0	0	0	0	0	0	0	0	0	0	0	0	0	0	0	0	0	0	0	0	0
4930519G04Rik	0	0	0	0	0	0	0	0	0	0	0	0	1.54917	0	0	0	0	0	0	0	0	2.76366	1.16722
4930519H02Rik	0	0	0	0	0	0	0	0	0	0	0	0	0	0	0	0	0	0	0	0	0	0	0
4930519K11Rik	0	0	0	0	0	0	0	0	0	0	0	0	0	0	0	0	0	0	0	0	0	0	0
4930519L02Rik	0	0	0	0	0	0	0	0	0.795087	0	0	0	0	0	0	0	0	0	0	0	0	0	0
4930520E11Rik	21.2382	21.5854	12.289	1.54667	4.87163	7.19232	3.7375	3.57212	1.59017	3.80927	9.0475	3.45212	8.52042	0	0.815524	7.91419	0	6.03106	1.09581	4.52016	16.6801	2.76366	11.6722
4930520O04Rik	6.19448	10.7927	9.21678	6.96003	0.811939	9.88944	29.9	14.2885	18.287	5.71391	10.0528	11.2194	13.1679	7.24557	9.78629	11.8713	20.2514	5.16948	16.4371	18.0806	8.89605	0	4.66886
4930520P13Rik	0	0	0	0	0	0	0	0	0	0	0	0	0	0	0	0	0	0	0	0	0	0	0
4930521E06Rik	0	0	0	0	0	0	0	0	0	0	0	0	0	0	0	0	0	0	0	0	0	0	0
4930521O11Rik	0	0	0	0	0	0	0	0	0	0	0	0	0	0	0	0	0	0	0	0	0	0	0
4930521O17Rik	0	0	0	0	0	0	1.495	0	0	0	0	0	0	0	0	0	0	0	0	0	0	0	0
4930522H14Rik	0	1.96231	0	0	0	0	0	0	0	0	0	0	0	0	0	0	0	0	0	0	0	0	0
4930522L14Rik	66.3694	115.776	73.7342	149.254	172.943	169.919	209.3	93.7683	100.181	101.898	109.575	117.372	123.159	135.251	288.696	298.101	281.494	125.791	169.85	63.2822	130.105	179.638	176.25
4930522O17Rik	0	0	0	0	0	0	0	0	0	0	0	0	0	0	0	0	0	0	0	0	0	0	3.50165
4930522P08Rik	3.5397	5.88692	2.04817	0.773337	2.43582	9.88944	6.7275	4.46516	7.15578	5.71391	3.01583	12.9454	5.42209	8.8557	3.2621	10.5523	1.01257	6.89264	8.76647	9.04031	0	0	0
4930523C07Rik	0	0	0	92.0271	101.492	112.38	0	0	0	191.416	201.056	0	0	0	51.378	65.9516	81.0056	0	0	0	328.042	350.985	338.492
4930523O13Rik	0	0	0	0	0	0	0	0	0	0	0	0	0	0	0	0	0	0	0	0	0	0	0
4930524B15Rik	3.5397	0	0	0	0	0	0	3.57212	0	0	0	0	0	1.61013	0	0	0	5.16948	4.38323	0	0	0	2.33443
4930524B17Rik	0	0	0	0	0	0	0	0	3.18035	0	0	0	0	0	0	0	0	0	0	0	0	0	0
4930524C18Rik	0	0	0	0	0	0	0	0	0	0	0	0	0	0	0	0	0	0	0	0	0	0	0
4930524J08Rik	5.30955	8.83038	6.14452	26.2934	25.982	30.5674	2.2425	7.14425	19.0821	4.76159	3.01583	14.6715	7.74584	2.41519	16.3105	29.0187	22.2765	16.37	7.67066	9.04031	7.78404	13.8183	4.66886
4930524O05Rik	0	0	0	0	0	0	0	0	0	0	0	0	0	0	0	0	0	0	0	0	0	0	0
4930524O08Rik	0	0	0	0	0	0	0	0	0	0	0	0	0	0	0	0	0	0	0	0	0	0	0
4930525C09Rik	0	0	0	0	0	0	0	0	0	0	0	0	0	0	0	0	0	0	0	0	0	0	0
4930525D18Rik	0	0	0	0.773337	4.05969	0	2.2425	1.78606	0	0	0	0	0	0	1.63105	0	0	0	0	0	1.11201	0	0
4930525G20Rik	4.42463	6.86807	1.02409	4.64002	1.62388	3.59616	8.97	2.67909	6.3607	4.76159	4.02111	12.9454	3.87292	5.63544	7.33972	3.9571	4.05028	2.58474	9.86227	1.13004	8.89605	0	8.17051
4930526F13Rik	0	0	0	0	0	0	0	0	0	0	0	0	0	0	0	0	0	0	0	0	0	0	0
4930526H09Rik	1.76985	11.7738	0	0	0	0	0.7475	1.78606	4.77052	0	0	4.31515	0	0	0	0	0	1.72316	0	0	0	0	0
4930526I15Rik	13.2739	2.94346	10.2409	0	3.24776	2.69712	1.495	6.25122	10.3361	0	0	2.58909	6.19667	2.41519	0	0	1.01257	3.44632	1.09581	11.3004	3.33602	5.52732	4.66886
4930526L06Rik	0	3.92461	1.02409	0	0	0	0	0	0	0	0	0	0	0	0	0	1.01257	0	0	0	6.67204	11.0546	10.5049
4930527A07Rik	0	0	0	0	0	0	0	0	0	0	0	0	0	0	0	0	0	0	0	0	0	0	0
4930527F14Rik	0	0	0	0	0	0	0	0	0	0	0	0	0	0	0	0	0	0	0	0	0	0	0
4930527G23Rik	0	0	0	0	0	0	0	0	0	0	0	0	0	0	0	0	0	0	0	0	0	0	0
4930527J03Rik	0	0	0	0	0	0	0	0	0	0	0	0	0	0	0	0	1.01257	0	0	0	0	0	0
4930528A17Rik	0	0	0	0	0	0	0	0	0	0	0	0	0	0	0	0	0	0	0	0	0	0	0
4930528D03Rik	0	0	0	0	0	0	0.7475	0.893031	0	0	0	0	0	0	0.815524	0	0	0	0	0	1.11201	0	0
4930528G23Rik	0	0	0	0	0	0	0	0	0	0	0	0	0	0	0	0	0	0	0	0	0	0	0
4930528H21Rik	0	0	0	0	0	0	0	0	0	0	0	0	0	0	0	0	0	0	0	0	0	0	0
4930528P14Rik	0	0	0	0	0	0	0	0	0	0	0	0	0	0	0	0	0	0	0	0	0	0	0
4930529C04Rik	23.893	22.5665	30.7226	25.5201	17.8627	25.1731	17.94	17.8606	19.8772	20.951	13.0686	19.8497	26.3359	15.2962	48.9315	35.6139	48.6033	23.2626	25.2036	13.5605	37.8082	33.1639	31.5148
4930529I22Rik	0	0	0	0	0	0	0	0	0	0	0	0	0	0	0	0	0	0	0	0	0	0	0
4930529K09Rik	0	0	0	0	0	0	0	0	0	0	0	0	0	0	0	0	0	0	0	0	0	0	0
4930529L06Rik	0	0	0	0	0	0	0	0	0	0	0	0	0	0	0	0	0	0	0	0	0	0	0
4930529N20Rik	0	0	0	0	0	0	0	0	0	0	0	0	0	0	0	0	0	0	0	0	0	0	0
4930532I03Rik	0	0	0	0	0	0	0	0	0	0	0	0	0	0	0	0	0	0	0	0	0	0	0
4930532M18Rik	0	0	0	0	0	0	0	0	0	0	0	0	0	0	0	0	0	0	0	0	0	0	0
4930533B01Rik	0	0	0	0	2.43582	1.79808	5.98	1.78606	0	0	3.01583	0	1.54917	1.61013	1.63105	7.91419	4.05028	6.89264	0	1.13004	7.78404	0	7.00329
4930533I22Rik	0	0	0	0	0	0	0	0	0	0	0	0	0	0	0	0	0	0	0	0	0	0	0
4930533K18Rik	0	0	0	0	0	0	0	0	0	0	0	0	0	0	0	0	0	0	0	0	0	0	0
4930533N22Rik	0	0	0	0	0	0	0	0	0	0	0	0	0	0	0	0	0	0	0	0	0	0	0
4930533P14Rik	0	0	0	0	0	0	0	0	0	0	0	0	0	0	0	0	0	0	0	0	0	0	0
4930534D22Rik	2.65478	0	0	0	0	0	0	0	0	0	0	0	0	0	0	0	0	0	0	0	0	0	0
4930534H03Rik	0	0	0	0	0	0	0	0	0	0	0	0	0	0	0	0	0	0	0	0	0	0	0
4930535L15Rik	0.884926	0	1.02409	3.86668	2.43582	0	0	0	0	0	4.02111	0	0	1.61013	0.815524	0	0	0	0	1.13004	0	2.76366	0
4930535O05Rik	0	0	0	0	0	0	0	0	0	0	0	0	0	0	0	0	0	0	0	0	0	0	0
4930538E20Rik	0	0	0	0	0	0	0	0	0	0	0	0	0	0	0	0	0	0	0	0	0	0	0
4930538L07Rik	0	0	0	0	0	0	0	0	0	0	0	0	0	0	0	0	0	0	0	0	0	0	0
4930539C22Rik	0	0	0	0	0	0	0	0	0	0	0	0	0	0	0	0	0	0	0	0	0	0	0
4930539J05Rik	1.76985	3.92461	2.04817	1.54667	0	0.89904	0	6.25122	3.18035	2.85696	0	8.6303	5.42209	8.8557	4.07762	0	1.01257	0	0	0	4.44802	0	2.33443
4930539M17Rik	0	0	0	0	0	0	0	0	0	0	0	0	0	0	0	0	0	0	0	0	0	0	0
4930539N22Rik	0	0	0	0	0	0	0	0	0	0	0	0	0	0	0	0	0	0	0	0	0	0	0
4930540E01Rik	0	0	0	0	0	0	0	0	0	0	0	0	0	0	0	0	0	0	0	0	0	0	0
4930540M03Rik	0	0	0	0	0	0	0	0	0	0	0	0	0	0	0	0	0	0	0	0	0	0	0
4930541O19Rik	0	0	0	0	0	0	0	0	1.59017	0	0	1.72606	0	0	0	0	0	0	0	0	0	0	0
4930542C21Rik	0	0	0	0	0	0	0	0	0	0	0	0	0	0	0	0	0	0	0	0	0	0	0
4930542D17Rik	4.42463	2.94346	2.04817	0	0	0	0.7475	6.25122	1.59017	0	2.01056	2.58909	10.8442	5.63544	0	0	0	11.2005	21.9162	3.39012	0	0	3.50165
4930542M03Rik	0	0	0	0	0	0	0	0	0.795087	0	0	0	0	0	0	0	0	0	0	0	0	0	0
4930542N06Rik	0.884926	1.96231	6.14452	0	0.811939	0	2.2425	3.57212	1.59017	0	0	2.58909	2.32375	0.805063	0	0	0	0	0	0	0	0	0
4930543D07Rik	0	0	0	0	0	0	0	0	0	0	0	0	0	0	0	0	0	0	0	2.26008	0	0	0
4930543E12Rik	0	0	0	0	0	0	0	0	0	0	0	0	0	0	0	0	0	0	2.19162	0	0	0	0
4930543I03Rik	0	0	0	0	0	0	0	0	0	0	0	0	0	0	0	0	0	0	0	0	0	0	1.16722
4930543I11Rik	1.76985	1.96231	3.07226	0	0	0	5.98	1.78606	0	0	0	0	0	0	0	0	0	6.03106	1.09581	0	0	0	0
4930543N07Rik	0	0	0	0	0	0	0	0	0	0	0	0	0	0	0	0	0	0	0	0	0	0	0
4930544D05Rik	0	0	0	1.54667	1.62388	0	0	0	0.795087	0	0	0	0	0	0	0	2.02514	0	0	0	0	0	4.66886
4930544F09Rik	27.4327	15.6984	24.5781	1.54667	1.62388	7.19232	50.0825	40.1864	42.9347	1.90464	2.01056	45.7406	81.3313	46.6937	4.07762	10.5523	7.08799	56.8642	31.7784	30.5111	5.56003	0	5.83608
4930544G11Rik	0	0	0	0	0	0	0	0	0	0	0	0	0	0	0	0	0	0	0	0	0	0	0
4930544M13Rik	0	0	0	0	0	0	0	0	0	0	0	0	0	0	0	0	0	0	0	0	0	0	0
4930545E07Rik	0	0	0	0	0	0	0	0	0	0	0	0	0	0	0	0	0	0	0	0	0	0	0
4930545H06Rik	0	0	0	0	0	0	0	0	0	0	0	0	0	0	0	0	0	0	0	0	0	0	0
4930545L08Rik	0	0	0	0	0	0	0	0	0	0	0	0	0	0	0	0	0	0	0	0	0	0	0
4930545L23Rik	0	0	0	0	0	0	0	0	0	0	0	0	0	0	0	0	0	0	0	0	0	0	0
4930546C10Rik	0	0	0	0	0	0	0	0	0	0	0	0	0	0	0	0	0	0	0	0	0	0	0
4930546K05Rik	0	0	0	0	0	0	0	0	0	0	0	0	2.32375	2.41519	0	0	0	0	1.09581	0	0	0	0
4930547E08Rik	3.5397	0.981153	0	1.54667	0	0	0	0	0	0	0	0	0	2.41519	0	0	0	0	0	0	2.22401	0	0
4930547E14Rik	0	0	2.04817	0	0	0	0	0	0	0	0	0	0	0	0	0	0	0	0	0	0	0	0
4930547H16Rik	0	0	0	0	0	0	0	0	0	0	0	2.58909	2.32375	0	0	0	0	0	0	0	0	0	0
4930548G05Rik	0	0	0	0	0	0	0	0	0	0	0	0	0	0	0	0	0	0	0	0	0	0	0
4930548G14Rik	0	0	0	0	0	0	0	0	0	0	0	0	0	0	0	0	0	0	0	0	0	0	0
4930548H24Rik	0.884926	0.981153	2.04817	2.32001	3.24776	0	0	4.46516	2.38526	0.952319	0	0	1.54917	0	1.63105	0	0	0	1.09581	0	0	2.76366	0
4930548J01Rik	0	0	0	0	0	0	0	0	0	0	0	0	0	0	0	0	0	0	0	0	0	0	0
4930548K13Rik	0	0	0	0	0	0	0	0	0	0	0	0	0	0	0	0	0	0	0	0	0	0	0
4930549C15Rik	0	0	0	0	0	0	0	0	0	0	0	0	0	0	0	0	0	0	0	0	0	0	0
4930549G23Rik	4.42463	2.94346	3.07226	3.09335	7.30745	11.6875	5.2325	1.78606	0	11.4278	7.03694	6.90424	1.54917	13.6861	13.8639	9.23323	8.10056	0.861579	7.67066	6.78023	0	2.76366	5.83608
4930549P19Rik	0	0	0	0	0	0	0	0	0	0	0	0	0	0	0	0	0	0	0	0	0	0	0
4930550C14Rik	15.9287	24.5288	31.7467	0	0	0	42.6075	35.7212	20.6723	0	0	33.6582	35.6309	25.762	0	0	0	41.3558	27.3952	36.1613	2.22401	0	0
4930550C17Rik	0	0	0	0	0	0	0	0	0	0	0	0	0	0	0	0	0	0	0	0	0	0	0
4930552N02Rik	0	0	0	0	0	0	0	0	0	0	0	0	0	0	0	0	0	0	0	0	0	0	0
4930552P06Rik	0	0	0	0	0	0	0	0	0	0	0	0	0	0	0	0	0	0	1.09581	0	0	0	0
4930552P12Rik	0	1.96231	0	3.09335	5.68357	6.29328	0	1.78606	0	0	4.02111	6.04121	3.87292	5.63544	6.5242	2.63806	4.05028	1.72316	2.19162	2.26008	25.5761	27.6366	32.682
4930553C11Rik	0	0	0	0	0	0	0	0	0	0	0	0	0	0	0	0	0	0	0	0	0	0	0
4930553E22Rik	0	0	0	0	0	0	0	0	0	0	0	0	0	0	0	0	0	0	0	0	0	0	0
4930553J12Rik	0	0	0	0	3.24776	4.4952	0	0	0	0	0	0	0	0	0	0	0	0	0	0	0	0	0
4930553P18Rik	0	0	0	0	0	0	3.7375	0	2.38526	0	0	0	0	0	0	0	0	0	4.38323	0	0	0	1.16722
4930554C24Rik	0	0	0	0	0	0	0	0	0	0	0	0	0	0	0	0	0	0	0	0	0	0	0
4930554G24Rik	0	0	0	0	0	0	0	0	0	0	0	0	0	0	0	0	0	0	1.09581	0	1.11201	0	0
4930554H23Rik	0	0	0	0	0	0	0	0	0	0	0	0	0	0	0	0	0	0	0	0	0	0	0
4930554I06Rik	0	0	0	0	0	0	0	0	0	0	0	0	0	0	0	0	0	0	0	0	0	0	0
4930554P06Rik	0	0	0	0	0	0	0	0	0	0	0	0	0	0	0	0	0	0	0	0	0	0	0
4930555A03Rik	0	0	0	23.2001	17.0507	15.2837	0	0	0	6.66623	9.0475	0	0	0	9.78629	13.1903	10.1257	0	0	0	2.22401	0	0
4930555B11Rik	0.884926	0	0	0	0	0	2.99	1.78606	0.795087	0	0	0	0	0.805063	0	0	0	0	1.09581	1.13004	0	0	0
4930555B12Rik	0	0	0	0	0	0	0	0	0	0	0	0	0	0	0	0	0	0	0	0	0	0	0
4930555F03Rik	0	0	0	0	0	0	0	0	0	0	0	0	0	0	0	0	0	0	0	0	0	0	0
4930555G01Rik	0	0	0	0	0	0	0	0	0	0	0	0	0	0	0	0	0	0	0	0	0	0	0
4930555G07Rik	0	0	0	0	0	0	0	0	0	0	0	0	0	0	0	0	0	0	0	0	0	0	0
4930555G21Rik	0	0	0	0	0	0	0	0	0	0	0	0	0	0	0	0	0	0	0	0	0	0	0
4930555K05Rik	0	0	0	0	0	0	0	0	0	0	0	0	0	0	0	0	0	0	0	0	0	0	0
4930555K19Rik	1.76985	3.92461	1.02409	1.54667	2.43582	1.79808	2.99	0.893031	2.38526	3.80927	0	0.86303	0	0	2.44657	0	0	1.72316	2.19162	0	0	0	0
4930555M17Rik	0	0	0	0	0	0	0	0	0	0	0	0	0	0	0	0	0	0	0	0	0	0	0
4930556A17Rik	0	0	2.04817	0.773337	0	0	0	0	0	0	0	0	0	0	0	0	0	0	0	0	0	0	0
4930556C24Rik	0	0	0	0	0	0	0	0	0	0	0	0	0	0	0	0	0	0	0	0	0	0	0
4930556G01Rik	0	0	0	0	0	0	0	0	0	0	0	0	0	0	0	0	0	0	0	0	0	0	0
4930556I23Rik	0	0	0	0	0	0	0	0	0	0	0	0	0	0.805063	0	0	0	0	0	0	0	0	0
4930556J02Rik	0	0	0	0	0	0	0	0	0	0	0	0	0	0	0	0	0	0	0	0	0	0	0
4930556L07Rik	0	0	0	0	0	0	0	0	0	0	0	0	0	0	0	0	0	0	0	0	0	0	0
4930556M19Rik	94.687	90.2661	123.914	5.41336	3.24776	3.59616	16.445	25.0049	17.4919	1.90464	7.03694	28.48	26.3359	41.0582	25.2813	68.5897	46.5782	23.2626	21.9162	18.0806	43.3682	13.8183	53.6919
4930556N09Rik	0	0	0	0	0	0	0	0	0	0	0	0	0	0	0	0	0	0	0	0	0	0	0
4930556N13Rik	3.5397	0.981153	0	0.773337	0	3.59616	4.485	4.46516	7.15578	0	0	5.17818	3.09834	3.22025	2.44657	0	0	0	2.19162	5.6502	0	0	0
4930557B15Rik	0	0	0	0	0	0	0	0	0	0	0	0	0.774584	0	0	0	0	0	0	0	1.11201	0	0
4930557F08Rik	0	0	0	0	0	0	0	0	0	0	0	0	0	0	0	0	0	0	0	0	0	0	0
4930557F10Rik	0	0	0	0	0	0	0	0	0	0	0	0	0	0	0	0	0	0	0	0	0	0	0
4930557J02Rik	0	0	0	0	0	0	0	0	0	0	0	2.58909	0	0	0	0	0	0	0	0	0	0	0
4930557K07Rik	6.19448	6.86807	22.5299	13.1467	11.3671	22.476	11.96	13.3955	16.6968	14.2848	20.1056	7.76727	11.6188	9.66076	17.9415	9.23323	16.2011	9.47737	9.86227	5.6502	13.3441	11.0546	9.33772
4930558C23Rik	0	0	0	0	0	0	0	0	0	0	0	0	0	0	0	0	0	0	0	0	0	0	0
4930558F17Rik	0	0	0	0	0	0	0	0	0	0	0	0	0	0	0	0	0	0	0	0	0	0	0
4930558G05Rik	0	0	0	0	0	0	0	0	0	0	0	0	0	0	0	0	0	0	0	0	0	0	0
4930558J18Rik	23.0081	12.755	7.16861	6.96003	18.6746	11.6875	46.345	39.2934	26.2379	0	0	33.6582	40.2784	66.0152	22.0192	18.4665	14.176	42.2174	38.3533	27.1209	0	0	0
4930558K02Rik	0	0	0	0	0	0	0.7475	0	0	0	0	0	0	0	0	0	0	0	0	0	0	0	0
4930559C10Rik	0	0	0	0	0	0	0	0	0	0	0	0	0	0	0	0	0	0	0	0	0	0	0
4930562C15Rik	19.4684	11.7738	2.04817	13.9201	12.991	0	3.7375	1.78606	1.59017	8.57087	2.01056	5.17818	0.774584	1.61013	3.2621	3.9571	6.07542	0	3.28742	1.13004	0	0	0
4930562F07Rik	0	0	0	4.64002	0.811939	0.89904	0	0	0	0	0	0	0	0	0	3.9571	1.01257	0	0	0	4.44802	11.0546	2.33443
4930562F17Rik	0	0	0	0	0	0	0	0	0	0	0	0	0	0	0	0	0	0	0	0	0	0	0
4930563E18Rik	0	1.96231	0	3.86668	1.62388	0.89904	0	1.78606	0.795087	4.76159	0	0	0	0	0.815524	3.9571	1.01257	0	0	0	4.44802	0	0
4930563E22Rik	12.389	22.5665	7.16861	1.54667	2.43582	4.4952	25.415	5.35819	7.15578	0.952319	3.01583	15.5345	11.6188	7.24557	2.44657	3.9571	0	16.37	16.4371	18.0806	1.11201	0	0
4930563F08Rik	0	0	0	0	0	0	0	0	0	0	0	0	0	0	0	0	0	0	0	0	0	0	0
4930563H07Rik	0	0	0	0	0	0	0	0	0	0	0	0	0	0	0	0	0	0	0	0	0	0	0
4930563I02Rik	0	0	0	0	0	0	0	0	0	0	0	0	0	0	0	0	0	0	0	0	0	0	0
4930563J15Rik	0	0	0	0	0	0	0	0	0	0.952319	0	0	0	0	0	0	0	0	0	0	0	0	0
4930563M20Rik	0	0	0	0	0	0	0	0	0	0	0	0	0	0	0	0	0	0	0	0	0	0	0
4930563M21Rik	0	2.94346	0	0	0	0	1.495	0	0	0	0	0	3.87292	0.805063	0	0	0	0	0	0	0	0	0
4930564C03Rik	0	0	0	0	0	0	0	0	0	0.952319	0	0	0	0	0	0	0	0	0	0	0	0	0
4930564D02Rik	2.65478	1.96231	6.14452	0	0	0	2.2425	0	1.59017	0	0	0	0	1.61013	0	0	0	0	0	1.13004	0	0	0
4930565D16Rik	0	0	0	0	0	0	0	0	0	0	0	0	0	0	0	0	0	0	0	0	0	0	0
4930565N06Rik	25.6628	43.1707	22.5299	51.0402	28.4179	33.2645	96.4275	70.5495	53.2708	39.0451	17.0897	60.4121	51.1225	76.481	22.8347	29.0187	24.3017	120.621	58.0778	27.1209	24.4641	2.76366	15.1738
4930566D17Rik	1.76985	0	8.19269	2.32001	2.43582	0	6.7275	8.03728	7.95087	2.85696	0	3.45212	3.87292	6.44051	0	2.63806	6.07542	12.0621	12.0539	1.13004	0	0	0
4930567H12Rik	0	1.96231	1.02409	0	0	0	0	0	0	0	0	0	0	0	0	0	0	0	0	0	0	0	0
4930567H17Rik	0	0	0	0	0	0	0	0	0	0	0	0	0	0	0	0	0	0	0	0	0	0	0
4930567J20Rik	0	0	0	0	0	0	0	0	0	0	0	0	0	0	0	0	0	0	0	0	0	0	0
4930567K12Rik	0	0	0	0	0	0	0	0	0	0	0	0	0	0	0	0	0	0	0	0	0	0	0
4930567K20Rik	0	0	0	0	0	0	0	0	0	0	0	0	0	0	0	0	0	0	0	0	0	0	0
4930568A12Rik	1.76985	0.981153	6.14452	3.09335	0.811939	0	5.98	17.8606	5.56561	13.3325	9.0475	0	0	0.805063	7.33972	1.31903	10.1257	8.61579	5.47904	4.52016	5.56003	41.4549	24.5115
4930568A13Rik	0	0	0	0	0	0	0	0	0	0	0	0	0	0	0	0	0	0	0	0	0	0	0
4930568D16Rik	0	0	0	0	0	0	0	0	0	0	0	0	0	0.805063	0	0	0	0	0	0	0	0	0
4930568E12Rik	0	0	0	0	0	0	0	0	0	0	0	0	0	0	0	0	0	0	0	0	0	0	0
4930568G15Rik	0	0	0	0	0	0	0	0	0	0	0	0	0	0	0	0	0	0	0	0	0	0	0
4930570E01Rik	0	0	0	0	0	0	0	0	0	0	0	0	0	0	0	0	0	0	0	0	0	0	0
4930570E03Rik	0	0	0	0	0	0	0	0	0	0	0	0	0	0	0	0	0	0	0	0	0	0	0
4930570G19Rik	0	0	0	0	0	0	0	0	0	0	0	0	0	0	0	0	0	0	0	0	0	0	0
4930571K23Rik	0	0	0	0	0	0	0	0	0	0	0	0	0	0	0	0	0	0	0	0	0	0	0
4930571O06Rik	0	0	0	0	0	0	0	0	0	0	0	0	0	0	0	0	0	0	0	0	0	0	0
4930572G02Rik	0	0	4.09635	0	2.43582	0	0	0.893031	0	0.952319	1.00528	0.86303	1.54917	2.41519	0	0	0	0	0	0	0	0	0
4930572K03Rik	0	0	0	0	0	0	0	0	0	0	0	0	0	0	0	0	0	0	0	0	0	0	0
4930572O03Rik	0	0	0	0	0	0	0	0	0	1.90464	0	0	0	0	0	0	0	0	0	0	0	0	0
4930572O13Rik	0	0	0	0	0	0	0	0	0	0	0	0	0	0	0	0	0	0	0	0	1.11201	0	0
4930573C08Rik	0	0	0	0	0	0	0	0	0	0	0	0	0	0	0	0	0	0	0	0	0	0	0
4930573C15Rik	0	0	0	0	0.811939	0	0	0	0	0	0	0	0	0	0	0	0	0	0	0	0	0	1.16722
4930573H18Rik	0	0	0	0.773337	0	0	0	0	0	0	0	0	0.774584	0	0	0	0	0	0	0	0	0	0
4930573O16Rik	0	0	0	0	0	0	0	0	0	0	0	0	0	0	0	0	0	0	0	0	0	0	0
4930577N17Rik	17.6985	18.6419	15.3613	58.0002	34.1014	55.7405	8.2225	9.82334	7.15578	75.2332	43.2269	4.31515	5.42209	3.22025	28.5434	50.1232	44.5531	6.03106	0	4.52016	12.2321	8.29098	9.33772
4930578E11Rik	0	0	0	0	0	0	0	0	0	0	0	0	0	0	0	0	0	0	0	0	0	0	0
4930578G10Rik	0	2.94346	0	0	0	0	0	0	0	0	0	0	0	0	0	0	0	0	0	0	0	0	0
4930578I06Rik	0.884926	0	4.09635	0	0	0	0.7475	0	0	0	0	0	0	0	0	0	0	0	1.09581	0	0	0	0
4930578L24Rik	9.73418	12.755	11.265	6.96003	3.24776	4.4952	9.7175	7.14425	9.54105	7.61855	4.02111	7.76727	8.52042	16.1013	7.33972	10.5523	7.08799	38.7711	9.86227	11.3004	3.33602	8.29098	5.83608
4930578M01Rik	0	0.981153	0	0	0	3.59616	1.495	0.893031	0	0	0	0	0	0	0	2.63806	0	0	0	2.26008	0	2.76366	0
4930578N18Rik	0	0	0	0	0	0	0	0	0	0	0	0	0	0	0	0	0	0	0	0	0	0	0
4930579C12Rik	5.30955	5.88692	2.04817	17.0134	8.93133	9.88944	5.98	8.03728	0	1.90464	9.0475	4.31515	6.97126	8.8557	3.2621	5.27613	4.05028	4.3079	2.19162	0	10.0081	24.8729	2.33443
4930579D09Rik	0	0	0	0	0	0	0	0	0	0	0	0	0	0	0	0	0	0	0	0	0	0	0
4930579F01Rik	0	0	0	0	0	0	0	0	0	0	0	0	0	0	0	0	0	0	0	0	0	0	0
4930579G18Rik	72.5639	71.6242	83.9751	68.0536	69.0148	77.3174	97.9225	127.703	148.681	86.661	67.3536	90.6181	104.569	71.6506	84.8145	56.7184	69.8673	75.819	131.497	84.7529	41.1442	38.6912	52.5247
4930579G24Rik	362.819	356.159	341.021	390.535	333.707	313.765	351.325	322.384	306.109	51.4252	58.3061	472.94	432.992	445.2	389.005	337.672	367.563	258.474	325.455	403.424	107.865	71.8552	84.0395
4930579H20Rik	0	0	0	0	0	0	0	0	0	0	0	0	0	0	0	0	0	0	0	0	0	0	0
4930579J19Rik	0	0	0	0	0	0	0	0	0	0	0	0	0	0	0	0	0	0	0	0	0	0	0
4930579K19Rik	0	4.90576	5.12043	2.32001	1.62388	0	4.485	15.1815	5.56561	0	1.00528	5.17818	0.774584	6.44051	0.815524	0	1.01257	5.16948	4.38323	1.13004	0	2.76366	7.00329
4930579P08Rik	0	1.96231	2.04817	0	0	0	3.7375	0.893031	0	0	0	10.3564	8.52042	2.41519	0	0	0	5.16948	2.19162	3.39012	0	0	0
4930581F22Rik	44.2463	47.0953	25.6022	51.8136	39.785	38.6587	33.6375	56.261	53.2708	37.1404	30.1583	24.1648	26.3359	18.5165	24.4657	23.7426	38.4776	6.89264	20.8204	15.8205	21.1281	30.4003	29.1804
4930583I09Rik	0	0	0	0	0	0	0	0	0	0	0	0	0	0	0	0	0	0	0	0	0	0	0
4930583K01Rik	0	0.981153	2.04817	1.54667	0	0	0.7475	0	0	0.952319	0	0.86303	0	4.02532	0	0	0	0	0	0	3.33602	0	5.83608
4930583P06Rik	0	0	0	13.9201	28.4179	33.2645	0	0	0	2.85696	0	0	0	0	0.815524	1.31903	0	0	0	0	0	0	0
4930584F24Rik	0	0	0	0	0	0	0	0	0	0	0	0	0	0	0	0	0	0	0	0	0	0	0
4930586N03Rik	0	0	0	0	0	0	0	0	0	0	0	0	0	0	0	0	0	0	0	0	0	0	0
4930587E11Rik	0	0	0	0	0	0	0	0	0	0	0	0	0	0	0	0	0	0	0	0	0	0	0
4930588J15Rik	0	0	0	0	0	0	0	0	0	0	0	0	0	0	0	0	0	0	0	0	0	0	0
4930588K23Rik	0	0	0	0	0	0	0	0.893031	2.38526	0	0	0	0	0	0	0	0	0	0	0	0	0	0
4930589L23Rik	8.84926	7.84922	23.554	0	0	0	7.475	6.25122	10.3361	0	0	7.76727	7.74584	8.8557	0	0	0	7.75422	2.19162	3.39012	10.0081	0	3.50165
4930590A17Rik	0	0	0	0	0	0	0	0	0	0	0	0	0	0	0	0	0	0	0	0	0	0	0
4930590J08Rik	4.42463	18.6419	10.2409	20.8801	27.6059	12.5866	5.2325	14.2885	6.3607	19.9987	10.0528	14.6715	18.59	22.5418	22.0192	15.8284	36.4525	12.9237	23.012	2.26008	22.2401	8.29098	23.3443
4930590L14Rik	0	0	0	0	0	0	0	0	0	0	0	0	0	0	0	0	0	0	0	0	0	0	0
4930590L20Rik	0	0	0	0	0	0	0	0	0	0	0	0	0	0	0	0	0	0	0	0	0	0	0
4930591A17Rik	0	0	0	0	0	0	0	0	0	0	0	0	0	0	0	0	0	0	0	0	0	0	0
4930591E09Rik	0	0	0	0	0	0	0	0	0	0	0	0	0	0	0	0	0	0	0	0	0	0	0
4930592A05Rik	0	0	0	0	0	0	0	0	0	0	0	0	0	0	0	0	0	0	0	0	0	0	0
4930592C13Rik	10.6191	1.96231	10.2409	0	0	0	5.2325	1.78606	5.56561	0	0	4.31515	14.7171	1.61013	0	0	0	12.0621	7.67066	1.13004	0	5.52732	1.16722
4930592I03Rik	0	8.83038	3.07226	2.32001	0	0	5.98	0.893031	1.59017	0	0	3.45212	0	0	0	0	0	1.72316	0	1.13004	0	2.76366	8.17051
4930593A02Rik	0.884926	0	0	0	1.62388	0	0	0	1.59017	0	0	0	0	0	2.44657	0	0	0	4.38323	0	0	0	0
4930593C16Rik	0	0	0	0	0	0	0	0	0	0	0	0.86303	0	0	0	0	0	0	0	0	0	0	0
4930594C11Rik	992.886	933.076	783.426	867.684	820.058	903.535	872.332	828.733	869.03	599.008	687.61	961.415	875.28	956.415	817.155	821.757	779.679	1351.82	1355.51	1516.51	310.25	375.858	374.676
4930594M22Rik	2.65478	15.6984	2.04817	2.32001	1.62388	2.69712	7.475	3.57212	1.59017	2.85696	10.0528	2.58909	3.09834	1.61013	16.3105	11.8713	4.05028	8.61579	5.47904	0	10.0081	8.29098	4.66886
4930594O21Rik	0.884926	2.94346	1.02409	0	0	0	0	0	0.795087	0	0	0.86303	10.0696	2.41519	0	0	0	0	0	0	0	0	0
4930595D18Rik	0.884926	4.90576	3.07226	0	0	0	0	8.03728	3.18035	0	0	5.17818	1.54917	0.805063	0	1.31903	0	2.58474	1.09581	6.78023	0	0	0
4930595L18Rik	0	0	0	0	0	0	0	0	0	0	0	0	0	0	0	0	0	0	0	0	0	0	0
4930595M18Rik	0	0	0	0	0	0	0	0	0	0	0	0	0	0	0	0	0	0	0	0	0	0	0
4930596D02Rik	0	0	0	0	0	0	0	0	0	0	0	0	0	0	0	0	0	0	0	0	0	0	0
4930596I21Rik	1.76985	0	4.09635	0	3.24776	1.79808	0.7475	0	2.38526	0	0	0.86303	1.54917	4.02532	0	0	0	0	3.28742	0	0	5.52732	3.50165
4930597A21Rik	0	0	0	0	0	0	0.7475	0	0	0	0	0	0	0	0	0	0	0	0	0	1.11201	0	1.16722
4930597G03Rik	0	0	0	0	0	0	0	0	0	0	0	0	0	0	0	0	0	0	0	0	0	0	0
4930597O21Rik	2.65478	3.92461	5.12043	0	2.43582	1.79808	6.7275	4.46516	2.38526	0.952319	0	3.45212	2.32375	1.61013	1.63105	2.63806	0	0.861579	0	1.13004	2.22401	2.76366	1.16722
4930598A11Rik	0	1.96231	0	2.32001	0	0	0.7475	0	0	0	0	0.86303	0	0.805063	0	0	0	0	0	0	0	0	0
4930598F16Rik	0	0	0	0	0	0	0	0	0	0	0	0	0	0	0	0	0	0	0	0	0	0	0
4930598N05Rik	0	0	0	0	0	0	0	0	0	0	0	0	0	0	0	0	0	0	0	0	0	0	0
4930599N23Rik	9.73418	0	1.02409	10.8267	11.3671	9.88944	5.98	0	0	39.0451	52.2744	0	0.774584	4.02532	6.5242	11.8713	16.2011	0.861579	1.09581	2.26008	97.8565	107.783	94.5444
4931400O07Rik	0	0	0	0	0	0	0	0	0	0	0	0	0	0	0	0	0	0	0	0	0	0	0
4931402G19Rik	0	3.92461	0	1.54667	8.93133	0	2.2425	0	0	3.80927	5.02639	0	0.774584	0	1.63105	1.31903	5.06285	0	2.19162	0	0	0	3.50165
4931403E22Rik	0.884926	0	0	4.64002	6.49551	3.59616	1.495	9.82334	3.18035	0.952319	3.01583	0	0	2.41519	1.63105	0	1.01257	2.58474	1.09581	3.39012	2.22401	0	0
4931403G20Rik	0.884926	0	0	0	0	1.79808	3.7375	6.25122	3.97544	2.85696	1.00528	0.86303	0	6.44051	1.63105	1.31903	2.02514	2.58474	3.28742	0	0	0	0
4931406B18Rik	0.884926	1.96231	0	0.773337	0	0.89904	0	0.893031	0	4.76159	0	0	0	0.805063	1.63105	0	0	0	2.19162	0	0	0	0
4931406C07Rik	564.583	527.86	657.464	898.617	952.404	911.626	823.745	834.091	760.103	1314.2	1314.9	376.281	408.98	426.684	1251.83	1185.81	1142.18	593.628	557.766	629.432	1174.28	1296.16	1297.94
4931406H21Rik	0	0	0	0	0	0	0	0	0	0	0	0	0	0	0.815524	0	0	0.861579	0	0	0	0	0
4931408C20Rik	0	0	0	0	0	0	0	0	0	0	0	0	0	0	0	0	0	0	0	0	0	0	0
4931408D14Rik	1.76985	4.90576	0	0	0	1.79808	0.7475	0	0	0	0	0.86303	0.774584	0	0.815524	1.31903	12.1508	1.72316	0	0	0	0	0
4931413K12Rik	6.19448	6.86807	4.09635	13.1467	4.87163	1.79808	2.2425	0.893031	3.97544	8.57087	10.0528	7.76727	9.29501	6.44051	4.07762	6.59516	18.2263	3.44632	5.47904	0	6.67204	5.52732	1.16722
4931414P19Rik	139.818	121.663	176.143	160.854	198.925	165.423	169.682	241.118	186.05	184.75	198.04	81.9878	60.4175	87.7519	148.425	160.922	174.162	107.697	86.5688	96.0533	207.945	287.421	313.981
4931415C17Rik	15.9287	7.84922	9.21678	0	0	0.89904	1.495	4.46516	3.97544	0	2.01056	23.3018	25.5613	13.6861	2.44657	1.31903	0	3.44632	3.28742	4.52016	0	0	1.16722
4931417E11Rik	2.65478	0	0	3.86668	0.811939	0	8.2225	0	3.97544	4.76159	3.01583	2.58909	1.54917	4.83038	0.815524	5.27613	7.08799	0	3.28742	4.52016	1.11201	0	2.33443
4931419H13Rik	0	0	0	0	0	0	0	0	0	0	0	0	0	0	0	0	0	0	0	0	0	0	0
4931420L22Rik	0	0	0	0	0	0	0	0	0	0	0	0	0	0	0	0	0	0	0	0	0	0	0
4931422A03Rik	6.19448	1.96231	3.07226	13.9201	7.30745	2.69712	9.7175	7.14425	7.95087	9.52319	15.0792	0.86303	5.42209	3.22025	4.89315	5.27613	12.1508	2.58474	3.28742	1.13004	15.5681	0	4.66886
4931428F04Rik	160.172	161.89	218.13	88.1604	75.5103	89.904	115.115	166.997	117.673	61.9007	47.248	215.757	314.481	216.562	69.3196	93.6513	120.496	108.559	118.347	116.394	126.769	113.31	124.892
4931428L18Rik	0	0	0	74.2403	67.3909	73.7213	0	0	0	8.57087	28.1478	0	0	0	1.63105	1.31903	0	0	0	0	0	2.76366	3.50165
4931429L15Rik	0	0	0	0.773337	0	0	0	0	0	1.90464	0	0	0	0	0	1.31903	1.01257	0	0	0	0	0	0
4931429P17Rik	0	0	0	0	0	0	0	0	0	0	0	0	0	0	0	0	0	0	0	0	0	0	0
4931430N09Rik	0	0	0	0	0	0	0	0	0	0	0	0	0	0	0	0	0	0	0	0	0	0	0
4931431B13Rik	0	0	0	0	0	0	0	0	0	0	0	0	0	0	0	0	0	0	0	0	0	0	0
4931431C16Rik	1.76985	3.92461	3.07226	0	0	0	2.99	1.78606	0.795087	0	0	0.86303	1.54917	0.805063	0	0	0	0	0	2.26008	0	0	0
4931439C15Rik	0	0	0	0	0	0	0	0	0	0	0	0	0	0	0	0	0	0	0	0	0	0	0
4931440J10Rik	0	0	0	0	0	0	0	0	0	0	0	4.31515	0	0	0	0	0	0	0	1.13004	0	0	0
4931440P22Rik	17.6985	18.6419	24.5781	43.3069	36.5373	33.2645	17.1925	29.47	33.3937	55.2345	31.1636	32.7951	43.3767	44.2785	24.4657	26.3806	33.4148	15.5084	38.3533	33.9012	24.4641	35.9276	30.3476
4932411N23Rik	0	0	1.02409	0	0	0	0	0.893031	0.795087	0	1.00528	0	0	0	0	0	0	0	1.09581	0	1.11201	0	1.16722
4932412D23Rik	0	0	0	0	0	0	0	0	0	0	0	0	0	0	0	0	0	0	0	0	0	0	0
4932413F04Rik	0	0	0	0	0	0	0	0	0	0	0	0	0	0	0	0	0	0	0	0	0	0	0
4932414J04Rik	0	0	0	0	0	0	0	0	0	0	0	0	0	0	0	0	0	0	0	0	0	0	0
4932414N04Rik	0	0	0	0	0	0	0	0	0	0	0	0	0	0	0	0	0	0	0	0	0	0	0
4932415M13Rik	0	0	3.07226	0	0	0	0	0	0	0	0	0	0	0	0	0	0	0	0	0	0	0	0
4932416K20Rik	0	0	0	0	0	0	0	0	0	0	0	0	0	0	0	0	0	0	0	0	0	0	0
4932429P05Rik	0	0	0	0	0	0	0	0	0	0	0	0	0	0	0	0	0	0	0	0	0	0	0
4932431L22Rik	0	0	0	0	0	0	0	0	0	0	0	0	0	0	0	0	0	0	0	0	0	0	0
4932431P20Rik	0	0	0	0	0	0	0	0	0	0	0	0	0	0	0	0	0	0	0	0	0	0	0
4932435O22Rik	0	0	0	0	0	0	0	0	0	0	0	0	0	0	0	0	0	0	0	0	0	0	0
4932437C15Rik	0	0	0	0	1.62388	0.89904	0	0	0	0	0	0.86303	1.54917	1.61013	3.2621	0	0	2.58474	1.09581	0	0	0	0
4932438A13Rik	869.882	1348.1	635.958	2743.8	2390.35	2471.46	1253.56	784.974	432.527	1571.33	1738.13	638.642	503.48	825.19	1826.77	2329.41	2368.4	703.91	798.844	317.541	3136.97	2539.8	3372.09
4932438H23Rik	4.42463	0.981153	0	0	0	0	2.99	2.67909	1.59017	0	4.02111	2.58909	3.87292	0.805063	0.815524	1.31903	1.01257	0.861579	2.19162	2.26008	8.89605	5.52732	8.17051
4932441J04Rik	0	0	0	0	0	0	0	0	3.18035	0	0	0.86303	0.774584	0	0	0	0	0	0	3.39012	0	0	0
4932443L11Rik	7.0794	2.94346	5.12043	0	0	0	2.99	3.57212	4.77052	0	0	9.49333	0.774584	4.02532	0	0	0	3.44632	1.09581	0	1.11201	0	1.16722
4932702P03Rik	0	0	0	0	0	0	0	0	0	0	0	0	0	0	0	0	0	0	0	0	0	0	0
4933400A11Rik	0	0	0	0	0	0	0	0	0	0	0	0	0	0	0	0	0	0	0	0	0	0	0
4933400B14Rik	0	0	0	0	0	0	0	0	0	0	0	1.72606	0.774584	0	0	0	0	0	0	0	0	0	0
4933400C23Rik	0	0	0	0	0	0	0	0	0	0	0	0	0	0	0	0	0	0	0	0	0	0	0
4933400F21Rik	0	3.92461	2.04817	3.86668	3.24776	1.79808	11.2125	5.35819	1.59017	0	1.00528	0	3.87292	6.44051	2.44657	0	0	4.3079	2.19162	1.13004	0	0	0
4933400L20Rik	0	0	0	0	0	0	0	0	0	0	0	0	0	0	0	0	0	0	0	0	0	0	0
4933401B06Rik	1.76985	2.94346	7.16861	10.8267	5.68357	8.09136	9.7175	10.7164	4.77052	1.90464	5.02639	4.31515	10.8442	3.22025	3.2621	9.23323	6.07542	5.16948	9.86227	21.4707	0	8.29098	0
4933401D09Rik	0	0	0	0.773337	0	0	0	1.78606	0	0	0	0	0	0	0	1.31903	1.01257	0	0	0	12.2321	0	0
4933401H06Rik	0	0	0	0	0	0	0	0	0	0	0	0	3.87292	0	0	0	0	0	0	1.13004	0	0	0
4933402C05Rik	0	0	0	0	0	0	0	0	0	0	0	0	0	0	0	0	0	0	0	0	0	0	0
4933402C06Rik	0	0	0	0	0	0	0	0	0	0	0	0	0	0	0	0	0	0	0	0	0	0	0
4933402D24Rik	0	0.981153	1.02409	8.5067	1.62388	3.59616	2.99	2.67909	2.38526	4.76159	6.03167	1.72606	6.19667	3.22025	0	0	2.02514	4.3079	0	1.13004	0	0	0
4933402J07Rik	0	0	0	0	0	0	0	0	0	0	0	0	0	0	0	0	0	0	0	0	0	0	0
4933402J10Rik	0	0	0	0	0	0	0	0	0	0	0	0	0	0	0	0	0	0	0	0	0	0	0
4933402J15Rik	0	0	0	0	0	0	0	0	0	0	0	0	0	0	0	0	0	0	0	0	0	0	0
4933402N03Rik	0	0	0	0	0	0	0	0	0	0	0	0	0	0	0	0	0	0	0	0	0	0	0
4933402N22Rik	0	0	0	0	0	0	0	0	0	2.85696	0	0	0	0	0	0	0	0	0	0	0	0	0
4933403O08Rik	0	0	0	0	0	0	0	0	0	0	0	0	0	0	0	0	0	0	0	0	0	0	0
4933404G15Rik	0	0	0	0	0	0	0	0	0	0	0	0	0	0	0	0	0	0	0	0	0	0	0
4933404K08Rik	0	0	0	0	0	0	0	0	0	0	0	0	0	0	0	0	0	0	0	0	0	0	0
4933404K13Rik	0	0	0	0	0	0	0	0	0	0	0	0	0	0	0	0	0	0	0	0	0	0	0
4933404O12Rik	224.771	214.873	205.841	69.6003	74.6984	77.3174	340.112	345.603	306.904	23.808	57.3008	358.157	300.539	319.61	64.4264	84.4181	53.6662	381.68	369.287	390.994	24.4641	46.9822	37.3509
4933405D12Rik	2.65478	2.94346	7.16861	2.32001	0	2.69712	6.7275	2.67909	2.38526	0	0	3.45212	6.19667	14.4911	0	0	3.03771	0.861579	1.09581	1.13004	1.11201	0	0
4933405E24Rik	0	0	3.07226	0	0	0	0	0	0	0	0	0	0	0	0	0	0	0	0	0	0	0	0
4933405L10Rik	0	4.90576	6.14452	0	0.811939	0	5.2325	3.57212	1.59017	0	1.00528	4.31515	3.87292	6.44051	0	0	0	6.03106	3.28742	0	0	0	3.50165
4933405O20Rik	7.96433	10.7927	27.6503	12.3734	12.991	10.7885	12.7075	19.6467	11.9263	7.61855	7.03694	13.8085	9.29501	4.83038	9.78629	3.9571	19.2388	7.75422	2.19162	9.04031	16.6801	0	17.5082
4933406B17Rik	0	0	1.02409	0	0	0	0	0	0	0	0	0	0	0	0	0	0	0	0	0	0	0	0
4933406C10Rik	8.84926	15.6984	11.265	11.6	10.5552	13.4856	5.2325	7.14425	7.15578	6.66623	4.02111	9.49333	5.42209	11.2709	6.5242	2.63806	7.08799	11.2005	2.19162	5.6502	13.3441	2.76366	2.33443
4933406D12Rik	0	0	0	0	0	0	0	0	0	0	0	0	0	0	0	0	0	0	0	0	0	0	0
4933406F09Rik	0	0	0	0	0	0	0	0	0	0	0	0	0	0	0	0	0	0	0	0	0	0	0
4933406G16Rik	0	0	0	0	0	0	0	0	0	0	0	0	0	0	0	0	0	0	0	0	0	0	0
4933406I18Rik	0	0	0	0.773337	3.24776	7.19232	0	0	0	5.71391	1.00528	0	2.32375	1.61013	4.89315	11.8713	3.03771	2.58474	0	0	1.11201	0	1.16722
4933406J09Rik	0	0	0	0	0	0	4.485	0	3.18035	0	0	0	0	0	0	0	0	0	0	0	0	0	0
4933406J10Rik	0	0	1.02409	0	1.62388	0	0	0	0.795087	0	1.00528	0	3.09834	1.61013	0	0	0	1.72316	5.47904	1.13004	0	0	0
4933406K04Rik	0	0	0	0	0	0	0	0	0	0	0	0	0	0	0	0	0	0	0	0	0	0	0
4933407E24Rik	0	0	0	0	0	0	0	0	0	0	0	0	0	0	0	0	0	0	0	0	0	0	0
4933407G14Rik	0	0	0	0.773337	0	0	0	0	0	0	0	0	0	0	0	0	0	0	0	0	0	0	0
4933407I05Rik	0	0	0	0	0	0	0	0	0	0	0	0	0	0	0	0	0	0	0	0	0	0	0
4933407K13Rik	60.1749	66.7184	37.8912	51.8136	73.0745	70.1251	76.245	95.5543	78.7136	57.1391	54.285	94.0702	84.4297	65.2101	97.8629	127.946	74.9301	112.867	143.551	132.215	80.0644	41.4549	85.2067
4933407L21Rik	0	0	0	4.64002	0.811939	2.69712	0.7475	0	0	1.90464	5.02639	0	3.09834	0	5.70867	3.9571	9.11313	0	0	0	1.11201	0	1.16722
4933407O12Rik	3.5397	2.94346	7.16861	58.0002	48.7163	34.1635	0	8.03728	1.59017	25.7126	15.0792	2.58909	5.42209	2.41519	14.6794	11.8713	24.3017	2.58474	3.28742	0	22.2401	60.8005	16.341
4933408J17Rik	0	0	0	0.773337	1.62388	6.29328	1.495	0	5.56561	1.90464	0	1.72606	7.74584	0	9.78629	1.31903	7.08799	3.44632	6.57485	0	0	0	2.33443
4933408N05Rik	0	0	0	0	0	0	0	0	0	0	0	0	0	0	0	0	0	0	0	0	0	0	3.50165
4933409F18Rik	0	0	0	0	0	0	0	0	0	0	0	0	0	0	0	0	0	0	0	0	0	0	0
4933409G03Rik	0	0	0	0	0	0	0	0	0	0	0	0	0	0	0	0	0	0	0	0	0	0	0
4933409K07Rik	2.65478	6.86807	6.14452	0.773337	0.811939	3.59616	10.465	8.03728	11.1312	3.80927	3.01583	5.17818	9.29501	8.05063	0	2.63806	1.01257	11.2005	9.86227	12.4304	1.11201	5.52732	3.50165
4933411E08Rik	0	0	2.04817	0	0	0	0	0	0	0	0	0	0	0	0	0	0	0	0	0	0	0	0
4933411G06Rik	0	0	0	0	0	0	0	0	0	0	0	0	0	0	0	0	0	0	0	0	0	0	0
4933411K16Rik	8.84926	6.86807	5.12043	4.64002	5.68357	11.6875	0.7475	8.93031	8.74596	7.61855	3.01583	2.58909	11.6188	6.44051	12.2329	1.31903	11.1383	1.72316	2.19162	7.91027	1.11201	2.76366	3.50165
4933412E12Rik	231.851	240.382	273.431	8.5067	6.49551	9.88944	325.91	429.548	516.807	231.413	206.082	194.182	199.843	192.41	4.07762	5.27613	8.10056	229.18	248.748	272.339	1143.14	1224.3	1122.86
4933412E24Rik	0	0	0	0	0	0	0	0	0	0	0	0	0	0	0	0	0	0	0	0	0	0	0
4933412O06Rik	0	0	0	0	0	0	0	0	0	0.952319	0	0	0	0	0	0	0	0	0	0	0	0	0
4933413J09Rik	0	0	0	0	0	0	0	0	0	2.85696	0	0	0	0	0	0	0	0	0	0	0	0	0
4933413L06Rik	0	0	0	0	0	0	0	0	0	0	0	0	0	0	0	0	0	0	0	0	0	0	0
4933414I15Rik	0	0	0	0	0	0	0	0	0	0	0	0	0	0	0	0	0	0	0	0	0	0	0
4933416E03Rik	0	0	0	0	0	0	0	0	0	0	0	0	0	0	0	0	0	0	0	0	0	0	0
4933416E14Rik	0	0	0	0	0	0	0	0	0	0	0	0	0	0	0	0	0	0	0	0	0	0	1.16722
4933416I08Rik	0	0	0	0	0	0	0	0	0	0	0	0	0	0	0	0	0	0	0	0	0	0	0
4933416M06Rik	0	0	0	0	0	0	0	0	0	0	0	0	0	0	0	0	0	0	0	0	0	0	0
4933416M07Rik	0	2.94346	0	0	2.43582	0.89904	0.7475	0.893031	0	1.90464	0	0	0	0.805063	1.63105	1.31903	1.01257	0	0	0	0	0	1.16722
4933416O17Rik	0	0	0	0	0	0	0	0	0	0	0	0	0	0	0	0	0	0	0	0	0	0	0
4933417A18Rik	0	0	0	0	0	0	0	0	0	0.952319	0	0	0	0	0	2.63806	0	0	0	0	0	2.76366	1.16722
4933417D19Rik	7.0794	9.81153	8.19269	12.3734	4.05969	14.3846	0	2.67909	1.59017	8.57087	7.03694	0.86303	1.54917	6.44051	6.5242	5.27613	17.2137	0	4.38323	9.04031	7.78404	8.29098	18.6754
4933417E11Rik	0	0.981153	0	0	0	0	0	0	0	0	2.01056	0	0	0	0	0	0	0	0	0	0	0	0
4933417G07Rik	244.239	245.288	187.408	271.441	248.453	229.255	228.735	275.947	273.51	257.126	276.451	401.309	379.546	392.066	345.782	402.305	345.286	397.188	403.257	449.756	371.41	403.494	419.03
4933417O13Rik	0	0.981153	3.07226	0	0	0	0	0	0	0	0	1.72606	13.9425	4.02532	0	0	0	3.44632	5.47904	0	0	0	0
4933421I07Rik	0	0	0	0	0	0	1.495	0	0	0	0	1.72606	0.774584	0.805063	0	0	0	0	0	3.39012	0	0	0
4933421O10Rik	48.6709	49.0576	37.8912	47.1735	36.5373	20.6779	38.87	54.4749	22.2624	22.8556	33.1742	42.2885	26.3359	41.0582	46.4849	71.2277	52.6536	33.6016	18.6287	22.6008	78.9524	77.3825	53.6919
4933422A05Rik	2.65478	0	2.04817	3.86668	0	0.89904	0	0	0	0	0	0	0	2.41519	0	0	0	1.72316	1.09581	0	3.33602	0	0
4933423K11Rik	0	0	0	0	0	0	1.495	0	0	0	0	0	0	0	0	0	0	0	0	0	0	0	0
4933424G05Rik	0	0.981153	4.09635	0	0	0	0	0	0	0	0	1.72606	0	0	0	0	0	0	0	0	0	0	0
4933424G06Rik	0	0.981153	2.04817	0	5.68357	0	2.2425	0	0	0	0	6.04121	3.87292	3.22025	0	7.91419	1.01257	12.9237	1.09581	2.26008	4.44802	0	0
4933424L21Rik	0	0	0	0	0	0	0	0.893031	0	0	0	0	0	0	0.815524	0	0	0	0	0	0	0	0
4933424M12Rik	0	0	0	228.908	275.247	257.125	0	0	0	205.701	169.892	0	0	0	164.736	145.094	168.087	0	0	0	269.105	281.893	224.105
4933425B07Rik	0	0	0	0	0	0	0	0	0	0	0	0	0	0	0	0	0	0	0	0	0	0	0
4933426B08Rik	3.5397	3.92461	0	10.0534	0.811939	12.5866	5.98	3.57212	2.38526	0.952319	3.01583	12.0824	2.32375	5.63544	8.15524	2.63806	9.11313	7.75422	13.1497	0	2.22401	2.76366	14.0066
4933427D06Rik	0	0	0	0	0	0	5.2325	0	5.56561	0	0	1.72606	9.29501	2.41519	0	1.31903	0	9.47737	4.38323	6.78023	0	0	0
4933427D14Rik	448.657	521.973	387.105	348.775	323.964	338.039	630.89	599.224	567.692	259.031	280.472	658.492	755.994	770.446	287.88	229.512	235.929	827.116	703.509	557.109	296.906	295.712	366.506
4933427E11Rik	0	0	0	0	0	0	0	0	0	0	0	0	0	0	0	0	0	0	0	0	0	0	0
4933427E13Rik	0	0	0	0	0	0	0	0	0	0	0	0	0	0	0	0	0	0	0	0	0	0	0
4933427I04Rik	1.76985	4.90576	2.04817	0	0	0	5.2325	6.25122	3.97544	0	0	6.90424	7.74584	7.24557	0	0	0	11.2005	7.67066	4.52016	0	0	0
4933427I22Rik	0	0	0	0	0	0	0	0	0	0	0	0	0	0	0	0	0	0	0	0	0	0	0
4933428C19Rik	0	0	0	0	0	0	0	0	0	0	0	0	0	0	0	0	0	0	0	0	0	0	0
4933428G20Rik	12.389	8.83038	25.6022	52.5869	34.1014	28.7693	7.475	14.2885	20.6723	29.5219	33.1742	16.3976	18.59	32.2025	43.2228	30.3377	33.4148	24.9858	30.6826	29.381	18.9041	13.8183	36.1837
4933428M09Rik	0	0	0	0	0	0	0	0	0	0	0	0	0	0	0	0	0	0	0	0	0	0	0
4933429K18Rik	0	0	0	0	0	0	0	0	0	0	0	0	0	0	0	0	0	0	0	0	0	0	0
4933429O19Rik	0	0	0	0	0	0	0	0	0	0	0	0	0	0	0	0	0	0	0	0	0	0	0
4933430H16Rik	0	0	0	0	0	0	0	0	0	0	0	0	0	0	0	0	0	0	0	0	3.33602	0	0
4933430I17Rik	96.4569	71.6242	54.2766	185.601	170.507	169.919	85.9625	90.1961	62.0168	262.84	222.166	45.7406	46.475	50.719	159.027	163.56	162.011	68.9264	40.5449	38.4213	3819.74	3661.85	3969.7
4933430M04Rik	0	0	0	0	0	0	0	0	0	0	0	0	0	0	0	0	0	0	0	0	0	0	0
4933430N04Rik	0	0	0	0	0	0	0	0	0	0	0	0	0	0	0	0	0	0	0	0	0	0	0
4933431E20Rik	338.926	318.875	360.479	18.5601	5.68357	11.6875	269.1	298.272	263.969	14.2848	10.0528	164.839	155.691	231.053	3.2621	6.59516	6.07542	178.347	172.042	211.317	13.3441	11.0546	26.846
4933431G14Rik	7.96433	9.81153	9.21678	0	0	0	19.435	5.35819	4.77052	0	0	0	4.6475	7.24557	0	0	0	12.0621	10.9581	5.6502	2.22401	2.76366	4.66886
4933431J24Rik	0	0	0	0	0	0	0	0	0	0	0	0	0	0	0	0	0	0	0	0	0	0	0
4933431K23Rik	0	0	0	0	0	0	0	0	0	0	0	0	0	0	0	0	0	0	0	0	0	0	0
4933432G23Rik	0	0	0	0	0	0	0	0	0	0	0	0	0	0	0	0	0	0	0	0	0	0	0
4933432I03Rik	10.6191	5.88692	13.3131	0.773337	4.05969	1.79808	16.445	23.2188	11.9263	14.2848	9.0475	27.617	15.4917	19.3215	41.5917	52.7613	66.8296	26.709	26.2994	29.381	162.353	226.62	254.453
4933432I09Rik	0	0	0	0	0	0	0	0	0	0	0	0	0	0	0	0	0	0	0	0	0	0	0
4933432K03Rik	0	0	0	0	0	0	0	0	0	0	0	0	0.774584	0	0	0	0	0	0	0	0	0	0
4933433F19Rik	0	0	0	0	0	0	0	0	0	0	0	0	0	0	0	0	0	0	0	0	0	0	0
4933433G08Rik	0	0	0	0	0	0	0	0	0	0	0	0	0	0	0	0	0	0	0	0	0	0	0
4933433G15Rik	14.1588	7.84922	8.19269	0.773337	3.24776	3.59616	11.96	6.25122	11.1312	0	2.01056	2.58909	4.6475	10.4658	0	7.91419	1.01257	7.75422	2.19162	0	0	5.52732	0
4933433G19Rik	3.5397	10.7927	7.16861	27.8401	10.5552	22.476	8.2225	6.25122	7.95087	18.0941	22.1161	1.72606	5.42209	8.8557	19.5726	15.8284	5.06285	17.2316	10.9581	11.3004	16.6801	13.8183	1.16722
4933433H22Rik	0	0	0	0	2.43582	0	12.7075	13.3955	11.1312	29.5219	4.02111	0	0	0.805063	0	0	0	6.89264	10.9581	3.39012	26.6881	30.4003	32.682
4933433N18Rik	0	0	0	0	0	0	0	0	0	0	0	0	0	0	0	0	0	0	0	0	0	0	0
4933434E20Rik	1283.14	1125.38	1237.1	800.403	789.205	566.395	752.732	851.059	895.268	856.135	951.998	1168.54	1044.14	965.271	815.524	745.253	691.585	1019.25	1035.54	1221.57	1196.52	1619.51	1406.49
4933434P08Rik	0	0.981153	0	0	0	0	0	0	0	0	0	0.86303	0	0	0	0	0	0	0	0	0	0	0
4933435C09Rik	0	0	0	0	0	0	2.2425	0	0	0	0	0	0	0.805063	0	0	0	0	0	2.26008	0	0	0
4933436E23Rik	0	0	0	0	0	0	0	0	0	0	0	0	0	0	0	0	0	0	0	0	0	0	0
4933436H12Rik	0	0	0	0	0	0	0	0	0	0	0	0	0	0	0	0	0	0	0	0	0	0	0
4933436I01Rik	0	0	0	0	0	0	0	0	0	0	0	0	0	0	0	0	0	0	0	0	0	0	0
4933438B17Rik	0	0	0	0	0	0	0	0	0	0	0	0	0	0	0	0	0	0	0	0	0	0	0
4933438K21Rik	0	0	0	0	0	0	0	0	0	0	0	0	0	0	0	0	0	0	0	0	0	0	0
4933439C10Rik	60.1749	74.5676	77.8306	65.7336	74.6984	59.3366	71.0125	77.6937	60.4266	59.9961	53.2797	54.3709	65.0651	66.0152	52.1936	91.0132	63.7919	33.6016	47.1198	35.0312	70.0564	66.3279	47.8558
4933439K11Rik	31.8573	25.51	22.5299	15.4667	14.6149	24.2741	24.6675	16.9676	27.033	19.9987	35.1847	2.58909	0	5.63544	26.9123	29.0187	24.3017	2.58474	3.28742	12.4304	55.6003	24.8729	56.0263
4933440J02Rik	0	0.981153	0	0	0	0	0	0	0	0	0	0.86303	1.54917	0	0	0	0	3.44632	0	0	0	0	0
4933440M02Rik	0	0	0	0	0	0	0	0	0	0	0	0	0	0	0	0	0	0	0	0	0	0	0
4933440N22Rik	5.30955	5.88692	7.16861	37.1202	44.6566	29.6683	7.475	5.35819	7.95087	74.2809	54.285	8.6303	6.97126	6.44051	35.8831	48.8042	50.6285	11.2005	12.0539	2.26008	47.8163	33.1639	51.3575
5031410I06Rik	0	0	0	0	0	0	0	0	0	0	0	0	0	0	0	0	0	0	0	0	0	0	0
5031425E22Rik	63.7146	85.3603	80.9028	97.4404	99.8685	104.289	54.5675	66.0843	39.7544	53.3298	104.549	54.3709	51.8971	60.3797	94.6008	93.6513	59.7416	44.8021	55.8862	32.7711	84.5124	63.5642	84.0395
5031425F14Rik	113.27	122.644	188.432	27.0668	33.2895	22.476	28.405	41.0794	50.8856	19.9987	17.0897	30.206	30.9834	18.5165	18.7571	15.8284	13.1634	14.6469	31.7784	11.3004	11.1201	0	0
5031426D15Rik	0	0	0	0	0	0	0	0	0	0	0	0	0	0	0	0	0	0.861579	0	1.13004	0	0	0
5031434C07Rik	0	0	0	0	0	0	0	0	0	0	0	0	0	0	0	0	0	0	0	0	0	0	0
5031434O11Rik	21.2382	7.84922	34.8189	27.8401	15.4268	11.6875	29.1525	27.684	32.5986	29.5219	19.1003	31.0691	21.6884	16.9063	13.8639	21.1045	10.1257	18.9547	30.6826	18.0806	20.0161	8.29098	24.5115
5031439G07Rik	4767.98	4239.56	5164.47	5355.36	5327.94	5504.82	5436.57	5772.55	6372.62	9249.87	8832.37	6408.86	6049.5	5872.94	8013.34	8254.5	8398.25	7807.63	6948.52	8720.51	5645.65	5593.65	5791.72
5033403F01Rik	10.6191	10.7927	7.16861	2.32001	0	0	1.495	8.03728	1.59017	0	5.02639	1.72606	3.09834	1.61013	1.63105	0	0	1.72316	4.38323	0	3.33602	8.29098	9.33772
5033403H07Rik	0	0	0	0	0	0	0	0	0	0	0	0	0	0	0	0	0	0	0	0	0	0	0
5033404E19Rik	0	0	0	0	0	0	0	0	0	0	0	0	0	0	0	0	0	0	0	0	0	0	0
5033406O09Rik	196.453	212.91	292.889	16.2401	15.4268	13.4856	135.297	156.28	166.173	19.9987	17.0897	135.496	210.687	154.572	4.07762	9.23323	5.06285	132.683	149.03	152.555	33.3602	27.6366	21.0099
5033417F24Rik	2.65478	1.96231	4.09635	10.8267	8.11939	11.6875	1.495	9.82334	0	11.4278	8.04222	3.45212	10.0696	2.41519	10.6018	7.91419	11.1383	3.44632	0	0	55.6003	41.4549	74.7018
5033421B08Rik	1149.52	1353.99	2043.05	71.9203	54.3999	51.2453	1176.56	1044.85	1284.86	54.2822	56.2955	906.181	1030.2	871.078	42.4073	43.5281	45.5656	1074.39	897.467	948.103	128.993	116.074	122.558
5033426O07Rik	0	0	0	0	0	0	0	0	0	0	0	0	0	0	0	0	0	0	0	0	0	0	0
5033430I15Rik	13.2739	22.5665	26.6263	45.6269	53.588	62.0338	5.2325	17.8606	15.9017	14.2848	33.1742	28.48	19.3646	7.24557	25.2813	23.7426	23.2891	5.16948	16.4371	16.9506	14.4561	13.8183	18.6754
5330411J11Rik	0	0	0	0	0	0	0	0	0	0	0	0	0	0	0	0	0	0	0	0	0	0	0
5330413P13Rik	0	0	0	0	0	0	0	0	0	0	0	0	0	0	0	0	0	0	0	0	0	0	0
5330416C01Rik	0	0	0	0	0	0	0	0	0	0	0	0	0	0	0	0	0	0	0	0	0	0	0
5330425B07Rik	0	0	0	0	0	0	0	0	0	0	0	0	0	0	0	0	0	0	0	0	0	0	0
5330429C05Rik	0	0	0	0	0	0	0	0	0	0	0	0	0	0	0	0	0	0	0	0	0	0	0
5330434G04Rik	0	0	0	0	0	0	0	0.893031	0	0	0	0	0	0	0	0	0	0	0	0	0	2.76366	0
5330438D12Rik	1.76985	3.92461	2.04817	2.32001	5.68357	4.4952	12.7075	6.25122	6.3607	8.57087	6.03167	6.90424	3.09834	8.05063	8.15524	0	2.02514	0.861579	1.09581	4.52016	8.89605	13.8183	4.66886
5330439A09Rik	0	0	0	0	0	0	0	0	0	0	0	0	0	0	0	0	0	0	0	0	0	0	0
5330439B14Rik	0	0	0	0	0	0	0	0	0	0	0	0	0	0	0	0	0	0	0	0	0	0	0
5330439K02Rik	0.884926	0	0	0	0	0	0	0	0	0	0	0	0	0	0	0	0	0	0	0	0	0	0
5430400D12Rik	116.81	120.682	155.661	30.9335	20.2985	30.5674	75.4975	79.4798	79.5087	29.5219	25.1319	66.4533	81.3313	43.4734	64.4264	56.7184	57.7165	51.6948	58.0778	70.0624	42.2562	49.7459	35.0165
5430401F13Rik	0	0	0	0	0	0	0	0	0	0	0	0	0	0	0	0	0	0	0	0	0	0	0
5430401H09Rik	1.76985	0	0	10.0534	7.30745	6.29328	0	0	0	0	1.00528	0	0	0	12.2329	9.23323	3.03771	0	0	0	0	0	0
5430402E10Rik	0	0	0	0	0	0	0	0	0	0	0	0	0	0	0	0	0	0	0	0	0	0	0
5430402O13Rik	14.1588	16.6796	10.2409	0.773337	8.93133	6.29328	3.7375	8.93031	0.795087	3.80927	6.03167	6.90424	3.87292	5.63544	8.97077	6.59516	10.1257	5.16948	3.28742	7.91027	2.22401	5.52732	10.5049
5430403G16Rik	22.1231	42.1896	22.5299	17.7867	21.1104	23.375	53.0725	32.1491	22.2624	4.76159	17.0897	28.48	23.2375	41.0582	28.5434	42.209	43.5405	32.74	56.982	30.5111	28.9122	49.7459	28.0132
5430403N17Rik	0	0	0	0	0	0	0	0	0	0	0	0	0	0	0	0	0	0	0	0	0	0	0
5430405H02Rik	59.29	30.4157	31.7467	4.64002	14.6149	9.88944	45.5975	37.5073	42.9347	16.1894	28.1478	45.7406	55.77	28.9823	20.3881	3.9571	14.176	24.9858	38.3533	33.9012	42.2562	69.0915	49.023
5430416N02Rik	610.599	597.522	362.527	62.6403	42.2208	46.7501	248.917	322.384	390.388	18.0941	33.1742	751.699	1229.26	561.129	39.9607	97.6084	54.6788	774.56	550.096	569.54	13.3441	30.4003	19.8427
5430421F17Rik	0	0	0	0	0	0	0	0	0	0	0	0	0	0	0	0	0	0	0	0	0	0	0
5430425K12Rik	19.4684	22.5665	16.3854	3.09335	4.87163	8.09136	5.98	5.35819	0.795087	13.3325	3.01583	6.04121	24.0121	12.0759	3.2621	1.31903	5.06285	3.44632	9.86227	5.6502	0	0	0
5430427M07Rik	0	0	0	0	0	0	0	0.893031	0	0	0	0	0.774584	0	0	0	0	0	0	0	0	0	0
5430428K19Rik	0	0	0	0	0	0	0	0	0	0	0	0	0	0	0	0	0	0	0	0	0	0	0
5430431A17Rik	2.65478	4.90576	0	0	0	0	3.7375	0	0	0	0	1.72606	1.54917	0.805063	0	1.31903	2.02514	6.03106	2.19162	4.52016	0	0	0
5430434I15Rik	0	0	0	0	0	0	0	0	0	0	0	0	0	0	0	0	0	0	0	0	0	0	0
5430435K18Rik	0	0	0	0	0	0	0	0	0	0	0	0	0	0	0	0	0	0	0	0	0	0	0
5430437J10Rik	2.65478	3.92461	0	36.3468	48.7163	32.3654	2.2425	0	4.77052	65.71	29.1531	0	0	0	8.15524	2.63806	13.1634	0	2.19162	2.26008	25.5761	35.9276	24.5115
5430440P10Rik	0	0	0	0	0	0	1.495	0	0	0	0	0	0	0	0	0	0	0	1.09581	0	0	0	0
5530400C23Rik	0	0	0	0	0	0	0	0	0	0	0	0	0	0	0	0	0	0	0	0	0	0	0
5530401A14Rik	0	0	0	0	0	0	0	0	0	0	0	0	0	0	0	0	0	0	0	0	0	0	0
5530601H04Rik	69.9091	81.4357	30.7226	187.147	143.713	146.544	108.387	97.3404	43.7298	169.513	150.792	44.0145	51.8971	66.0152	111.727	125.308	145.81	44.8021	84.3772	46.3316	121.209	138.183	134.23
5730403I07Rik	0	1.96231	0	0	0	0	0.7475	0	0	0	0	1.72606	0	0	0	0	0	0	0	0	0	0	0
5730405A17Rik	10.6191	0.981153	8.19269	3.86668	0	0	2.99	5.35819	7.95087	0	1.00528	6.04121	6.97126	4.02532	0	0	1.01257	2.58474	5.47904	9.04031	0	0	2.33443
5730405O15Rik	6.19448	8.83038	14.3372	11.6	6.49551	4.4952	13.455	11.6094	3.97544	2.85696	1.00528	3.45212	6.97126	15.2962	0	0	5.06285	1.72316	12.0539	2.26008	3.33602	0	4.66886
5730408K05Rik	0	1.96231	0	1.54667	0.811939	0	0.7475	0	0	0	0	1.72606	0	0	0	0	5.06285	0	2.19162	4.52016	0	0	0
5730409E04Rik	477.86	387.555	335.9	511.176	516.393	551.111	245.927	208.969	207.518	584.724	564.966	113.92	116.188	114.319	247.919	155.646	237.954	70.6495	101.91	113.004	170.137	190.693	147.069
5730409K12Rik	0.884926	1.96231	1.02409	0	0	0	2.2425	2.67909	0	0	0	0	0	0	0	0	1.01257	0	1.09581	0	0	0	0
5730412P04Rik	0	0	0	0	0	0	0	0	0	0	0	0	0	0	0	0	0	0	0	0	0	0	0
5730416F02Rik	2057.45	1840.64	2133.17	1221.1	1329.96	1211.01	1589.18	1736.95	2052.92	1722.74	1607.44	1439.53	1466.29	1227.72	895.446	1059.18	1044.97	1542.23	1417.98	1738	1635.76	1873.76	1613.09
5730419F03Rik	0	0	0	0	0	0	0	0	0	0	0	0	0	0	0	0	0	0	0	0	0	0	0
5730420D15Rik	3.5397	0.981153	1.02409	3.09335	2.43582	0	1.495	0	0	15.2371	0	0.86303	3.09834	0	5.70867	3.9571	4.05028	0	0	0	4.44802	0	0
5730435O14Rik	2.65478	0	4.09635	2.32001	6.49551	1.79808	6.7275	8.03728	8.74596	4.76159	5.02639	2.58909	3.87292	4.83038	2.44657	5.27613	9.11313	0	2.19162	3.39012	5.56003	2.76366	7.00329
5730455P16Rik	521.221	554.351	465.959	580.776	565.109	522.342	519.512	542.963	412.65	492.349	482.533	553.202	673.113	559.519	526.829	556.632	542.737	535.902	602.694	461.056	508.187	616.296	611.621
5730460C07Rik	0	0	0	0	0	0	0	0	0	0	0	0	0	0	0	0	0	0	0	0	0	0	0
5730480H06Rik	7.96433	11.7738	16.3854	26.2934	12.1791	26.0722	20.93	8.93031	7.95087	17.1417	29.1531	22.4388	15.4917	29.7873	35.0675	32.9758	37.4651	34.4632	28.491	9.04031	42.2562	27.6366	26.846
5730488B01Rik	0	0	0	0	0	0	0	0	0	0	0	0	0	0	0	0	0	0	0	0	0	0	0
5730507C01Rik	0	0	0	147.707	86.0655	123.168	0.7475	0	0	165.703	189.997	0.86303	0	0	57.9022	89.6942	84.0433	0.861579	1.09581	0	98.9685	124.365	108.551
5730522E02Rik	0	0	0	0	0	0	0	0	0	0	0	0	0	0	0	0	0	0	0	0	0	0	0
5730552O08Rik	270.787	291.402	179.215	103.627	103.928	132.159	88.205	101.806	128.009	94.2796	94.4961	55.2339	46.475	40.2532	167.998	154.327	131.634	55.1411	75.6108	65.5423	114.537	152.001	134.23
5730596B20Rik	0	0	0	0	0	0	0	0	0	0	0	0	0	0	0	0	0	0	0	0	0	0	0
5830408C22Rik	7.96433	8.83038	20.4817	0	4.05969	3.59616	14.2025	10.7164	8.74596	2.85696	4.02111	9.49333	10.8442	14.4911	4.07762	1.31903	5.06285	2.58474	5.47904	2.26008	6.67204	11.0546	8.17051
5830411N06Rik	0	0	0	0	0	0	0.7475	0	0	0	0	0	0.774584	0	0	0	0	2.58474	0	0	0	0	0
5830416I19Rik	15.0437	20.6042	9.21678	0	0	0	7.475	7.14425	7.95087	0	0	7.76727	13.9425	10.4658	4.07762	0	0	3.44632	8.76647	13.5605	1.11201	0	1.16722
5830417I10Rik	2264.52	2195.82	2267.33	1301.53	1240.64	1264.05	1736.44	1881.62	1970.23	1199.92	1153.05	2117.88	2312.13	2180.11	1586.19	1627.69	1599.86	1922.18	2009.71	2310.93	1714.71	1290.63	1692.46
5830418P13Rik	2.65478	0.981153	5.12043	0	0	0	3.7375	3.57212	1.59017	0	0	1.72606	0	4.02532	0	0	0	0	2.19162	0	0	0	0
5830428M24Rik	52.2106	41.2084	73.7342	0.773337	0	0	100.165	74.1216	91.435	2.85696	1.00528	7.76727	11.6188	13.6861	0.815524	0	1.01257	18.0932	27.3952	23.7308	0	0	2.33443
5830432E09Rik	42.4764	66.7184	117.77	69.6003	64.1432	73.7213	43.355	35.7212	39.7544	133.325	120.633	92.3442	133.228	107.878	99.494	42.209	89.1061	68.0648	46.0239	94.9233	106.753	66.3279	109.718
5830433I10Rik	13.2739	4.90576	10.2409	10.0534	7.30745	2.69712	26.1625	22.3258	23.8526	3.80927	9.0475	5.17818	6.97126	7.24557	4.89315	0	3.03771	11.2005	4.38323	4.52016	4.44802	8.29098	24.5115
5830444B04Rik	0	0	0	12.3734	2.43582	8.09136	0	1.78606	0	18.0941	24.1267	0	0	0	2.44657	10.5523	4.05028	0	1.09581	0	13.3441	5.52732	17.5082
5830448L01Rik	6.19448	0	1.02409	10.8267	11.3671	6.29328	2.99	0.893031	0	5.71391	11.0581	1.72606	0	0	3.2621	23.7426	3.03771	2.58474	4.38323	4.52016	17.7921	2.76366	16.341
5830454E08Rik	28.3176	9.81153	14.3372	1.54667	4.87163	0.89904	79.235	88.4101	95.4105	3.80927	5.02639	26.7539	34.8563	16.9063	4.89315	0	3.03771	43.9406	40.5449	27.1209	4.44802	2.76366	5.83608
5930403L14Rik	0	0	0	0	1.62388	0	0	0	0	0.952319	0	0	0	0	0	0	0	0	0	0	0	0	0
5930403N24Rik	16.8136	18.6419	20.4817	10.8267	1.62388	17.9808	16.445	16.0746	17.4919	25.7126	2.01056	11.2194	15.4917	6.44051	8.97077	6.59516	10.1257	12.9237	29.5868	7.91027	10.0081	38.6912	36.1837
5930430L01Rik	0	0	0	3.86668	4.87163	4.4952	0	0	0	3.80927	3.01583	0	0	0	10.6018	13.1903	4.05028	0	0	0	21.1281	46.9822	24.5115
5930438M14Rik	0.884926	0.981153	0	0	0	0	1.495	0	0	0	1.00528	0	0	0	0	0	0	0.861579	0	0	0	0	0
6030407O03Rik	5.30955	0	2.04817	0	0	0	0.7475	0	0	0	0	0	0	0	0	0	0	0	0	0	0	0	0
6030426L16Rik	0	0	0	128.374	140.465	157.332	0	0	0	131.42	148.781	0	0.774584	0	114.173	87.0561	116.445	0	0	0	106.753	116.074	61.8624
6030440G07Rik	0	0	0	0	0	0	0.7475	0	0	0	0	0	0.774584	0	0	0	0	0	0	0	0	0	0
6030442E23Rik	0	0	0	0	0	0	0	0	0	0	0	0	0	0	0	0	0	0	0	0	0	0	0
6030442K20Rik	10.6191	9.81153	14.3372	1.54667	12.1791	10.7885	3.7375	0.893031	7.15578	3.80927	5.02639	2.58909	4.6475	7.24557	3.2621	6.59516	1.01257	4.3079	2.19162	5.6502	8.89605	0	2.33443
6030443J06Rik	30.9724	11.7738	7.16861	2.32001	1.62388	0.89904	23.92	13.3955	11.1312	0.952319	5.02639	39.6994	29.4342	16.1013	11.4173	14.5094	15.1885	23.2626	12.0539	18.0806	4.44802	2.76366	15.1738
6030458C11Rik	1066.34	1031.19	803.908	938.831	934.542	1009.62	693.68	743.895	697.291	917.083	948.982	747.384	732.756	782.521	1044.69	1019.61	1085.47	758.19	768.162	872.39	1184.29	1326.56	1367.98
6030466F02Rik	0	0	2.04817	0	0	0	0	0	0	0	0	0	0	0	0	0	0	0	0	0	0	0	0
6030468B19Rik	0.884926	0	0	0.773337	4.87163	0	0	0	1.59017	5.71391	6.03167	0	0	0	0.815524	1.31903	4.05028	0	0	1.13004	0	0	0
6030469F06Rik	0	0	0	0	0	0	0	0	0	0	0	0	0	0	0	0	0	0	0	0	0	0	0
6030471H07Rik	0	0	0	0	0	0	0	0	0	0	0	0	0	0	0	0	0	0	0	0	0	0	0
6030498E09Rik	0	0	0	0	0	0	0	0	0	0	0	0	0	0	0	0	0	0	0	0	0	0	0
6230400D17Rik	4.42463	3.92461	4.09635	15.4667	7.30745	11.6875	9.7175	2.67909	3.18035	0.952319	2.01056	1.72606	5.42209	12.0759	3.2621	3.9571	6.07542	5.16948	5.47904	4.52016	4.44802	2.76366	5.83608
6330403K07Rik	0	0	0	3.86668	9.74327	1.79808	1.495	5.35819	0	0.952319	0	4.31515	1.54917	7.24557	11.4173	5.27613	8.10056	1.72316	4.38323	0	0	0	2.33443
6330407A03Rik	0	2.94346	0	0	0.811939	7.19232	0	0	2.38526	0	7.03694	0	2.32375	0.805063	3.2621	2.63806	2.02514	0.861579	0	0	0	0	7.00329
6330409D20Rik	17.6985	11.7738	25.6022	7.73337	8.11939	5.39424	5.98	10.7164	5.56561	1.90464	4.02111	10.3564	22.4629	12.0759	1.63105	7.91419	4.05028	12.9237	9.86227	4.52016	8.89605	0	8.17051
6330410L21Rik	0	0	0	0	0	0	0	0	0	0	0	0	0	0	0	0	0	0	0	0	0	0	0
6330415B21Rik	0	0	0	0	0	0	0	0	0	0	0	0	0	0	0	0	0	0	0	0	0	0	0
6330415G19Rik	15.9287	8.83038	21.5058	6.18669	1.62388	4.4952	4.485	12.5024	3.18035	7.61855	5.02639	21.5757	7.74584	10.4658	6.5242	6.59516	4.05028	12.0621	16.4371	4.52016	5.56003	5.52732	5.83608
6330418K02Rik	15.0437	11.7738	17.4095	30.1601	31.6656	27.8702	2.2425	8.03728	9.54105	42.8543	41.2164	3.45212	7.74584	3.22025	14.6794	10.5523	28.3519	0	2.19162	3.39012	15.5681	16.582	11.6722
6330420H09Rik	0	0	0	0	0	0	0	0	0	0	0	0	0	0	0	0	0	0	0	0	0	0	0
6330525I24Rik	0	0	0	0	0	0	0	0	0	0	0	0	0	0	0.815524	0	0	0	1.09581	0	0	0	0
6330537M06Rik	22.1231	20.6042	12.289	27.0668	13.803	2.69712	51.5775	31.2561	96.2055	17.1417	16.0844	30.206	35.6309	14.4911	14.6794	11.8713	10.1257	35.3248	19.7245	38.4213	5.56003	19.3456	1.16722
6330549D23Rik	328.307	327.705	355.358	385.895	388.107	392.88	336.375	332.208	322.01	371.404	343.805	325.362	370.251	358.253	416.733	423.409	453.631	292.075	299.156	366.133	405.882	461.531	576.604
6430411K18Rik	0	0	0	0	0	0	0	0	0	0	0	0	0	0	0	0	0	0	0	0	0	0	0
6430503K07Rik	0	0	0	0	0	0	0	0	0	0	0	1.72606	0	0	0	0	0	0	0	0	0	0	0
6430548M08Rik	615.023	596.541	840.775	2990.49	3395.53	3244.64	302.737	297.379	287.822	3579.77	3378.74	264.087	249.416	239.104	1488.33	1545.91	1501.64	136.991	159.988	178.546	260.209	223.857	273.128
6430550D23Rik	44.2463	40.2273	36.8671	12.3734	4.87163	16.1827	51.5775	36.6143	32.5986	6.66623	8.04222	31.9321	32.5325	22.5418	20.3881	10.5523	9.11313	49.11	37.2575	11.3004	8.89605	0	4.66886
6430553K19Rik	0	0	0	0	0	0	0	0	0	0	0	1.72606	0.774584	0	0	0	0	0.861579	0	0	0	0	0
6430562O15Rik	2.65478	1.96231	3.07226	2.32001	1.62388	0.89904	0	2.67909	1.59017	3.80927	0	1.72606	1.54917	1.61013	2.44657	0	0	4.3079	1.09581	2.26008	0	0	0
6430571L13Rik	57.5202	43.1707	37.8912	0	6.49551	0.89904	19.435	25.0049	7.95087	1.90464	0	18.9867	14.7171	16.1013	17.126	3.9571	14.176	9.47737	1.09581	13.5605	4.44802	5.52732	5.83608
6430573P05Rik	7.96433	0.981153	9.21678	3.09335	3.24776	0	3.7375	6.25122	3.97544	5.71391	5.02639	6.90424	3.87292	0	2.44657	18.4665	1.01257	0.861579	1.09581	0	1.11201	2.76366	7.00329
6430584L05Rik	0	0	0	0	0	0	0	0	0	0	0	0	0	0	0	0	0	0	0	0	0	0	0
6430590A07Rik	8.84926	14.7173	0	13.1467	12.1791	13.4856	10.465	6.25122	5.56561	9.52319	10.0528	4.31515	12.3933	15.2962	4.89315	7.91419	10.1257	0.861579	5.47904	2.26008	8.89605	0	12.8394
6430590A10Rik	0	0	0	0	0	0	0	0	0	0	0	0	0	0	0	0	0	0	0	0	0	0	0
6430628N08Rik	0	0	0	0	0	0	0	0	0	0	0	0	0	1.61013	0	0	0	0	0	0	0	0	0
6430710C18Rik	0	1.96231	2.04817	0	0	0	0	0	0	0	0	0	5.42209	4.02532	0	0	0	0	1.09581	0	0	0	0
6530402F18Rik	84.0679	72.6053	82.951	3.09335	9.74327	4.4952	109.882	102.699	108.927	19.0464	14.0739	46.6036	20.1392	31.3975	30.1744	14.5094	32.4022	55.1411	95.3353	57.632	136.777	118.837	138.899
6530403H02Rik	0	0	0	0	0	0	0	0	0	0	0	0	0	0	0	0	0	0	0	0	0	0	0
6530409C15Rik	8.84926	12.755	4.09635	8.5067	11.3671	5.39424	11.96	10.7164	12.7214	10.4755	5.02639	13.8085	3.87292	24.1519	9.78629	17.1474	13.1634	15.5084	27.3952	3.39012	38.9202	22.1093	24.5115
6530411M01Rik	0	0	0	0	0	0	0	0	0	0	0	0	0	0	0	0	0	0	0	0	0	0	0
6720432D03Rik	0	0	0	0	0	0	0	0	0	0	0	0	0	0	0	0	0	0	0	0	0	0	0
6720468P15Rik	0	6.86807	3.07226	0	0.811939	0.89904	0	0	0	2.85696	0	0	1.54917	0	3.2621	1.31903	6.07542	0.861579	0	0	0	0	2.33443
6720473M11Rik	1.76985	0	0	2.32001	0.811939	3.59616	0.7475	0.893031	0	0	0	0	0	0.805063	4.07762	2.63806	2.02514	2.58474	1.09581	2.26008	0	0	0
6720483E21Rik	1.76985	0	0	0	0	0	0	4.46516	0	0	0	1.72606	0	2.41519	0	0	0	2.58474	0	2.26008	0	0	0
6720489N17Rik	0	2.94346	1.02409	893.977	855.784	894.545	35.1325	25.0049	7.15578	464.732	552.903	13.8085	16.2663	4.83038	271.57	295.463	289.595	25.8474	19.7245	7.91027	50.0403	27.6366	45.5214
6820408C15Rik	5.30955	4.90576	4.09635	0	0	0	9.7175	7.14425	11.9263	0.952319	0	4.31515	6.19667	9.66076	0	1.31903	0	3.44632	6.57485	6.78023	1.11201	0	1.16722
6820426E19Rik	0	0	0	0	0	0	0	0	0	0	0	0	0	0	0	0	0	0	0	0	0	0	0
6820431F20Rik	781.389	899.717	514.092	712.243	623.569	612.246	1101.07	979.655	634.48	580.914	660.467	1498.22	1546.84	1556.19	695.642	778.229	700.698	1880.83	1752.2	1049.81	730.588	790.407	818.218
7330404K18Rik	0	0	0	0	0	0	0	0	0	0	0	0	0	0	0	0	0	0	0	0	0	0	0
7420426K07Rik	0	0	0	0	0	0	0	0	0	0	0	0	0	0	0	0	0	0	0	0	0	0	0
7420700N18Rik	0.884926	2.94346	1.02409	0.773337	0	7.19232	4.485	7.14425	5.56561	0	3.01583	0.86303	5.42209	5.63544	2.44657	0	1.01257	4.3079	3.28742	1.13004	0	5.52732	0
7420701I03Rik	0	0	0	0	0	0	0	0	0	0	0	0	0	0	0	0	0	0	0	0	0	0	0
7530416G11Rik	0	0	0	0	0	0	0	0	0	0	0	0	0	0	0	0	0	0	0	0	0	0	0
7530428D23Rik	0	0	0	0	0	0	0	0	0	0	0	0	0	0	0	0	0	0	0	0	0	0	0
7630403G23Rik	0	0	0	0	0	0	0	0	0	0	0	0	0	0	0	0	0	0	0	0	0	0	0
8030423F21Rik	0	0	0	0	0	0	0	0.893031	0	0	0	0.86303	0.774584	2.41519	0	0	0	0	0	0	0	0	0
8030423J24Rik	0	0	0	0	0	0	0	0	0	0	0	0	0	0	0	0	0	0	0	0	0	0	0
8030431J09Rik	24.7779	31.3969	26.6263	1.54667	6.49551	0	106.892	100.019	54.0659	0.952319	1.00528	60.4121	99.1467	62.7949	0	1.31903	1.01257	85.2964	56.982	70.0624	44.4802	24.8729	33.8492
8030442B05Rik	0	0.981153	0	0	0	0	0	0	0	0	0	0	0	0	0	0	0	0	0	0	4.44802	5.52732	4.66886
8030443G20Rik	0	0	0	0	0	0	0	0	0	0	0	0	0	0	0	0	0	0	0	0	0	0	0
8030451A03Rik	0	6.86807	3.07226	0	0	0	2.2425	0.893031	0	0	0	0	0.774584	0	0	0	0	0	0	1.13004	0	0	0
8030451O07Rik	0	0	0	0	0	0	0	0	0	0	0	0	0	0	0	0	0	0	0	0	0	0	0
8030453O22Rik	402.641	374.8	456.743	133.787	118.543	126.765	218.27	284.877	288.617	90.4703	81.4275	270.991	296.666	319.61	88.0766	67.2706	116.445	169.731	222.449	311.891	45.5922	44.2186	22.1771
8030455M16Rik	0	0	0	0	0	0	0	0	0	0	0	0	0	0	0	0	0	0	0	0	0	0	0
8030462N17Rik	1264.56	1275.5	887.883	794.99	727.497	805.54	1162.36	1155.58	936.613	782.806	838.402	1726.06	1729.65	1570.68	755.991	891.666	755.377	1655.09	1367.57	1241.91	849.573	776.589	828.723
8030474K03Rik	1.76985	0	0	6.18669	4.87163	4.4952	0.7475	0	0	0.952319	3.01583	0	0	0	6.5242	0	5.06285	0	0	0	0	5.52732	0
8430415O14Rik	0	0	0	0	0	0	0	0	0	0	0	0	0	0	0	0	0	0	0	0	0	0	0
8430419K02Rik	1.76985	0	0	0	0	0.89904	0	0	0	0	0	0	0	0	2.44657	0	8.10056	0	0	0	0	0	0
8430422H06Rik	0	0	0	0	0	0	0	0	0	0	0	0	0	0	0	0	0	0	0	0	0	0	0
8430423G03Rik	0	0	0	0	0	0	0	0	0	0	0	0	0	0	0	0	0	0	0	0	0	0	0
8430426J06Rik	0	0	3.07226	0	1.62388	0	0	0	1.59017	0	0	0	0	0	0	0	0	0	0	0	0	0	0
8430429K09Rik	184.065	156.984	193.552	73.467	99.8685	98.8944	188.37	175.034	182.87	102.85	96.5067	244.237	183.576	256.815	125.591	112.118	127.584	218.841	237.79	280.25	137.889	138.183	93.3772
8430430B14Rik	0	0	0	0	0	0	3.7375	0	0	0	0	0	0	0	0	0	0	0	0	0	0	0	0
8430431K14Rik	0	0	0	0	0	0	0	0	0	0	0	0	0	0	0	0	0	0	0	0	0	0	0
8430432A02Rik	0.884926	0	10.2409	2.32001	4.87163	4.4952	0	0	0	1.90464	8.04222	0	0	0	1.63105	3.9571	3.03771	0	2.19162	0	0	5.52732	0
8430436N08Rik	0	0	0	0	0	0	0	0	0	0	0	0	0	0	0	0	0	0	0	0	0	0	0
8430437L04Rik	0	0	0	0	0	0	0	0	0	0	0	0	0	0	0	0	0	0	0	0	0	0	0
9030025P20Rik	182.295	205.061	185.36	118.321	100.68	103.39	227.987	192.002	213.083	188.559	149.786	202.812	240.896	226.223	163.92	135.86	123.533	242.104	204.916	221.488	196.825	160.292	178.584
9030204H09Rik	0	0	0	0	0	0	0	0	0	0	0	1.72606	3.87292	0.805063	0	0	0	0	0	0	0	0	0
9030404E10Rik	0	0	0	0	0	0	0	0	0	0	0	0	0	0	0	0	0	0	0	0	2.22401	2.76366	1.16722
9030607J07Rik	0	0	0	0	0	0	0	0	0.795087	0	0	0	0	0	0	0	0	2.58474	0	0	0	0	0
9030607L20Rik	8.84926	10.7927	10.2409	2.32001	4.87163	1.79808	24.6675	33.9352	59.6315	6.66623	12.0633	23.3018	47.2496	25.762	4.07762	6.59516	4.05028	37.9095	31.7784	19.2107	17.7921	2.76366	7.00329
9030612E09Rik	0	0	0	0	0	0	0	0	0	0	0	0	0	0	0	0	0	0	0	0	0	0	0
9030616G12Rik	0	0	0	0	0	0	0	0	0	0	0	0	0	0	0	0	0	0	0	0	0	0	0
9030619P08Rik	0	0	0	0	0	0	0	0	0	0	0	0	0	0	0	0	0	0	0	0	0	0	0
9030622O22Rik	0	0	0	0	0	0	0	0	0	0	0	0	0	0	0	0	0	0	0	0	0	0	0
9030624G23Rik	0	0.981153	0	54.1336	59.2715	55.7405	0	0.893031	0	39.9974	38.2006	1.72606	0.774584	1.61013	41.5917	32.9758	26.3268	1.72316	2.19162	0	40.0322	52.5096	21.0099
9030625G05Rik	0	0	0	0	0	0	0	0	0	0	0	0	0	0	0	0	0	0	0	0	0	0	0
9130001E16Rik	0	0	0	0	0	0	0	0	0	0	0	0	0	0	0	0	0	0	0	0	0	0	0
9130002K18Rik	15.9287	21.5854	9.21678	42.5335	25.1701	18.8798	79.9825	54.4749	27.8281	21.9033	19.1003	24.1648	11.6188	23.3468	29.3589	15.8284	23.2891	49.11	38.3533	22.6008	13.3441	8.29098	26.846
9130008F23Rik	46.9011	61.8126	55.3007	60.3203	87.6894	70.1251	34.385	53.5819	29.4182	30.4742	27.1425	65.5903	81.3313	53.1342	75.0282	91.0132	86.0684	56.8642	41.6407	35.0312	14.4561	30.4003	35.0165
9130015A21Rik	0	0	0	0	0	0	5.2325	0	3.97544	0	0	0	0.774584	0	0	0	0	0	2.19162	0	0	0	0
9130015G15Rik	13.2739	14.7173	14.3372	0	0	0	6.7275	3.57212	0	1.90464	0	3.45212	3.09834	3.22025	0	0	0	1.72316	4.38323	0	1.11201	0	0
9130015L21Rik	0	0	0	0	0	0	0	0	0	0	0	0	0	0	0	0	0	0	0	0	0	0	0
9130019O22Rik	150.437	136.38	179.215	185.601	176.191	175.313	52.325	45.5446	53.2708	199.987	195.024	90.6181	104.569	89.362	154.95	118.713	115.433	35.3248	53.6946	80.2328	137.889	160.292	131.895
9130019P16Rik	4.42463	3.92461	0	0	0.811939	0	6.7275	8.93031	8.74596	0	0	6.04121	8.52042	3.22025	0.815524	0	0	6.03106	2.19162	4.52016	4.44802	0	1.16722
9130023H24Rik	144.243	147.173	132.107	165.494	140.465	150.14	33.6375	30.3631	38.9593	133.325	163.86	38.8363	47.2496	41.8633	107.649	120.032	99.2318	10.339	37.2575	42.9415	196.825	146.474	210.099
9130024F11Rik	4.42463	5.88692	4.09635	2.32001	1.62388	5.39424	9.7175	4.46516	11.1312	2.85696	0	4.31515	13.1679	4.02532	4.07762	0	0	6.03106	0	5.6502	0	0	1.16722
9130204K15Rik	7.0794	3.92461	0	0	0.811939	3.59616	2.2425	0.893031	1.59017	0.952319	3.01583	6.04121	5.42209	6.44051	0	0	0	0	1.09581	0	1.11201	0	1.16722
9130209A04Rik	0	0	0	0	0	0	0	0	0	0	0	0	0	0	0	0	0	0	0	0	0	0	0
9130213A22Rik	0.884926	2.94346	0	0	0	0	0.7475	0.893031	3.18035	0	5.02639	0	0	0	0	0	0	2.58474	0	1.13004	0	0	1.16722
9130214F15Rik	38.0518	21.5854	22.5299	0	0	0	10.465	7.14425	0.795087	0	0	1.72606	11.6188	4.83038	0	0	0	11.2005	3.28742	9.04031	0	0	0
9130221F21Rik	0	0	0	0	0.811939	0	0.7475	0	0	0	0	0	0	0	0	0	0	1.72316	0	0	0	0	0
9130221H12Rik	0	0	0	0	0	0	0	0	0	0	0	0	0	0	0	0	0	0	0	0	0	0	0
9130227L01Rik	0	0	0	0	0	0	0	0	0	0	0	0	0	0	0	0	0	0	0	0	0	0	0
9130230L23Rik	8.84926	10.7927	6.14452	5.41336	4.87163	17.0818	8.97	2.67909	11.1312	2.85696	15.0792	6.90424	1.54917	9.66076	2.44657	1.31903	2.02514	14.6469	2.19162	3.39012	7.78404	5.52732	14.0066
9130401M01Rik	761.036	684.845	580.657	991.418	1175.69	1042.89	953.062	1089.5	965.236	913.274	1032.42	629.149	628.188	702.015	764.962	816.481	790.817	943.43	1012.53	985.394	707.236	701.97	612.788
9130409I23Rik	0	0	0	0	0	0	0	0	0	0	0	0	0	0	0	0	0	0	0	0	0	0	0
9130410C08Rik	0	0	0	0	0	0	0	0	0	0	0	0	0	0	0	0	0	0	0	0	0	0	0
9230009I02Rik	0	0	0	0	0	0	0	0	0	0	0	0	0	0	0	0	0	0	0	0	0	0	0
9230019H11Rik	0	0	0	0	0	0	0	0	0	0	0	0	0	0	0	0	0	0	0	0	0	0	0
9230020A06Rik	0	0	0	0	0	0	0	0	0	0	0	0	0	0	0	0	0	0	0	0	0	0	0
9230102K24Rik	0	0	0	0	0	0	0	0	0	0	0	0	0	0	0	0	0	0	0	0	0	0	0
9230102O04Rik	15.0437	16.6796	17.4095	0	0	0	18.6875	27.684	18.287	0	0	17.2606	13.9425	10.4658	0	0	0	6.03106	8.76647	23.7308	0	0	0
9230104M06Rik	0	0	0	2.32001	0.811939	1.79808	0	0.893031	0	0.952319	3.01583	0	0	0	1.63105	0	9.11313	0	0	0	33.3602	49.7459	32.682
9230105E05Rik	0.884926	5.88692	0	0	0	0	0.7475	0.893031	0	0	0	0.86303	6.19667	2.41519	0	0	0	6.03106	0	0	0	0	0
9230110K08Rik	3.5397	10.7927	3.07226	0	6.49551	2.69712	4.485	0	1.59017	1.90464	2.01056	1.72606	0	4.02532	7.33972	6.59516	2.02514	0	2.19162	0	6.67204	5.52732	11.6722
9230112D13Rik	2.65478	1.96231	6.14452	0	0	2.69712	5.2325	6.25122	7.15578	0	0	0	5.42209	4.02532	0	0	0	0.861579	1.09581	1.13004	0	0	0
9230112J17Rik	2.65478	0	0	0	0	0	0	0	0	0	0	0	0	0	0	0	0	0	0	0	0	0	0
9230114K14Rik	51.3257	59.8503	39.9394	14.6934	21.1104	19.7789	92.69	50.0097	50.8856	9.52319	7.03694	45.7406	38.7292	45.8886	37.5141	43.5281	30.3771	56.0027	77.8024	32.7711	4.44802	5.52732	2.33443
9230116L04Rik	0	0.981153	1.02409	2.32001	0	4.4952	0.7475	1.78606	0	1.90464	1.00528	0	0	0.805063	0.815524	2.63806	12.1508	1.72316	0	5.6502	0	2.76366	0
9230116N13Rik	24.7779	16.6796	13.3131	6.96003	9.74327	11.6875	23.92	22.3258	11.1312	12.3801	25.1319	3.45212	12.3933	10.4658	10.6018	15.8284	5.06285	16.37	8.76647	14.6905	8.89605	0	9.33772
9230117E06Rik	3.5397	0	0	0	0	0	0	0	0	0	0	1.72606	0.774584	0.805063	0	0	0	2.58474	0	0	0	0	0
9330020H09Rik	0	0	0	0.773337	1.62388	1.79808	0.7475	0	0	0	0	0	0	0	0.815524	0	0	0	0	0	0	5.52732	0
9330102E08Rik	0	0	0	3.86668	0	5.39424	0	0	0	0	6.03167	0	0	0	5.70867	6.59516	0	0	0	0	0	0	0
9330104G04Rik	43.3614	63.7749	81.9269	12.3734	27.6059	28.7693	60.5475	58.9401	34.9838	19.0464	30.1583	31.9321	33.3071	37.838	15.495	18.4665	12.1508	38.7711	41.6407	7.91027	14.4561	30.4003	42.0198
9330111N05Rik	0	0	2.04817	0	0	0	2.99	0	0	0	0	5.17818	0.774584	0	0	0	0	0.861579	0	4.52016	0	0	0
9330117O12Rik	0	0	0	0	0	0	0	0	0	0	0	0	0	0	0	0	0	0	0	0	0	0	0
9330133O14Rik	223.001	184.457	231.444	426.882	392.978	390.183	116.61	120.559	170.149	620.912	575.019	149.304	133.228	123.98	261.783	232.15	250.105	118.036	118.347	133.345	328.042	312.294	296.473
9330136K24Rik	19.4684	14.7173	31.7467	23.2001	9.74327	8.9904	10.465	27.684	15.1067	31.4265	16.0844	11.2194	28.6596	13.6861	5.70867	15.8284	15.1885	17.2316	12.0539	3.39012	13.3441	19.3456	26.846
9330151L19Rik	49.5558	73.5865	67.5897	86.6137	85.2536	81.8126	91.9425	141.992	85.8694	76.1855	85.4486	117.372	99.1467	156.182	63.6109	71.2277	79.993	148.192	134.784	146.905	74.5044	58.0369	50.1903
9330154J02Rik	0.884926	0	0	0	0	0	0	0	0	0	0	0	0	1.61013	0	0	0	0	0	0	0	0	0
9330158H04Rik	0	0	0	0	0	0	0	0	0	0	0	0	0	0	0	0	0	0	0	0	0	0	0
9330159F19Rik	0	0	0	0	0	0	0	0	0	0	0	0	0	0	0	0	0	0	0	0	0	0	0
9330159H11Rik	0	0	0	0	0	0.89904	0	0	0	0	0	0	0	0	1.63105	0	0	0	0	0	0	0	0
9330159M07Rik	14.1588	24.5288	18.4336	14.6934	26.794	19.7789	17.1925	3.57212	5.56561	25.7126	32.1689	13.8085	11.6188	10.4658	48.1159	42.209	53.6662	5.16948	5.47904	11.3004	130.105	121.601	133.063
9330162012Rik	0	0	0	0	0	0	0.7475	1.78606	0	0	0	2.58909	3.87292	0.805063	0	0	0	0	0	1.13004	0	0	0
9330162B11Rik	0	0	0	0	0	0	0	0	0	0	0	0	0	0	0	0	0	0	0	0	0	0	0
9330175E14Rik	3.5397	7.84922	4.09635	0	2.43582	0	68.77	47.3307	55.6561	66.6623	29.1531	1.72606	4.6475	8.8557	0	0	1.01257	25.8474	13.1497	19.2107	60.0483	82.9098	72.3674
9330175M20Rik	0	0	0	0	0	0	0	0	0	0	0	0	0	0	0	0	0	0	0	0	0	0	0
9330178D15Rik	0	0	0	0	0	0	0	0	0	0	0	0	0	0	0	0	0	0	0	0	0	0	0
9330179D12Rik	16.8136	20.6042	15.3613	20.8801	30.0417	39.5578	20.93	17.8606	11.9263	11.4278	18.095	13.8085	31.7579	22.5418	28.5434	15.8284	11.1383	24.1242	14.2455	27.1209	47.8163	33.1639	31.5148
9330182O14Rik	0	1.96231	4.09635	10.8267	10.5552	1.79808	5.98	0.893031	1.59017	0	0	0.86303	6.19667	2.41519	5.70867	7.91419	3.03771	5.16948	2.19162	0	0	5.52732	3.50165
9330188P03Rik	81.4132	91.2472	95.2401	0	0	0	48.5875	27.684	11.9263	0	0	14.6715	34.8563	18.5165	0	0	0	23.2626	24.1078	15.8205	0	0	0
9330198I05Rik	3.5397	8.83038	0	0	0.811939	3.59616	2.2425	5.35819	2.38526	0.952319	3.01583	3.45212	8.52042	4.02532	9.78629	2.63806	1.01257	5.16948	7.67066	0	0	0	2.33443
9330198N18Rik	15.9287	18.6419	51.2043	0	0	0	19.435	23.2188	19.0821	0	0	9.49333	18.59	12.881	0	0	0	10.339	7.67066	9.04031	0	0	0
9330199G10Rik	0	0	0	0	0	0	0	0	0	0	0	0	0	0	0	0	0	0	0	0	0	0	0
9430014N10Rik	0	0	0	0	0	0	0	0	0	0	0	0	0	0	0	0	0	0	0	0	0	0	0
9430015G10Rik	461.931	465.067	619.572	409.868	419.772	361.414	731.055	791.226	777.595	118.088	126.665	1046.86	1047.24	1006.33	472.189	474.852	430.342	1014.94	1010.34	1009.12	98.9685	107.783	92.21
9430018G01Rik	3.5397	0	0	0	0	0	12.7075	20.5397	1.59017	0	0	3.45212	2.32375	3.22025	0	0	0	10.339	10.9581	0	0	0	0
9430019J16Rik	0	0	0	0	0	0	0	0	0	0	0	0	0	0	0	0	0	0	0	0	0	0	0
9430021M05Rik	0	0	0	0	0	0	0	0	0	0	0	0	0	0	0	0	0	0	0	0	0	0	0
9430024E24Rik	0	0	2.04817	0	0	0	0	0	0	0	1.00528	0	0.774584	0	0	0	0	1.72316	6.57485	0	0	0	0
9430037G07Rik	8.84926	18.6419	20.4817	10.8267	10.5552	18.8798	11.96	8.93031	7.95087	5.71391	8.04222	6.90424	9.29501	15.2962	36.6986	22.4235	36.4525	16.37	3.28742	14.6905	31.1362	24.8729	44.3542
9430038I01Rik	195.569	207.023	169.998	348.775	345.886	332.645	115.115	148.243	131.189	434.257	454.385	163.113	156.466	132.835	344.967	366.691	368.575	124.067	103.006	135.605	293.57	301.239	247.45
9430041J12Rik	0	0	0	0	0	0	1.495	0	1.59017	0	2.01056	0	0	0	0	0	0	0	0	0	0	0	0
9430053O09Rik	4.42463	0.981153	0	0	0	0	0	0	0.795087	0	0	3.45212	0.774584	0.805063	0	0	0	2.58474	0	0	0	0	0
9430060I03Rik	0	0.981153	3.07226	1.54667	0	1.79808	2.99	0.893031	0	0	2.01056	3.45212	0	4.02532	0	1.31903	0	0.861579	0	0	3.33602	0	0
9430062P05Rik	0	0	0	0	0	0	0	0	0	0	0	0	0	0	0	0	0	0	0	0	0	0	0
9430065F17Rik	3.5397	3.92461	11.265	0	0	0.89904	2.2425	2.67909	3.18035	0	0	6.90424	3.87292	7.24557	0	1.31903	0	1.72316	1.09581	0	7.78404	0	0
9430069I07Rik	3.5397	3.92461	0	22.4268	19.4865	18.8798	0	1.78606	0	26.6649	35.1847	0	5.42209	0	31.8055	42.209	24.3017	0	0	1.13004	5.56003	2.76366	5.83608
9430078G10Rik	1.76985	0	1.02409	0	4.05969	0	1.495	0	0	0	1.00528	0	0	0	0	0	0	4.3079	0	0	0	0	0
9430078K24Rik	0	0	0	0	0	0	0	0	0	0	0	0	0	0	0	0	0	0	0	0	0	0	0
9430083A17Rik	0	0	0	0	0	0	0	0	0	0	0	0	0	0	0	0	0	0	0	0	0	0	0
9430083M05Rik	0	1.96231	0	0	0.811939	4.4952	2.2425	1.78606	0	0	0	1.72606	0	1.61013	0	0	0	0.861579	1.09581	0	0	0	0
9430085M18Rik	0	0	0	0.773337	1.62388	0	0	0	0	0	0	0	0	0	0	2.63806	0	0	0	0	0	0	1.16722
9430091E24Rik	16.8136	18.6419	9.21678	16.2401	13.803	12.5866	16.445	14.2885	8.74596	19.0464	27.1425	7.76727	17.8154	10.4658	10.6018	15.8284	24.3017	4.3079	7.67066	7.91027	13.3441	5.52732	16.341
9430097D07Rik	0	0	0	0.773337	0	0	0	4.46516	0.795087	0	0	0	0	0.805063	0	2.63806	0	0	0	0	2.22401	0	0
9530002B09Rik	0	0	0	0	0	0	0	0	0	0	0	0	0	0	0	0	0	0	0	0	0	0	0
9530003J23Rik	4.42463	0	0	0	0	0	0	0	0	0	0	0	0	0.805063	0	0	0	0	0	0	0	0	0
9530014B07Rik	0	0	0	0	0	0	0	0	0	0	0	0	0	0	0	0	0	0	0	0	0	0	0
9530018F02Rik	0.884926	16.6796	0	3.86668	8.11939	0	2.2425	2.67909	0	3.80927	4.02111	0.86303	2.32375	8.05063	5.70867	6.59516	1.01257	3.44632	3.28742	0	6.67204	0	12.8394
9530020I12Rik	0	0	0	0	0	0	0	0	0	0	0	0	0	0	0	0	0	0	0	0	0	0	0
9530026F06Rik	0	0	0	0	0	0	0	0	0	0	0	0	0	0	0	0	0	0	0	0	0	0	0
9530026P05Rik	0	0	0	0	0	0	0	0	0	0	0	0	0	0	0	0	0	0	0	0	0	0	0
9530027J09Rik	2.65478	15.6984	4.09635	14.6934	4.87163	19.7789	3.7375	0.893031	5.56561	21.9033	15.0792	2.58909	4.6475	10.4658	13.0484	15.8284	7.08799	8.61579	5.47904	2.26008	1.11201	2.76366	8.17051
9530034E10Rik	0	2.94346	0	0	0	0	0	0.893031	0	0	0	0	4.6475	3.22025	0	0	0	0.861579	0	0	0	0	0
9530036M11Rik	0.884926	0	2.04817	0	0.811939	0	2.2425	1.78606	0	0	0	4.31515	0.774584	2.41519	0	0	0	0	0	0	0	0	0
9530036O11Rik	0	0	0	0	0	0	0	0	0	0	0	0	0	0	0	0	0	0	0	0	0	0	0
9530047P18Rik	0	0	0	0	0	0	0	0	0	0	0	0	0	0	0	0	0	0	0	0	0	0	0
9530051G07Rik	0	0	0	0	0	0	0	0	0	0	0	0	0	0	0	0	0	0	0	0	0	0	0
9530052C20Rik	15.0437	27.4723	13.3131	0	5.68357	5.39424	3.7375	8.03728	8.74596	8.57087	4.02111	3.45212	4.6475	9.66076	7.33972	1.31903	11.1383	12.9237	9.86227	9.04031	5.56003	0	8.17051
9530052E02Rik	0.884926	0	1.02409	2.32001	0	6.29328	0	0	0	0	0	0	1.54917	8.8557	0	1.31903	0	0	0	1.13004	0	0	0
9530053A07Rik	11.504	0	4.09635	0	0	0	2.2425	3.57212	5.56561	0	0	11.2194	6.19667	1.61013	0	0	0	12.0621	12.0539	15.8205	4.44802	0	0
9530057J20Rik	0	0	0	0	0	0.89904	0	0.893031	0.795087	0	0	0	0	1.61013	0.815524	5.27613	0	0	0	0	1.11201	0	1.16722
9530059O14Rik	0	0	0	10.0534	2.43582	2.69712	0	0	0	6.66623	0	0	0	0	0	0	0	0	0	0	0	0	0
9530062K07Rik	5.30955	3.92461	13.3131	0	4.05969	6.29328	17.1925	5.35819	7.15578	4.76159	6.03167	12.9454	6.19667	15.2962	4.89315	3.9571	0	11.2005	13.1497	5.6502	3.33602	0	3.50165
9530068E07Rik	3767.13	3377.13	4255.08	5670.88	5901.17	5998.39	4601.61	4555.35	5059.14	7269.05	7173.66	3478.87	3272.62	3224.28	4775.71	4854.04	4742.88	3747.87	3532.89	4088.48	10352.8	10850.1	11103.7
9530077C05Rik	32.7422	44.1519	29.6985	14.6934	12.991	10.7885	41.86	29.47	31.0084	7.61855	4.02111	37.1103	75.1346	47.4987	5.70867	9.23323	4.05028	29.2937	38.3533	46.3316	3.33602	0	1.16722
9530080O11Rik	1.76985	2.94346	1.02409	0.773337	0	0	1.495	0.893031	2.38526	0	0	0.86303	0	3.22025	0	0	0	5.16948	4.38323	1.13004	0	0	1.16722
9530082P21Rik	8.84926	12.755	5.12043	24.7468	8.93133	14.3846	17.94	28.577	33.3937	129.515	110.581	3.45212	1.54917	0.805063	22.0192	11.8713	25.3142	13.7853	4.38323	15.8205	491.507	552.732	563.765
9530091C08Rik	0	0	0	0	0	0	0	0.893031	0	0	0	0	0	0.805063	0	0	0	0	0	0	0	0	0
9630001P10Rik	0	0	0	0	0	0	0	0	0	0	0	0	1.54917	0	0	0	0	0	0	0	0	0	0
9630002D21Rik	0	0	0	0	0	0	0	0	0	0	0	0	0.774584	0	0	0	0	0	0	0	0	0	0
9630009A06Rik	0	2.94346	0	0	0	0	0	0	0	0	1.00528	0	0	0	0	0	0	0	0	0	0	2.76366	0
9630013A20Rik	0	0	0	0	0	0	0	0	0	0	0	0	0	0	0	0	0	0	0	0	0	0	0
9630013D21Rik	0	1.96231	0	3.09335	0	1.79808	0	0	0	0	0	2.58909	3.09834	0	4.07762	0	2.02514	0.861579	0	0	0	0	0
9630013K17Rik	1.76985	1.96231	4.09635	6.18669	3.24776	2.69712	17.1925	6.25122	15.9017	0.952319	8.04222	6.04121	9.29501	6.44051	6.5242	13.1903	31.3897	21.5395	16.4371	11.3004	0	0	4.66886
9630015K15Rik	5.30955	3.92461	5.12043	0	0	0	1.495	2.67909	0	0	0	0.86303	3.09834	3.22025	0	3.9571	0	0	0	0	0	0	0
9630025h16rik	6.19448	0.981153	3.07226	0	0	0.89904	5.98	3.57212	0	1.90464	0	1.72606	4.6475	6.44051	0	1.31903	8.10056	6.03106	10.9581	1.13004	0	0	3.50165
9630028B13Rik	0	0	0	0.773337	0	0	0	0	0	0	0	0.86303	0	0	0	0	0	0	0	0	0	0	3.50165
9630028H03Rik	0	0	0	0	0	0	0	0	0	0	0	0	0	0	0	0	0	0	0	0	0	0	0
9630028I04Rik	310.609	300.233	690.234	1.54667	0	1.79808	568.1	637.624	469.897	4.76159	0	647.272	601.852	616.678	11.4173	2.63806	7.08799	684.956	558.862	587.62	0	0	2.33443
9830107B12Rik	0	0	0	9.28004	10.5552	6.29328	0	0	0	7.61855	12.0633	0	0	0	5.70867	1.31903	9.11313	0	0	0	12.2321	13.8183	21.0099
9830132P13Rik	6.19448	2.94346	1.02409	0	0	0	5.98	0.893031	0	0	0	0	2.32375	4.02532	0	0	2.02514	0.861579	4.38323	0	0	0	3.50165
9830166K06Rik	0	0	0	0	0	0	0	0	0	0	0	0	0	0	0	0	0	2.58474	0	0	0	0	0
9930012K11Rik	104.421	110.87	90.1196	33.2535	25.982	29.6683	57.5575	56.261	74.7382	19.9987	14.0739	52.6448	38.7292	59.5747	45.6694	52.7613	21.264	18.0932	26.2994	36.1613	25.5761	19.3456	36.1837
9930014A18Rik	262.823	202.118	187.408	34.0268	49.5283	58.4376	91.9425	79.4798	85.0743	25.7126	31.1636	85.4399	93.7247	90.1671	16.3105	32.9758	29.3645	79.2653	89.8563	106.224	18.9041	55.2732	17.5082
9930021J03Rik	536.265	696.619	442.405	941.924	1003.56	1024.01	657.8	475.093	348.248	856.135	1065.59	611.025	470.172	640.83	582.284	619.945	635.894	421.312	443.802	256.519	958.549	558.259	954.782
9930038B18Rik	0	0	0	0	0	0	0	0	0	0	0	0	0	0	0	0	0	0	0	0	0	0	0
9930104L06Rik	277.867	205.061	210.962	290.775	224.095	269.712	140.53	145.564	153.452	291.41	234.23	326.225	398.911	270.501	337.627	303.377	275.419	226.595	284.91	198.887	243.529	163.056	228.774
9930111H07Rik	0	0	0	0	0	0	0	0.893031	0	0	0	0	0	0	0	0	0	0	5.47904	0	0	0	0
9930111J21Rik1	189.374	334.573	206.866	721.523	629.253	721.03	769.177	414.366	387.207	2888.38	3106.31	64.7272	108.442	86.1418	519.489	648.964	664.246	420.451	498.593	171.766	7810.73	5110.01	8324.58
9930111J21Rik2	159.287	197.212	134.155	384.348	388.919	377.597	408.882	262.551	209.108	1490.38	1630.56	39.6994	76.6838	57.1595	309.084	371.967	396.927	197.302	220.257	123.174	4003.22	2669.7	4004.72
a	10.6191	14.7173	18.4336	0	0	0.89904	4.485	8.93031	4.77052	0	1.00528	92.3442	156.466	94.9975	0	0	1.01257	11.2005	7.67066	4.52016	1.11201	0	3.50165
A030001D20Rik	12.389	11.7738	15.3613	0.773337	0	2.69712	20.1825	5.35819	14.3116	0	5.02639	1.72606	3.09834	4.83038	8.97077	6.59516	2.02514	6.03106	6.57485	6.78023	2.22401	0	4.66886
A030010E16Rik	0.884926	1.96231	0	0	0	0	1.495	0	0	0	0	3.45212	0.774584	0.805063	0	0	0	0	0	0	0	0	0
A130010J15Rik	299.105	321.818	272.407	208.801	219.224	212.173	376.74	413.473	263.969	232.366	212.114	290.841	312.932	329.271	159.027	164.879	189.35	362.725	326.551	314.151	86.7365	60.8005	81.7051
A130030D18Rik	0	0	0	0	0	0	0	0	0	0	0	0	0	0	0	0	0	0	0	0	0	0	0
A130051J06Rik	27.4327	22.5665	13.3131	13.1467	17.8627	9.88944	21.6775	33.9352	17.4919	19.0464	5.02639	28.48	44.9259	48.3038	8.97077	34.2948	9.11313	41.3558	28.491	35.0312	8.89605	8.29098	4.66886
A130077B15Rik	17.6985	1.96231	0	89.707	90.9372	86.3078	0.7475	4.46516	2.38526	23.808	31.1636	2.58909	0	0	109.28	110.799	148.848	0	2.19162	1.13004	121.209	88.4371	107.384
A1bg	0.884926	1.96231	1.02409	0	0	0	0.7475	0	0	0	0	0	0	0	0	0	0	0	0	0	0	0	0
A1cf	4.42463	15.6984	0	0	0	0	0.7475	0.893031	0.795087	0.952319	0	11.2194	22.4629	16.1013	0	0	0	7.75422	7.67066	0	1.11201	0	0
A230001M10Rik	0	0	0	0	0	0	0	0	0	0	0	0	0	0	0	0	0	0	0	0	0	0	0
A230004M16Rik	0	0	0	0	0	0	0	0	0	0	0	0	0	0	0	0	0	0	0	0	0	0	0
A230006K03Rik	0	0	0	0	0	0.89904	0	0	0.795087	0	0	0	0	0	0	0	0	0	0	0	2.22401	0	0
A230009B12Rik	0.884926	0	0	0	0	0	0.7475	0	0	0.952319	2.01056	0	0	1.61013	0	0	0	0	0	0	0	0	0
A230020J21Rik	0	6.86807	0	0	0	0	6.7275	5.35819	0	0	0	0	1.54917	1.61013	0	0	3.03771	1.72316	0	3.39012	0	0	0
A230028O05Rik	117.695	134.418	68.6138	6.18669	6.49551	8.09136	45.5975	47.3307	45.32	1.90464	11.0581	30.206	28.6596	32.2025	16.3105	3.9571	17.2137	60.3106	49.3114	38.4213	58.9363	38.6912	92.21
A230045G11Rik	138.933	159.928	120.842	225.041	220.847	191.496	140.53	121.452	104.952	215.224	230.209	110.468	134.003	119.149	168.814	149.051	147.835	111.144	98.6227	108.484	128.993	107.783	92.21
A230051N06Rik	0	0	0	0	0	0	0	0	0	0	0	0	0	0	0	0	0	0	0	0	0	0	0
A230054N11Rik	40.7066	33.3592	20.4817	0	0	0	3.7375	8.93031	6.3607	0	0	8.6303	19.3646	9.66076	0	0	0	6.89264	17.5329	23.7308	0	0	0
A230056J06Rik	0	0	0	0	0	0	0	1.78606	0	0	0	0	0	0	0	0	0	0.861579	0	0	0	0	0
A230056P14Rik	88.4926	71.6242	66.5656	21.6534	18.6746	35.9616	57.5575	65.1913	43.7298	29.5219	22.1161	63.8642	64.2905	48.3038	23.6502	40.89	37.4651	64.6185	71.2275	53.1118	45.5922	58.0369	37.3509
A230057D06Rik	0	0	0	0	0	0	0	0	0	0	0	0	0	0	0	0	0	0	0	0	0	0	0
A230070E04Rik	0	0	0	0	0	0	0	0	0	0	0	0	0	0	0	0	0	0	0	0	0	0	0
A230072C01Rik	31.8573	20.6042	13.3131	35.5735	35.7253	40.4568	30.6475	24.1118	30.2133	34.2835	44.2322	15.5345	20.1392	20.9316	26.0968	27.6997	40.5028	25.8474	20.8204	23.7308	28.9122	38.6912	32.682
A230072E10Rik	3.5397	7.84922	2.04817	3.86668	1.62388	3.59616	0.7475	0	0	4.76159	6.03167	0	0	3.22025	18.7571	22.4235	16.2011	0.861579	2.19162	1.13004	0	0	1.16722
A230072I06Rik	0	0	0	0	0	0	0	0	0	0	0	0.86303	0	0.805063	0	0	0	3.44632	2.19162	4.52016	0	0	0
A230077H06Rik	0	0	0	0	0	0	0	0	0	0	0	0	0	0	0	0	0	0	0	0	0	0	0
A230083G16Rik	9.73418	5.88692	8.19269	11.6	33.2895	14.3846	9.7175	22.3258	25.4428	11.4278	13.0686	0.86303	5.42209	6.44051	35.8831	42.209	64.8044	1.72316	1.09581	2.26008	28.9122	19.3456	19.8427
A230087F16Rik	0	0	0	1.54667	0.811939	0	0	0.893031	0	1.90464	0	0	0	0	0	1.31903	3.03771	0	0	0	0	0	5.83608
A230098N10Rik	0.884926	0	0	1.54667	2.43582	0	0	0	0.795087	0	0	0	0.774584	0	0	0	0	0	0	0	0	0	0
A230103J11Rik	4.42463	7.84922	13.3131	3.86668	8.11939	3.59616	21.6775	14.2885	15.9017	6.66623	1.00528	9.49333	14.7171	18.5165	0.815524	2.63806	2.02514	21.5395	6.57485	13.5605	0	0	1.16722
A230103O09Rik	0	0	0	0	0	0	0	0	0	0	0	0	0	0	0	0	0	0	0	0	0	0	3.50165
A230107N01Rik	14.1588	9.81153	8.19269	2.32001	1.62388	4.4952	1.495	6.25122	1.59017	0	2.01056	1.72606	3.09834	7.24557	1.63105	3.9571	0	0	6.57485	1.13004	0	0	0
A230108P19Rik	0	1.96231	0	0	0	0	2.99	4.46516	2.38526	0	1.00528	5.17818	13.1679	0.805063	0	0	3.03771	3.44632	3.28742	1.13004	0	0	0
A26c2	0	0	0	0	0	0	0	0	0	0	0	0	0	0	0	0	0	0	0	0	0	0	0
A26c3	0	0	0	0	0	0	0	0	0	0	0	0	0	0	0	0	0	0	0	0	0	0	0
A2m	0	0	0	0	0	0	0	0	0	0	0	0	0	0	0	0	0	0	0	0	0	0	0
A2ml1	0	0	0	0.773337	2.43582	0	0	0	0	0	0	0	0	0	0	0	0	0	0	0	0	0	0
A330001L22Rik	22.1231	22.5665	41.9876	128.374	95.8088	79.1155	36.6275	16.9676	40.5494	48.5683	46.2428	17.2606	8.52042	20.9316	38.3296	32.9758	29.3645	4.3079	6.57485	28.251	37.8082	13.8183	8.17051
A330008L17Rik	0	0	0	0	0	0	0	0	0	0	0	0	0	0	0	0	0	0	0	0	0	0	0
A330009N23Rik	6.19448	1.96231	6.14452	0	0	0	2.99	0.893031	1.59017	0	0	0.86303	3.87292	4.83038	0	0	0	2.58474	2.19162	0	3.33602	0	0
A330015K06Rik	0	3.92461	5.12043	0	0.811939	0	1.495	0	1.59017	0	1.00528	5.17818	7.74584	1.61013	0.815524	1.31903	0	1.72316	2.19162	3.39012	1.11201	0	1.16722
A330023F24Rik	39.8217	56.9069	21.5058	31.7068	15.4268	14.3846	26.1625	33.9352	19.0821	14.2848	25.1319	15.5345	27.1104	24.957	13.8639	5.27613	6.07542	27.5705	16.4371	5.6502	48.9283	69.0915	39.6853
A330032B11Rik	0	0	0	0	0	0	2.2425	2.67909	0	0	0	0.86303	1.54917	0.805063	0	0	0	0.861579	0	4.52016	0	0	0
A330032P22Rik	0	0	0	0	0	0	0	0	0	0	0	0	0	0	0	0	0	0	0	0	0	0	0
A330033J07Rik	0	0	0	0	0	0	0	0	0	0	0	0	0	0	0	0	0	0	0	0	0	0	0
A330035P11Rik	32.7422	30.4157	24.5781	7.73337	4.87163	3.59616	7.475	16.9676	8.74596	6.66623	7.03694	13.8085	31.7579	14.4911	11.4173	11.8713	9.11313	6.03106	10.9581	7.91027	15.5681	0	4.66886
A330040F15Rik	12.389	13.7361	7.16861	0	3.24776	2.69712	22.425	17.8606	10.3361	1.90464	8.04222	25.0279	33.3071	17.7114	11.4173	7.91419	1.01257	30.1553	20.8204	6.78023	1.11201	2.76366	1.16722
A330041J22Rik	0	0	0	0	0	0	0	0	0	0	0	0	0	0	0	0	0	0	2.19162	0	0	0	0
A330048O09Rik	0	0	0	0	0	0	0	0	0	0	0	0	0	0	0	0	0	0	0	0	0	0	0
A330049N07Rik	0.884926	0	0	0	0	0	4.485	3.57212	3.97544	0	0	5.17818	4.6475	4.83038	0	0	0	3.44632	2.19162	6.78023	0	0	0
A330069E16Rik	15.0437	13.7361	48.1321	20.1068	18.6746	8.09136	43.355	58.047	60.4266	9.52319	15.0792	38.8363	43.3767	20.1266	11.4173	3.9571	5.06285	34.4632	50.4072	42.9415	5.56003	2.76366	5.83608
A330069K06Rik	0	0	0	0	0	0	0	0	0	0	0	0	0	0	0	0	0	0	0	0	0	0	0
A330070K13Rik	0	0	0	0	0	0	0	0	0	0	0	0	0	0	0	0	0	0	0	0	0	0	0
A330074K22Rik	62.8297	80.4545	241.684	0	0	0	67.275	96.4474	97.7957	0	0	35.3842	27.885	28.1772	0	0	0	21.5395	16.4371	32.7711	7.78404	5.52732	7.00329
A330076C08Rik	0	0	0	0	0	0	0	0	2.38526	0	0	0	0	0	0	0	0	0	0	0	1.11201	0	0
A330076H08Rik	0	0	0	0	0	0	0	0	0	0	0	0	0	0	0	0	0	0	0	0	0	0	0
A330093E20Rik	0	0	0	0	0	0	0	0	0	0	0	0	0	0	0	0	0	0	0	0	0	0	0
A330094K24Rik	0	0	0	0	0	0	0	0	0	0	0	0	0	0	0	0	0	0	0	0	0	0	0
A330102I10Rik	0	0	0	0	2.43582	1.79808	0	0	0	0	0	0	0	0	0.815524	0	0	0	0	0	0	5.52732	0
A3galt2	6.19448	1.96231	7.16861	8.5067	1.62388	4.4952	0	1.78606	0	3.80927	7.03694	2.58909	2.32375	1.61013	11.4173	13.1903	1.01257	2.58474	0	1.13004	12.2321	2.76366	30.3476
A430005L14Rik	646.881	598.503	676.921	483.335	617.886	528.635	429.065	562.61	594.725	441.876	466.449	607.573	656.073	517.656	447.723	419.452	405.028	538.487	520.509	570.67	271.329	315.057	245.115
A430010J10Rik	0	0	0	0	0	0	0	0	0	0	0	0	0	0.805063	0	0	0	0	1.09581	0	0	0	0
A430018G15Rik	0	0.981153	5.12043	1.54667	2.43582	0.89904	3.7375	0	2.38526	2.85696	1.00528	0	2.32375	1.61013	1.63105	0	2.02514	0.861579	2.19162	0	4.44802	0	0
A430027H14Rik	0	0	0	0	0	0	0	0	0	0	0	0	0	0	0	0	0	0	0	0	0	0	0
A430033K04Rik	137.163	164.834	95.2401	180.961	189.994	169.02	157.722	141.099	110.517	115.231	155.818	190.73	237.023	197.241	240.58	259.849	209.602	152.5	152.317	92.6632	77.8404	143.71	67.6985
A430035B10Rik	8.84926	13.7361	4.09635	10.0534	15.4268	7.19232	9.7175	4.46516	0	20.951	19.1003	0	0.774584	2.41519	12.2329	5.27613	9.11313	0	2.19162	4.52016	27.8001	44.2186	33.8492
A430046D13Rik	73.4488	55.9257	77.8306	51.8136	71.4506	82.7117	93.4375	68.7634	60.4266	78.0901	101.533	57.823	58.8684	60.3797	73.3972	73.8658	62.7793	43.9406	49.3114	51.9818	65.6083	46.9822	72.3674
A430048G15Rik	0	0	0	0	0	0	0	0	2.38526	0	0	0.86303	0	0	0	0	0	0	0	0	0	0	0
A430057M04Rik	30.0875	14.7173	23.554	21.6534	25.1701	16.1827	12.7075	8.03728	14.3116	15.2371	7.03694	6.04121	1.54917	21.7367	23.6502	18.4665	39.4902	10.339	12.0539	9.04031	8.89605	16.582	16.341
A430060F13Rik	0	0	0	0	0	0	0	0	0	0	0	0	0	0	0	0	0	0	0	0	0	0	0
A430078I02Rik	0	0	0	0	0	0	0.7475	0	0	2.85696	0	0	2.32375	0	3.2621	2.63806	1.01257	0	0	2.26008	1.11201	8.29098	0
A430085M09Rik	0	0	0	0	0	0	0	0	0	0	0	0	0	0	0	0	0	0	0	0	0	0	0
A430088P11Rik	0	0	2.04817	2.32001	4.87163	3.59616	0	0	0	0.952319	2.01056	0	0	0	0	0	0	0	0	0	3.33602	0	0
A430090L17Rik	0	0	0	0	1.62388	0	0	2.67909	0	0	0	0	7.74584	0	2.44657	0	0	1.72316	3.28742	0	0	0	0
A430093F15Rik	90.2624	92.2284	123.914	2.32001	0	0	72.5075	65.1913	94.6154	0	0	40.5624	96.0484	52.3291	0.815524	0	0	80.1269	55.8862	61.0221	68.9444	44.2186	54.8591
A430102A20Rik	0.884926	0	0	0	0	0	0	0	0	0	0	3.45212	0	0	0	1.31903	0	0	1.09581	0	0	0	0
A430105J06Rik	5.30955	4.90576	0	12.3734	8.93133	8.09136	2.99	5.35819	7.15578	0.952319	5.02639	2.58909	4.6475	5.63544	8.15524	6.59516	10.1257	0	13.1497	0	0	2.76366	5.83608
A430108G06Rik	19.4684	25.51	26.6263	6.18669	0	0.89904	11.2125	6.25122	8.74596	1.90464	1.00528	8.6303	9.29501	5.63544	4.89315	1.31903	3.03771	8.61579	5.47904	6.78023	1.11201	16.582	16.341
A4galt	14.1588	1.96231	8.19269	0	1.62388	0	2.2425	0	0	0	2.01056	0	2.32375	1.61013	0	0	6.07542	0	0	0	14.4561	2.76366	10.5049
A4gnt	0	0	0	0	0	0	0	0	0	0	0	0	0	0	0	0	0	0	0	0	0	0	0
A530001N23Rik	0	0	0	0.773337	0.811939	1.79808	0	0	0	0	0	0	0	0	0	0	0	0	0	0	7.78404	0	0
A530006G24Rik	0	0	0	0	0	0	0	0	0	0	0	0	0	0	0	0	0	0	0	0	0	0	0
A530010L16Rik	0	0	0	3.09335	3.24776	0	0	0	0	0	2.01056	0	0	0	0	0	0	0	0	0	0	0	0
A530013C23Rik	45.1312	24.5288	26.6263	27.0668	15.4268	35.9616	25.415	23.2188	25.4428	26.6649	25.1319	38.8363	62.7413	21.7367	19.5726	31.6568	18.2263	37.9095	41.6407	51.9818	10.0081	0	15.1738
A530016L24Rik	0	0	0	0	0	0	0	0	0	0	0	0	0	0	0	0	0	0	0	0	0	0	0
A530020G20Rik	0	0	0	0	0	1.79808	0.7475	1.78606	0	0	0	0	0	0	0	0	0	0	0	0	0	0	0
A530021J07Rik	0	0	0	0	0	4.4952	0	0	0	0	0	0	0	0	0	0	0	0	0	0	0	0	0
A530032D15Rik	33.6272	25.51	45.0598	11.6	8.11939	8.9904	227.24	278.626	287.822	45.7113	36.19	6.04121	10.0696	12.881	2.44657	5.27613	6.07542	70.6495	73.4191	82.4929	128.993	182.402	140.066
A530040E14Rik	64.5996	61.8126	60.4211	10.0534	9.74327	11.6875	261.625	201.825	250.452	140.943	102.538	7.76727	17.8154	9.66076	4.07762	2.63806	8.10056	109.421	76.7066	90.4031	827.332	909.244	867.241
A530046M15Rik	0	0	0	0	0	0	0	0	0	0	0	0	0	0	0	0	0	0	0	0	0	0	0
A530053G22Rik	0	0	0	0	0	0	0	0	0	0	0	0	0	0	0	0	0	0	0	0	0	0	0
A530058N18Rik	0	0	0	0	0	0	0	0	0	0	0	0	0	0	0	0	0	0	0	0	0	0	0
A530064D06Rik	4.42463	0.981153	9.21678	19.3334	12.991	24.2741	0	2.67909	0	39.9974	42.2217	0.86303	0	0	31.8055	22.4235	33.4148	0	0	0	614.939	768.298	651.306
A530065N20Rik	0	0	0	0	0	0	0	0	0	0	0	0	0	0	0	0	0	0	0	0	0	0	0
A530072M11Rik	6.19448	13.7361	21.5058	10.0534	10.5552	7.19232	23.1725	23.2188	16.6968	12.3801	20.1056	12.0824	18.59	9.66076	13.0484	2.63806	6.07542	16.37	16.4371	6.78023	18.9041	35.9276	29.1804
A530088E08Rik	0	1.96231	0	6.18669	6.49551	17.9808	0	0	0	19.0464	15.0792	0	0	0	2.44657	2.63806	3.03771	0	0	0	2.22401	5.52732	7.00329
A530095I07Rik	0	0	0	0	0	0	0	0	0	0	0	0	0	0	0.815524	0	0	0	0	0	0	0	0
A630001G21Rik	572.547	500.388	504.875	611.709	569.981	569.991	511.29	473.307	486.593	848.516	830.359	291.704	348.563	253.595	487.684	494.637	500.209	354.971	383.533	299.46	846.237	956.227	869.575
A630001O12Rik	7.96433	4.90576	3.07226	3.86668	6.49551	2.69712	0	0.893031	6.3607	4.76159	3.01583	0.86303	0	0	11.4173	2.63806	4.05028	0	3.28742	2.26008	5.56003	2.76366	8.17051
A630010A05Rik	0	0	0	0	0	0	0	0	0	0	0	0	0	0	0	0	0	0	0	0	0	0	0
A630012P03Rik	0	0	0	0	0	0	0	0	0	0	0	0	0	0	0	0	0	0	0	0	294.682	306.766	333.824
A630019I02Rik	0	0	0	0	0	0	0	0	0	0	0	0	0	0	0	0	0	0	0	0	0	0	0
A630023A22Rik	5.30955	2.94346	0	0	0	0	1.495	1.78606	5.56561	0	0	0	2.32375	0	0	0	0	3.44632	0	2.26008	0	0	0
A630023P12Rik	0	0	3.07226	0	0	0	0	1.78606	0	0	0	0	0	0	0	0	0	0	0	0	0	0	0
A630026N12Rik	92.9172	147.173	92.1678	150.027	126.662	149.241	126.327	116.987	66.7873	93.3272	115.607	67.3163	48.7988	55.5494	56.2712	46.1661	45.5656	74.9574	75.6108	42.9415	64.4963	27.6366	47.8558
A630034I12Rik	108.846	93.2095	62.4693	133.787	147.773	160.029	73.255	79.4798	65.9922	10.4755	7.03694	98.3854	64.2905	103.048	63.6109	73.8658	58.729	78.4037	88.7605	109.614	0	0	2.33443
A630039O03Rik	1.76985	1.96231	0	1.54667	0	0.89904	0.7475	0	0	0.952319	5.02639	0	0	0	0	2.63806	2.02514	0	1.09581	1.13004	0	0	2.33443
A630066F11Rik	0	0	0	0	0	0	0	0	0	0	0	0	0	0	0	0	0	0	0	0	0	0	0
A630072L19Rik	0	0	0	10.8267	10.5552	23.375	0	0.893031	0	14.2848	3.01583	0	0	0.805063	4.89315	6.59516	8.10056	0	0	0	0	0	0
A630072M18Rik	0	0	0	8.5067	0	0.89904	0	0	0	2.85696	6.03167	4.31515	0	4.83038	1.63105	5.27613	8.10056	0	0	7.91027	2.22401	11.0546	11.6722
A630073D07Rik	0	0	0	0	0	0	0	0	0	0	0	0	0	0	0	0	0	0	0	0	0	0	0
A630075F10Rik	0	0	0	0	0	0	0	0	0	0	0	0	0	0	0	0	0	0	0	0	0	0	0
A630076J17Rik	0	0	0	0	0	0	0	0	0	0	0	0	0	0	0	0	0	0	0	0	0	0	0
A630077J23Rik	0	0	0	0	0	0	0	0	0	0	0	0	0	0	0	0	0	0	0	0	0	0	0
A630089N07Rik	6.19448	38.265	28.6744	61.8669	43.8447	40.4568	18.6875	23.2188	10.3361	12.3801	7.03694	34.5212	43.3767	66.8203	51.378	101.565	77.9679	67.2032	59.1736	21.4707	16.6801	5.52732	5.83608
A630095N17Rik	0	0	0	0	0	0	0	0	0	0	0	0	0	0	0	0	0	0	0	0	0	0	0
A730004F24Rik	0	0	0	0	0	0	0	0	0	0	0	0	0	0	0	0	0	0	0	0	0	0	0
A730006G06Rik	0	0	0	0	0	0	0	0	0	0	0	0	0	0	0	0	0	0	0	0	0	0	0
A730008H23Rik	338.926	340.46	506.923	471.735	487.975	487.28	536.705	558.144	558.946	239.032	214.124	510.051	597.204	525.706	584.731	593.564	595.391	351.524	410.928	388.733	133.441	152.001	142.4
A730009L09Rik	0	0	0	0	0	0	0	0	0	0	0	0	0	0	0	0	1.01257	0	0	0	0	0	0
A730013G03Rik	0	0	0	0	0	0	0	0	0	0	0	0	0	0	0	0	0	0	0	0	0	0	0
A730017L22Rik	203.533	254.119	139.276	99.7604	99.0565	96.1973	50.83	57.154	34.1887	84.7564	70.3694	94.0702	54.9955	66.0152	88.8922	71.2277	81.0056	37.0479	67.9401	40.6814	60.0483	30.4003	45.5214
A730018C14Rik	0	0	0	0	0	0	0	0	0	0	0	0	0	0	0	0	0	0	0	0	0	0	0
A730020E08Rik	0	0	0	0	0	0	0	0	0	0	0	0	0	0	0	0	0	0	0	0	0	0	0
A730020M07Rik	0	0	0	0	0	0	0	2.67909	0	0	0	0	0	0	0	0	0	1.72316	0	0	0	0	0
A730032A03Rik	0	0	0	0	0	0	0	0.893031	0	0	0	0	0	0	0	0	0	0	0	0	0	0	0
A730035I17Rik	0	0	0	0	0	0	0	0	0	0	0	0	0	0	0	0	0	0	0	0	0	0	0
A730036I17Rik	0	0	0	0	0	0	0	0	1.59017	0	0	0	0	0	0	0	0	0	0	2.26008	0	0	0
A730043L09Rik	0	3.92461	0	0	0	0	0	0	0	0	0	10.3564	8.52042	1.61013	0	0	0	0.861579	0	0	0	0	0
A730046J19Rik	0	0	0	0	0	0	0	0	0	0	0	0	0	0	0	0	0	0	0	0	0	0	0
A730049H05Rik	0	0	0	0	0	0	0	0	0	0	0	0	0	0	0	0	0	0	0	0	0	0	0
A730049N16Rik	0	0	0	0	0	0	0	0	0	0	0	0	0	0	0	0	0	0	0	0	0	0	0
A730056A06Rik	0	0	0	0	0	0	0	0	0	0	0	0	0	0	0	0	0	0	0	0	0	0	0
A730060N03Rik	0	0	1.02409	0	0	0	2.2425	0	3.18035	0	0	1.72606	0	0	0	0	0	0	1.09581	0	1.11201	0	0
A730063M14Rik	1.76985	0.981153	8.19269	0	1.62388	0	8.97	7.14425	3.18035	1.90464	1.00528	4.31515	5.42209	8.8557	0	3.9571	5.06285	2.58474	1.09581	1.13004	1.11201	11.0546	1.16722
A730081D07Rik	14.1588	15.6984	7.16861	20.1068	9.74327	11.6875	4.485	0.893031	6.3607	11.4278	20.1056	0.86303	1.54917	2.41519	10.6018	18.4665	19.2388	0	2.19162	1.13004	5.56003	5.52732	1.16722
A730082K24Rik	0	0	0	0	0	0	14.95	8.93031	2.38526	0	0	0	0	0	0	0	0	0.861579	0	0	0	0	0
A730085K08Rik	0	0	0	9.28004	12.991	4.4952	0	0.893031	0	16.1894	12.0633	0	1.54917	0	0.815524	1.31903	1.01257	0	0	0	0	2.76366	0
A730090N16Rik	6.19448	0.981153	9.21678	6.96003	4.05969	0	4.485	4.46516	11.1312	0.952319	0	12.9454	17.0408	19.3215	3.2621	0	0	10.339	9.86227	10.1704	0	11.0546	1.16722
A730094K22Rik	0	0	0	0	0	0	0	0	0	0	0	0	0	0	0	0	0	0	0	0	1.11201	0	0
A730098A19Rik	0	0	0	0	0	0	0	0	0	0	0	0	0	0	0	0	0	0	0	0	0	0	0
A730099G02Rik	0	0	0	0	0	0	0	0	0	0	0	0	0	0	0	0	0	0	0	0	0	0	1.16722
A830005F24Rik	13.2739	7.84922	18.4336	0.773337	0	0.89904	2.99	2.67909	6.3607	0.952319	0	8.6303	3.87292	4.02532	0	1.31903	7.08799	0	0	4.52016	4.44802	2.76366	2.33443
A830009L08Rik	0	0	0	0	0	0	0	0	0	0	0	0	0	0	0	0	0	0	0	0	0	0	0
A830011K09Rik	0	0	0	0	0	0	0	0	0	0	0	0	0	0	0	0	0	0	0	0	0	0	0
A830012C17Rik	0	0	0	0.773337	1.62388	0	0	0	0	0	3.01583	0	0	0	0	0	0	0	0	0	0	0	0
A830018L16Rik	0	0	0	0	0	0	0	0	0	0	0	0	0	0	0	0	0	0	0	0	0	0	0
A830019L24Rik	0	0	0	0	0	0	0	0	0	0	0	0	0	0	0	0	0	0	0	0	0	0	0
A830019P07Rik	7.96433	3.92461	2.04817	0	1.62388	0	3.7375	0.893031	1.59017	0	0	18.1236	20.9138	16.1013	0	0	0	18.0932	2.19162	2.26008	0	0	0
A830021F12Rik	0	0	0	0	0	0	0	0	0	0	0	0	0	0	0	0	0	0	1.09581	0	0	0	0
A830021M18Rik	0	0	0	0	0	0	0	0	0	0	0	0	0	0	0	0	0	0	4.38323	0	0	0	0
A830029E22Rik	0	0	0	0	0	0	0	0	0	0	0	0	0	0	0	0	0	0	0	0	0	0	0
A830031A19Rik	0	0	0	0	0	0	0	0	0	0	0	0	0	0	0	0	0	0	0	0	0	0	0
A830035A12Rik	0	0	0	0	0	0	0	0	0	0	0	0	0	0	1.63105	0	0	0	0	0	0	0	0
A830035O19Rik	1.76985	0.981153	2.04817	6.96003	4.05969	8.09136	2.99	11.6094	7.15578	5.71391	12.0633	6.90424	2.32375	0.805063	3.2621	0	11.1383	1.72316	5.47904	6.78023	4.44802	2.76366	4.66886
A830036E02Rik	0	0	0	0	0	0	0	0	0	0	0	0	0	0	0	0	0	0	0	0	0	0	0
A830049F12Rik	24.7779	29.4346	22.5299	26.2934	33.2895	25.1731	20.93	20.5397	11.1312	28.5696	38.2006	18.9867	15.4917	28.9823	38.3296	29.0187	38.4776	20.6779	10.9581	23.7308	37.8082	52.5096	56.0263
A830052D11Rik	33.6272	45.133	53.2525	2.32001	0	0	25.415	33.9352	16.6968	0.952319	0	24.1648	35.6309	24.1519	3.2621	7.91419	6.07542	9.47737	19.7245	22.6008	0	0	0
A830082K12Rik	95.572	104.002	84.9992	0	0	0	56.81	58.047	47.7052	0	0	27.617	35.6309	17.7114	0	0	0	34.4632	28.491	28.251	0	0	0
A830082N09Rik	6.19448	20.6042	11.265	32.4801	31.6656	28.7693	22.425	16.0746	7.15578	19.9987	22.1161	7.76727	6.19667	16.1013	23.6502	15.8284	27.3394	8.61579	6.57485	6.78023	3.33602	2.76366	7.00329
A830092H15Rik	0	0	0	0	0	0	0	0	0	0	0	0	0	0	0	0	0	0	0	0	0	0	0
A930001A20Rik	0	0	1.02409	0	0	0	1.495	5.35819	0	0	0	0	1.54917	0	0	0	0	0.861579	1.09581	0	0	0	0
A930001C03Rik	1.76985	7.84922	5.12043	0	0	0	30.6475	19.6467	23.0575	0	0	18.1236	17.0408	15.2962	0	0	0	21.5395	24.1078	23.7308	0	0	0
A930002C04Rik	0	0	0	0	0	0	0	0	0	0	0	0	0	0	0	0	0	0	0	0	0	0	0
A930003A15Rik	1.76985	0	0	0	0	0	0	0	0	0	0	0	0	0	0	0	0	0	0	0	0	0	0
A930003O13Rik	3.5397	1.96231	2.04817	0	0	0	2.2425	0	0	0	0	3.45212	6.19667	0	0	0	0	0.861579	4.38323	0	0	0	0
A930004D18Rik	33.6272	42.1896	26.6263	33.2535	38.1611	26.9712	12.7075	7.14425	20.6723	11.4278	22.1161	24.1648	32.5325	22.5418	14.6794	23.7426	10.1257	5.16948	5.47904	30.5111	6.67204	0	5.83608
A930005G22Rik	0	0	5.12043	0	0	0	3.7375	5.35819	1.59017	0	0	0	5.42209	0.805063	0	0	0	0	0	3.39012	0	0	0
A930005H10Rik	263.708	204.08	202.769	28.6135	24.3582	37.7597	251.16	255.407	282.256	39.0451	39.2058	324.499	346.239	239.104	54.6401	55.3994	42.5279	267.09	190.671	289.29	75.6164	107.783	73.5346
A930006I01Rik	0	0	0	0	0	0	0	0	0	0	0	0	0	0	0	0	0	0	0	0	0	0	0
A930006K02Rik	8.84926	7.84922	10.2409	5.41336	3.24776	0	15.6975	33.0422	19.8772	0	1.00528	12.9454	14.7171	16.9063	4.07762	9.23323	11.1383	33.6016	40.5449	40.6814	7.78404	13.8183	15.1738
A930007A09Rik	75.2187	52.9823	65.5415	61.0936	71.4506	61.1347	56.0625	39.2934	60.4266	98.0888	111.586	9.49333	13.1679	12.0759	16.3105	11.8713	23.2891	11.2005	14.2455	6.78023	54.4883	66.3279	72.3674
A930007I19Rik	6.19448	7.84922	8.19269	10.8267	7.30745	15.2837	17.1925	21.4327	7.95087	14.2848	13.0686	12.9454	12.3933	9.66076	9.78629	21.1045	6.07542	7.75422	19.7245	7.91027	11.1201	27.6366	16.341
A930009A15Rik	0	0	1.02409	0	1.62388	0	0.7475	0	0	0	0	0.86303	0	0	0	0	0	0	0	0	0	0	0
A930011G23Rik	0	0.981153	0	0	0	0	4.485	0	0	1.90464	0	0	0	0	0	0	0	0	0	0	2.22401	2.76366	2.33443
A930012L18Rik	0	0	0	0	0	0	0	0	0	0	0	0	0	0	0	0	0	0	0	0	0	0	0
A930013F10Rik	30.0875	50.0388	19.4576	44.0802	42.2208	25.1731	104.65	89.3031	55.6561	57.1391	31.1636	46.6036	44.1513	67.6253	29.3589	40.89	31.3897	54.2795	51.503	22.6008	71.1684	60.8005	58.3608
A930014E01Rik	0	0	0	1.54667	4.05969	8.09136	0.7475	10.7164	0	0	0	1.72606	2.32375	0.805063	0.815524	3.9571	4.05028	6.03106	5.47904	2.26008	0	5.52732	0
A930015D03Rik	0	0	0	0	0	0	0	0	0	0	0	0	0	0	0	0	0	0	0	0	2.22401	0	0
A930016O22Rik	11.504	14.7173	3.07226	1.54667	0	1.79808	8.2225	5.35819	0	3.80927	2.01056	7.76727	11.6188	3.22025	0	0	0	4.3079	10.9581	1.13004	0	0	0
A930017K11Rik	0	0	0	36.3468	19.4865	35.9616	0	0	0	6.66623	13.0686	0	0	0	4.89315	21.1045	12.1508	0	0	0	10.0081	13.8183	2.33443
A930017M01Rik	0	0	0	0	0	0	0	0	0	0	0	0	0	0	0	0	0	0	0	0	0	0	0
A930018O16Rik	0.884926	0	0	0	1.62388	3.59616	0	0	0	0	0	0	0	0	0	0	0	0	0	0	0	0	0
A930018P22Rik	0	0	0	0	0	1.79808	0	0.893031	2.38526	0	0	0.86303	3.09834	1.61013	0	0	0	0	2.19162	0	0	0	0
A930019D19Rik	6.19448	10.7927	7.16861	0	4.87163	0	7.475	1.78606	0	0	0	4.31515	4.6475	6.44051	0	5.27613	1.01257	12.9237	3.28742	4.52016	3.33602	0	1.16722
[truncated: 38,849 more rows]
