# Supplementary material for: GSK3α/β Restrain IFN-γ–Inducible Costimulatory Molecule Expression in Alveolar Macrophages, Limiting CD4+ T Cell Activation
Source: Immunohorizons. 2024 Feb 12;8(2):147–62. doi: 10.4049/immunohorizons.2300107 (PMC10916365; doi:10.4049/immunohorizons.2300107)
Supplement: Supplemental Table 2 (XLS) [file IH_2300107_Supplemental_2.xls]

## Sheet: Sheet1
Table S2. Ranked lists used for GSEA in Figure 1B and 5C
Related to Figure 1B			Related to Figure 5C
iBMDM vs FLAM			(FLAM +IFN vs IFN + CHIR)
Gene Name	Log2 Fold Change		Gene Name	Log2 Fold Change
Mmp9	-19.9006		Ccl7	-15.366
Clu	-17.5056		Cxcl11	-14.6011
Pla2g5	-16.2951		Adgrg5	-12.8377
Slc47a1	-16.1906		Axin2	-12.6277
Nes	-16.1635		C1qa	-11.9084
Gm42081	-15.7296		Plac8	-11.5572
Vegfa	-15.5507		S1pr1	-11.4558
Flnc	-15.3346		Amotl2	-11.1907
Ifitm3	-15.3335		A630012P03Rik	-10.7586
Tmem176b	-15.0556		Elavl4	-10.7086
Tox2	-14.953		Ccl5	-9.95589
Fbp2	-14.8626		Cmklr1	-9.94836
Fat3	-14.8153		Tmem119	-9.9435
Mycn	-14.7442		Tmem171	-9.88043
Antxr1	-14.4697		Dusp4	-9.85941
Pcp4l1	-14.4694		Itgb3	-9.83546
Bcat1	-14.2317		Gm44867	-9.80853
Dab2ip	-14.0745		Gramd3	-9.75351
Tcim	-14.0367		C1qc	-9.56815
Spry4	-14.0311		Arhgef10l	-9.48941
Ptgs2	-14.0038		Heatr9	-9.46861
Hmga2	-13.9882		Lpar1	-9.37044
Cst7	-13.9629		Thbs1	-9.32894
Hspb7	-13.9347		Gm46830	-9.19552
Tmem176a	-13.8832		Akap12	-9.14796
Ccl2	-13.8335		Il23r	-9.11883
Zfp462	-13.8115		Gpr31b	-9.09345
Atp1a3	-13.7672		Ccl8	-9.07547
Arhgef10l	-13.6482		Cyp2c69	-8.98761
Ccl7	-13.641		Gm1965	-8.86742
Tspan7	-13.5976		Blnk	-8.83905
Ak4	-13.5888		Stab1	-8.82006
Cpe	-13.5217		G530011O06Rik	-8.70487
Kbtbd11	-13.4662		Edn1	-8.63914
Fxyd2	-13.3773		Usp44	-8.60352
Ptprk	-13.1911		Efhd1	-8.5404
Lrrc32	-12.9363		1110002J07Rik	-8.50258
Padi1	-12.8878		Kdr	-8.46244
Dmwd	-12.853		Susd3	-8.37371
Saa3	-12.8236		Ccl2	-8.34264
Emp2	-12.779		Gm4841	-8.31243
Tuba8	-12.7407		A430093F15Rik	-8.31041
Nos2	-12.581		Angpt2	-8.18797
Gm32409	-12.5786		Cox6a2	-8.16969
Ppp1r16b	-12.5495		Fhad1	-8.16631
Kitl	-12.526		Lratd1	-8.13481
Chn2	-12.4817		Cd5	-8.13431
P4ha2	-12.4576		Serpinb8	-8.11462
Tmem171	-12.3295		Cnrip1	-8.08312
Dusp14	-12.2886		C1qb	-7.86636
Slc6a17	-12.2649		Nes	-7.81482
Slc28a2	-12.1985		Dnal1	-7.7682
Ggt7	-12.1964		Ier5l	-7.75693
Bean1	-12.1851		Clic5	-7.7446
Extl1	-12.1774		LOC108168645	-7.7057
Ephb2	-12.137		Gm14199	-7.66725
Epdr1	-12.128		Rsad2	-7.60278
Fam20a	-12.0947		Cyp26b1	-7.47608
Arhgap8	-12.0585		Ccl12	-7.42602
Rab15	-12.0174		Rab30	-7.41459
Tnfrsf9	-11.9583		Gm6093	-7.40924
Cd28	-11.9452		Osbp2	-7.40591
F13a1	-11.9303		Tjp1	-7.3288
Prkaa2	-11.9086		Pde1a	-7.32003
Irs1	-11.9067		Ston2	-7.30654
Pcdhac2	-11.8903		Rapgef3	-7.27105
Lama3	-11.8715		Lipg	-7.22953
Cd40	-11.8589		Antxr1	-7.19814
Cadps	-11.8523		Gpc1	-7.1949
Dusp8	-11.8356		Olfml3	-7.14823
Slc2a3	-11.7994		Cxcl10	-7.14541
Gm4316	-11.7826		Tal2	-7.13469
Eya4	-11.7679		G530011O06Rik_1	-7.11259
Bend4	-11.7313		Entpd3	-7.11236
Gm12865	-11.7001		Dmwd	-7.09585
Adcy6	-11.6665		Cass4	-7.07933
Zan	-11.6658		Gm34643	-7.03704
Gimap6	-11.6604		Cd69	-7.01036
Pip5k1b	-11.6517		Pla1a	-7.00893
AA543401	-11.6459		Apol9a	-6.99902
Tmtc2	-11.6275		LOC118567630	-6.99491
Sel1l3	-11.5931		Dpyd	-6.99409
Smo	-11.588		Ptgs2	-6.98301
Pf4	-11.5821		C3ar1	-6.96719
Itgb7	-11.5661		Gm20655	-6.91981
Dpep1	-11.5614		Phf11a	-6.85981
Cd5	-11.5334		Tnik	-6.84787
Gm34968	-11.5316		Dhrs9	-6.8474
Col4a5	-11.5209		Tnfsf8	-6.83419
Cda	-11.5127		Notum	-6.8123
Tdrd5	-11.506		Art2b	-6.76778
C1qc	-11.4969		Hbegf	-6.76252
Vmn2r96	-11.4755		Ifnb1	-6.75875
Stab1	-11.4366		Lrrc4	-6.72535
Serpinb2	-11.4207		Csf1	-6.69389
Angptl2	-11.3984		Lamc2	-6.66705
Steap1	-11.3907		Mmp25	-6.66685
Gm7609	-11.3836		Rhobtb3	-6.63555
Sgsm1	-11.3742		Asns	-6.59652
Csn3	-11.372		Nrg1	-6.59626
Dhrs9	-11.3618		LOC118567821	-6.5688
Ip6k3	-11.3496		Col6a1	-6.54901
Blnk	-11.3349		Slc6a19	-6.52989
Gpc1	-11.3013		Lacc1	-6.52759
Hoxc4	-11.2913		Ccl4	-6.52098
Gm26947	-11.2851		Dll1	-6.51391
Foxd1	-11.2405		Cst7	-6.50907
Dusp4	-11.2389		Angptl2	-6.4758
Gm41609	-11.2354		Gas7	-6.4565
Il1rl1	-11.224		Txlnb	-6.44927
Rasal1	-11.1869		4921529L05Rik	-6.43818
Htra1	-11.1857		Oasl1	-6.42933
Shc2	-11.1591		Chac1	-6.40962
Lhx8	-11.1404		Apol9b	-6.40364
Chst11	-11.1347		Gm31954	-6.38933
Msi1	-11.0928		Mef2c	-6.35922
Csf1	-11.0771		Rhou	-6.35571
Zic2	-11.0549		Asgr2	-6.31897
Trim63	-11.0463		Pou3f1	-6.25445
Itgb3	-11.0439		Cpvl	-6.25026
Rbpms2	-11.0272		Gm2788	-6.24675
Trim2	-11.0177		Hdc	-6.2222
Disp3	-11.0087		Saa3	-6.0951
Rhou	-10.9995		Ms4a4a	-6.07648
Tal1	-10.9807		Fabp3	-5.98639
Prrg4	-10.9751		Trib3	-5.96477
Grhl2	-10.9721		Fbn1	-5.9583
Gm36213	-10.972		Cnn3	-5.95075
Adamts14	-10.9382		Rasgrp1	-5.93217
Tdrd9	-10.9334		Layn	-5.90463
Spink5	-10.9329		Emp1	-5.8995
Gm10522	-10.9181		Mir155hg	-5.89882
Car12	-10.9076		Gstt1	-5.89688
Pla2g2e	-10.8995		Isg20	-5.8622
Gramd3	-10.8783		Ifitm3	-5.86177
Eif2c5	-10.8639		Rcsd1	-5.85255
Cnrip1	-10.8583		Peak1os	-5.83764
Hap1	-10.8535		Tnfsf18	-5.83202
Fermt2	-10.8086		Zmynd15	-5.827
Asb10	-10.7937		Ido1	-5.81217
Tbx20	-10.7842		Gm38510	-5.80609
Prss46	-10.7795		D830031N03Rik	-5.78268
Hunk	-10.7213		Ripor2	-5.76778
4833427F10Rik	-10.7206		Gm41884	-5.76173
Slc12a5	-10.7071		Nos2	-5.7577
Mexis	-10.6997		Kcnma1	-5.71707
Ust	-10.6944		Tubb3	-5.71069
Ttll7	-10.691		Fgl2	-5.70908
Sh2d6	-10.6761		Cd40	-5.68459
Ccdc136	-10.6754		Mmp13	-5.6685
Gm38510	-10.6742		Cmpk2	-5.6462
Col12a1	-10.671		Vwa3b	-5.63963
Insrr	-10.643		Tuba8	-5.63704
Mapt	-10.6422		Gpr162	-5.63549
Gm35340	-10.6312		Gm33363	-5.6171
Gm13889	-10.6081		Ms4a4c	-5.60135
Tiam1	-10.5477		Misp	-5.57429
Gm39850	-10.5318		Lhx2	-5.56565
Hoxa9	-10.5306		Mx1	-5.5398
Pcdh1	-10.5207		Dmpk	-5.53899
Nptx1	-10.5173		Rgs7bp	-5.48755
Dok7	-10.5173		Bahcc1	-5.44843
Shox2	-10.5127		Esr1	-5.42902
Prss50	-10.5113		Ntng2	-5.41522
Nyap2	-10.4892		Ankrd66	-5.4083
Nos1	-10.4531		Extl1	-5.4067
Foxa1	-10.4145		Dnmt3l	-5.39216
Sema3c	-10.3667		Phf11b	-5.38554
C1qb	-10.3629		Ifi44	-5.38546
Hoxa10	-10.3562		Pdzrn3	-5.3606
Gprc5b	-10.3482		Ifitm7	-5.34349
Mapk11	-10.3101		Gm39458	-5.32594
Golm2	-10.2768		Rab15	-5.31682
Map9	-10.2702		Slc24a5	-5.30664
Mboat2	-10.2677		A330074K22Rik	-5.27931
Wnt6	-10.2605		Coch	-5.25656
Sdc1	-10.2376		Ifit1bl1	-5.24968
LOC118568233	-10.2342		Gm32312	-5.24928
Tspan12	-10.2328		Ptpn14	-5.22142
Gm14267	-10.228		Neo1	-5.22034
Tinagl1	-10.2231		Gm12708	-5.21945
Mras	-10.1923		Card14	-5.2119
Gm6634	-10.1774		Usp18	-5.19818
Pxdc1	-10.1659		Uchl1	-5.19048
Osbp2	-10.1582		Akap6	-5.18598
Trib2	-10.1535		Inpp5j	-5.1727
Rapgef3	-10.1417		8030431J09Rik	-5.17184
Selp	-10.1327		Slco3a1	-5.15929
Tnxb	-10.1308		Nr4a3	-5.13499
Igf2r	-10.1114		Tnfrsf9	-5.12798
LOC118568336	-10.092		Gm38922	-5.10573
Bahcc1	-10.0813		Gm13822	-5.1032
Rcsd1	-10.0642		Runx3	-5.09804
Hrh1	-10.0452		St18	-5.09361
Gm7592	-10.0362		Nyap2	-5.09323
Rasd2	-10.0362		Faah	-5.09288
Gm10419	-10.0318		Isl2	-5.07711
Jag2	-10.0272		Maf	-5.07658
Mycl	-10.0076		Rnf152	-5.0702
Lrtm2	-10.0074		Ttc41	-5.06029
Lin28b	-9.9893		Gm36025	-5.05775
Gm32940	-9.98618		Pde2a	-5.04184
Pde5a	-9.9823		Aldh1l2	-5.02986
Gm51785	-9.97814		Trim30b	-5.01797
4930447F24Rik	-9.97338		P4ha2	-5.01088
Chst3	-9.96916		Lysmd2	-5.00149
Il12rb1	-9.9047		Pla2g7	-4.99949
Runx3	-9.8701		Csprs	-4.99779
Rims2	-9.86797		Edil3	-4.9972
Dtx1	-9.86096		Sphk1	-4.99109
Atp13a4	-9.8519		Gm15473	-4.98847
Fabp4	-9.84593		Tenm4	-4.98389
Stc1	-9.84154		Ramp3	-4.97531
Akap3	-9.83814		Sfmbt2	-4.97176
Adm	-9.83245		Slc45a3	-4.9684
Gm36188	-9.81038		Mycl	-4.96
Adam8	-9.79947		Gng11	-4.95795
LOC118567808	-9.79721		Pxdc1	-4.9571
Il22ra1	-9.79481		Bmp2	-4.95206
Fcrl1	-9.79132		Plekha7	-4.95014
Espnl	-9.78871		Peak1	-4.94723
Tgfbr3	-9.78438		Gm51710	-4.94424
Rab4a	-9.7733		Ciart	-4.94322
Tmod1	-9.75303		Pdlim4	-4.9364
Itga3	-9.73307		Trim72	-4.90063
Gm32930	-9.72357		Fcrl1	-4.88629
Fosl1	-9.71954		Mexis	-4.85344
A330074K22Rik	-9.71898		Acod1	-4.83567
Ccn1	-9.6958		Shisa9	-4.83483
Tnfsf18	-9.69044		Gm40449	-4.83041
Ptpn13	-9.68789		Dpf1	-4.82561
Cdkn1c	-9.67618		Flnb	-4.78982
Hoxc13	-9.67449		Bcl2	-4.7818
Gm36417	-9.67095		Soat2	-4.78008
Mir1a-1hg	-9.65756		Chst11	-4.77493
Pax3	-9.65504		Cp	-4.77311
Gm36227	-9.64624		Syde1	-4.76451
Prr5	-9.63484		Ms4a4b	-4.75765
Zfp618	-9.63067		Ccl3	-4.7501
Prdm5	-9.61878		Vcan	-4.72646
Tmeff2	-9.61569		LOC118568233	-4.71546
Mixl1	-9.6118		Ccdc102a	-4.70785
Hoxc9	-9.6031		Vps37d	-4.6933
Yipf7	-9.59651		LOC100503923	-4.68332
Gm52568	-9.59443		Map2	-4.67799
1110002J07Rik	-9.58827		Ms4a6b	-4.66627
Acsbg1	-9.58727		AA467197	-4.6537
Tm4sf1	-9.56923		Smad3	-4.61477
Gata4	-9.5632		A930006K02Rik	-4.61299
Slc45a3	-9.5606		Selenom	-4.59284
Bace2	-9.55751		Ccrl2	-4.59003
Nr2f1	-9.54659		Cd4	-4.5789
Tmem255b	-9.54631		Igsf11	-4.57515
Rgs9	-9.53003		LOC118567808	-4.54769
Alpl	-9.5279		Ntn1	-4.54312
Gm49890	-9.50342		Ltbp1	-4.54048
B3galt5	-9.50329		LOC100041903	-4.54017
Gm12121	-9.50163		Scml4	-4.51637
Bcan	-9.4987		Mafb	-4.51228
Mrap	-9.49707		Phf11d	-4.51045
Spire2	-9.49213		Ptgs2os2	-4.49734
Ankrd33b	-9.48903		Chn2	-4.49453
Fgfr1	-9.4864		Grb10	-4.47801
Ifitm6	-9.48419		Rgs1	-4.45376
Adgrg6	-9.47325		Ifit1	-4.44964
Farp1	-9.46518		Htr4	-4.44768
Gm36393	-9.46425		Crim1	-4.44763
Eng	-9.46068		Apol10b	-4.43642
Pdgfb	-9.45051		Gm38525	-4.43237
Ndrg1	-9.44824		Gprc5b	-4.4072
Tubb3	-9.44818		Hrh2	-4.39849
Gas6	-9.44331		Sema3c	-4.38892
Gm41699	-9.43444		Tnfsf10	-4.38891
Scg2	-9.42819		Fermt2	-4.38743
Jph4	-9.4276		Prrg4	-4.3832
Gm40550	-9.42006		Ifitm1	-4.38197
Gm40783	-9.41613		Slc1a4	-4.3798
Cdsn	-9.40322		Arhgef19	-4.37544
Hoxa7	-9.37879		Col4a2	-4.3747
Add2	-9.37818		Kitl	-4.37371
Dner	-9.37642		Rdh9	-4.37365
Eno2	-9.37493		Pbx4	-4.35943
Slc28a2b	-9.37248		Adgrb1	-4.3529
Slc24a5	-9.36916		Chst7	-4.346
Gm30259	-9.36591		Gm33937	-4.34059
Gm40078	-9.36589		Trim30c	-4.33184
Gm15663	-9.35591		Pacsin1	-4.32811
Ttc9	-9.34069		Gm41046	-4.31666
Pou3f1	-9.33858		Gm29975	-4.30438
Enthd1	-9.33693		BC106179	-4.30429
Tesc	-9.32803		Il1r2	-4.277
Kirrel	-9.32781		Sorl1	-4.27283
Sh3gl3	-9.32439		D730005E14Rik	-4.27023
Mid2	-9.31368		Arid5a	-4.24861
Gm15050	-9.31001		Zmynd12	-4.24781
Padi2	-9.2979		Prnp	-4.24561
Rgs18	-9.28859		Ust	-4.21468
A830082K12Rik	-9.28571		Hk1os	-4.20944
Gm572	-9.28517		Dnmt3aos	-4.20692
Hoxb9	-9.27152		Klrk1	-4.20391
Epn2	-9.26873		Gm36393	-4.19962
Plekhh2	-9.26423		Cd28	-4.19535
Cxcl2	-9.25932		4933432I03Rik	-4.19401
Pmp22	-9.24127		Bcl2l14	-4.19186
Slco5a1	-9.24117		Tinagl1	-4.1888
Slc16a2	-9.23587		Mmp28	-4.18733
Ephb4	-9.22554		Cdkn1a	-4.14461
C1qa	-9.22517		Ifit1bl2	-4.14144
Gdnf	-9.2005		Kif5c	-4.13701
9330188P03Rik	-9.19792		Spsb4	-4.11633
Gm32067	-9.19105		Gm31620	-4.09834
Hoxa1	-9.18401		Gm52546	-4.06207
Hectd2os	-9.14827		Mthfd2	-4.06019
Cnpy1	-9.14764		Gm12762	-4.05382
Pgbd5	-9.14498		Rab11fip4os1	-4.04842
Stc2	-9.13728		Cd72	-4.04476
Gm19410	-9.13695		Marcksl1	-4.04455
Hoxc10	-9.12919		A530064D06Rik	-4.04127
Pear1	-9.12599		Gm13391	-4.02578
Gm3470	-9.11932		Inhba	-4.02084
Nova2	-9.11434		Tmem266	-3.98939
Zic5	-9.1096		Adamts14	-3.97743
LOC105247076	-9.10394		4933430I17Rik	-3.97625
Gm33741	-9.10331		Matn1	-3.97395
Nmnat2	-9.08629		Pdzd2	-3.97284
Gm34254	-9.08534		Car12	-3.97165
Spocd1	-9.06773		Tal1	-3.97138
Mira	-9.06713		Amhr2	-3.96986
Dnajc22	-9.06638		Wwc1	-3.96795
St3gal5	-9.05831		Il1rl1	-3.96436
Mpp3	-9.05645		Ifit3b	-3.94847
Pgap4	-9.05566		Carmil1	-3.94051
Sh2d2a	-9.05156		Fmnl2	-3.93702
Gm31175	-9.04914		Pcdhgb7	-3.93028
Fetub	-9.01527		Papln	-3.9277
Pianp	-9.00853		Slc39a4	-3.90961
Hoxc6	-9.00273		Il7r	-3.90922
Lcn2	-8.99835		Ifit2	-3.90209
Hoxa4	-8.9935		Ttc21a	-3.89824
Ablim3	-8.98728		Tmem37	-3.89078
Gm36025	-8.97913		Ndrg2	-3.88726
Cx3cr1	-8.97481		Prkar1b	-3.88389
Mmp15	-8.97372		Rnf32	-3.88281
Hoxb13	-8.96651		Gm36430	-3.88067
Maf	-8.94377		Gm7592	-3.85011
Nr2e1	-8.9354		Glrp1	-3.84929
Crim1	-8.93208		BC147527	-3.84404
Tafa2	-8.92645		4930512H18Rik	-3.84169
Kctd16	-8.92607		Gm7609	-3.83106
Ptgds	-8.92091		Ifi214	-3.82418
Hotairm1	-8.91996		Mx2	-3.82377
Cadm1	-8.90207		Gm35782	-3.82144
Kdelr3	-8.90037		Csta2	-3.81198
Ifitm7	-8.89887		Tnfaip8l3	-3.80725
Zfr2	-8.89873		Ifit3	-3.80391
Frmpd1	-8.89479		Asb11	-3.79557
Hdac7	-8.89241		Cxcl9	-3.78286
Nox3	-8.88875		Dlg3	-3.78043
Wwc1	-8.88706		Itgam	-3.7788
D430001F17Rik	-8.88704		Tnip3	-3.77588
F630040K05Rik	-8.88447		Ifi206	-3.76994
Ankrd6	-8.87742		Oit3	-3.76007
Fam124a	-8.86352		Mid1	-3.75293
Dnm1	-8.86023		Prkaa2	-3.75117
S1pr1	-8.85628		Nectin4	-3.73905
Gm40007	-8.85195		Gm41348	-3.73061
Gas7	-8.85042		Ddx4	-3.7298
Gm44764	-8.84989		Sspo	-3.72564
Pde2a	-8.84585		Cd300ld2	-3.71983
Hbegf	-8.84226		Apol6	-3.71962
Sncaip	-8.83623		Gng4	-3.7143
Kcnh2	-8.82935		Arnt2	-3.7141
Lef1	-8.82935		Cadps	-3.70828
Gm42346	-8.82847		Ifi208	-3.7078
Adgrb2	-8.80614		F2r	-3.70652
Myadml2	-8.8012		D430001F17Rik	-3.69663
Csf2	-8.80078		Sp9	-3.69428
Col25a1	-8.79955		Abcc3	-3.69263
Gm40450	-8.79587		Slc2a6	-3.68723
Serpinb8	-8.79398		Dusp8	-3.68541
Hsd17b2	-8.78508		Jag2	-3.6785
Gm38952	-8.7813		Isg15	-3.6761
Bmp2	-8.78089		Gm36470	-3.67491
Chst7	-8.77824		Fcgr2b	-3.67421
Lbx1	-8.77573		Eva1c	-3.67292
Gm40357	-8.77539		Fsip1	-3.67217
AI606473	-8.77422		Fer1l6	-3.67136
Neo1	-8.77056		Ms4a14	-3.67012
Adgrl1	-8.7704		Src	-3.66961
Esx1	-8.75447		Clcnkb	-3.66456
F5	-8.74087		Timd4	-3.66445
Tbxa2r	-8.73985		Nt5dc2	-3.66327
Gm38534	-8.73496		Tlr1	-3.66113
Dmbx1	-8.73221		Lta	-3.65984
B930095G15Rik	-8.71302		Bend4	-3.65921
Kcnn4	-8.70428		Osgin1	-3.65919
Sp9	-8.69427		Ifi213	-3.65892
Fam171b	-8.6801		Gm16104	-3.65765
Gm32403	-8.6486		Ajm1	-3.65533
Mmp10	-8.6377		Stpg1	-3.6531
Gucy2g	-8.6277		Gm42333	-3.65253
9630028I04Rik	-8.62108		Nek10	-3.64085
Esr1	-8.62069		Zeb1	-3.63479
Gm19439	-8.61605		Gm32643	-3.62888
Gm39701	-8.61147		Dok7	-3.62654
Maged2	-8.6076		Slc7a8	-3.61972
Gm20005	-8.6052		Npnt	-3.59795
Sell	-8.6011		Slfn1	-3.58874
Itga9	-8.59963		Iglon5	-3.5884
Cracdl	-8.58783		Etv1	-3.57277
Dpys	-8.58663		Apol7c	-3.57266
Hes1	-8.58652		Maob	-3.57085
Gm32370	-8.57819		Abtb2	-3.56697
Grin1	-8.56683		Nfatc4	-3.56486
Lama5	-8.55656		Gem	-3.56096
Vgf	-8.54595		Ssc5d	-3.54962
Cass4	-8.54382		Armc2	-3.54926
Dlx3	-8.53362		Vegfa	-3.54683
Tnfsf9	-8.53333		Cd80	-3.54676
H2-Ob	-8.51471		Etv4	-3.54625
Vmn2r1	-8.5059		Rgs18	-3.54602
Aldh1l2	-8.50565		Hivep2	-3.54545
LOC100041903	-8.49985		BC021767	-3.53686
Rph3al	-8.49832		Cxcl16	-3.53644
Gm51710	-8.4956		Diras2	-3.53381
Arhgef9	-8.49534		Bmp1	-3.53297
Gm16350	-8.49396		Nsmaf	-3.53259
Elovl4	-8.49287		Gpr65	-3.53229
Syt3	-8.47976		Hapln4	-3.52785
Susd3	-8.4649		Epsti1	-3.50058
Ralgps2	-8.45508		St3gal5	-3.49794
Kcnq1	-8.44817		Clec4e	-3.49596
Inpp5j	-8.44358		Gm30474	-3.49126
Cpvl	-8.43687		Ptchd1	-3.48963
Gem	-8.42665		Hyal1	-3.47893
Prtg	-8.42239		Ifi209	-3.47526
Fam81a	-8.4201		Ninj1	-3.4732
Ccl4	-8.40967		Etv5	-3.46979
Cpm	-8.40548		Clcn1	-3.46644
Cd72	-8.39553		Flt4	-3.4643
C2cd4c	-8.38041		Rgs12	-3.46408
4930471E19Rik	-8.37835		Gm10419	-3.45536
Gm45938	-8.37775		Gm11992	-3.45454
Hapln4	-8.37436		Cdhr4	-3.4476
P2rx1	-8.36817		Rell1	-3.43747
Rtkn	-8.3457		Jaml	-3.43599
Lamb1	-8.34364		Cd38	-3.43228
Arhgef19	-8.34275		Gm15337	-3.43103
Gm36462	-8.3402		Ak4	-3.43004
Mpzl1	-8.32216		Vash2	-3.42528
Gm36848	-8.32189		Phyhd1	-3.42462
Hid1	-8.31997		Flrt2	-3.41871
Osr2	-8.31189		Mxd1	-3.41346
Gm20619	-8.30061		Slfn4	-3.40843
Tnip3	-8.29821		Hrh1	-3.40691
Tmem74	-8.29524		Gm30877	-3.40502
2210417A02Rik	-8.29519		Ptafr	-3.40304
Kif27	-8.2923		Rims2	-3.40149
LOC118568626	-8.28583		Lca5l	-3.40099
Sphk1	-8.28377		Dlc1	-3.39985
2900052L18Rik	-8.27989		Prkg1	-3.3992
Cemip	-8.27638		Pde7b	-3.39881
Ppbp	-8.27076		Itga9	-3.39777
Wnt9a	-8.26727		Rpgrip1l	-3.38834
Gm34595	-8.26276		Fam20a	-3.38479
Otx1	-8.26069		Pla2g2e	-3.3821
Pacsin1	-8.26061		Mid2	-3.37725
Ttbk1	-8.24486		Zfp365	-3.37679
Stap1	-8.24355		Ip6k3	-3.37292
Ubash3a	-8.24123		Gm16201	-3.36614
Erg	-8.23609		Gm32275	-3.35814
Dnal1	-8.23538		Gm39409	-3.35814
Edn1	-8.23332		Fam72a	-3.34782
Ccdc92	-8.2223		A230028O05Rik	-3.34365
D630045J12Rik	-8.22126		LOC105247076	-3.3431
Gm41693	-8.21968		Gm32403	-3.34308
Nkain1	-8.21909		Ophn1	-3.34194
Ttc21a	-8.21017		Tgtp1	-3.33479
Bdh2	-8.20775		Tent5b	-3.3333
Airn	-8.20552		LOC118568401	-3.32381
Rtn4r	-8.19931		Gm34181	-3.32141
Tmem44	-8.19817		LOC118568295	-3.31841
Magi1	-8.19723		Anpep	-3.30742
Mef2c	-8.19045		Aif1	-3.30384
Syt7	-8.19004		Eno2	-3.3033
Prkg1	-8.18175		Trp53cor1	-3.30256
Reck	-8.17805		Fnbp1l	-3.29388
LOC118568732	-8.17346		Fam71f2	-3.29294
Pls1	-8.15331		Intu	-3.28951
Plat	-8.14651		Olfr111	-3.28242
Gm26579	-8.13732		Gucy2g	-3.28187
Camkk1	-8.12949		Zfp36l1	-3.27356
Clcnkb	-8.12476		Tnfsf15	-3.27012
Pex5l	-8.12445		Tlr3	-3.26719
Dusp15	-8.12209		Serping1	-3.26066
Lipg	-8.11388		1700055D18Rik	-3.25319
Gm30679	-8.10792		Rilpl1	-3.24867
Ecel1	-8.10338		Sgms2	-3.24751
Eva1c	-8.09833		Marcks	-3.24554
Tbx15	-8.09525		F5	-3.24
Cers4	-8.09177		Fyb	-3.23639
Sim1	-8.07434		Ociad2	-3.23188
Ddx25	-8.06921		Zfp469	-3.21807
Tnfrsf19	-8.06198		Nkain1	-3.21422
Egr4	-8.06128		Mill2	-3.20626
Gm13373	-8.05866		Gpsm2	-3.20462
Cdcp1	-8.04657		Cacna1b	-3.20396
Gm41977	-8.04105		Gpr132	-3.20375
Mgl2	-8.03975		C1qtnf6	-3.19647
Gm34084	-8.0363		Gm35824	-3.19511
Hoxa11os	-8.02997		Trp53i11	-3.18442
Gm51616	-8.02898		Car2	-3.1674
Rgs1	-8.02454		Gm40080	-3.15613
C030034L19Rik	-8.019		Gm11613	-3.15434
Gm39409	-8.01418		Tlr9	-3.15176
LOC100503923	-8.0101		Rai14	-3.14234
Csprs	-8.00453		4930556M19Rik	-3.13555
Nlrp4e	-7.99231		Gdf11	-3.12748
2610037D02Rik	-7.98726		Gpr176	-3.11923
Axin2	-7.9839		Stxbp3	-3.11404
Rhod	-7.97599		Irf7	-3.11252
Slc6a9	-7.97015		Gm42346	-3.11235
Gm15326	-7.96797		Abcg3	-3.10431
Rasgrp3	-7.96691		Il12rb1	-3.09047
Fer1l6	-7.95197		Slc11a1	-3.08517
Ston2	-7.93749		Gas6	-3.08463
Wnk2	-7.9363		Cd109	-3.08337
Gm30908	-7.93433		Olfr110	-3.08252
Ctnnd2	-7.93201		AW011738	-3.07222
Pkd1l2	-7.92804		Nbl1	-3.06315
F2r	-7.91881		Ifi205	-3.05395
Flnb	-7.91789		Mthfr	-3.05293
Smad3	-7.91749		Boc	-3.0505
Panx2	-7.91195		Dph6	-3.037
Ndst3	-7.9012		Tnfsf13b	-3.03011
4930445E18Rik	-7.89666		Gsto2	-3.02899
Gm33663	-7.88833		Stxbp3-ps	-3.02139
Jakmip1	-7.88739		Tagap	-3.02034
Tgfa	-7.86911		Fam229b	-3.0177
Ncald	-7.8674		H2-Q6	-3.0175
Gm42332	-7.86633		Mmp14	-3.01335
Gm35149	-7.86415		Zic5	-3.01159
Usp18	-7.86043		Fgd2	-2.99987
Gm19600	-7.85203		Gm26797	-2.99797
Tex19.1	-7.84979		Ccnd1	-2.99617
Lims2	-7.84201		Itgae	-2.9958
Il17rd	-7.83844		6530402F18Rik	-2.99426
Gm16201	-7.83753		Ddit3	-2.99091
Ccdc103	-7.83541		Slamf7	-2.99048
Card14	-7.8288		Bambi-ps1	-2.98806
Capn5	-7.82522		Akr1b7	-2.98422
Aif1l	-7.82373		F8	-2.9841
Gm11714	-7.8181		Slfn9	-2.97969
Nova1	-7.81743		LOC68395	-2.97841
Trpc1	-7.8131		Majin	-2.97756
Usp44	-7.81219		Gm32409	-2.97431
Pbx4	-7.81188		Ifitm6	-2.97381
Peak1os	-7.81011		Tnnc1	-2.97375
Uchl1	-7.80801		Fam167a	-2.97326
S100a3	-7.80592		Samd4	-2.97285
Mmp13	-7.79965		Adcy6	-2.97268
Htr4	-7.79821		Ephb4	-2.9726
Slc1a4	-7.7922		Slco5a1	-2.97077
Hpse	-7.78971		Katnal2	-2.97046
Efhd1	-7.7827		Arhgef9	-2.96995
Lysmd2	-7.78223		Setdb2	-2.96864
Fa2h	-7.77826		Gm39813	-2.96806
Gm33814	-7.77452		Ttc9	-2.96805
Pla1a	-7.77132		B3galt5	-2.9652
Echdc2	-7.76485		1700029J07Rik	-2.96494
Gm15496	-7.76424		Trpc1	-2.96425
Rasl11a	-7.7614		Disp3	-2.96247
Abcb4	-7.76126		Gm19439	-2.96165
Rhpn1	-7.76096		Creb5	-2.96141
Tex13b	-7.75859		Gm12121	-2.96133
Gm14206	-7.7574		Gm34746	-2.95972
Gm15998	-7.74689		Ppp1r16b	-2.95581
Mrgprx2	-7.72879		Vgf	-2.95451
Kcnma1	-7.72531		Cd86	-2.95073
Cox6a2	-7.72237		1810062G17Rik	-2.94287
Gm19554	-7.72036		Dusp14	-2.94184
Atp8b3	-7.71806		Robo3	-2.9418
Gpr183	-7.71038		BE692007	-2.94056
Ddr1	-7.692		Gm6377	-2.93878
Bcl2l14	-7.67619		Hao1	-2.93819
Gm36169	-7.6698		Shfl	-2.9348
Sfmbt2	-7.6692		Plau	-2.9322
Iqcg	-7.65949		Spin4	-2.93135
Gm13657	-7.6566		Akt3	-2.93109
Zfp988	-7.63966		Gm36169	-2.9211
Ccl12	-7.63294		Lincred1	-2.91983
Cyp2a12	-7.62683		1810019N24Rik	-2.9196
Src	-7.62434		Cpeb1	-2.919
1700018F24Rik	-7.62008		Gm16685	-2.90752
Gm42037	-7.61065		Gm32404	-2.9058
Gpr161	-7.60692		Hap1	-2.90072
Olfr1328	-7.59637		Gm34084	-2.90015
Prokr2	-7.59607		Sestd1	-2.89649
Fam83g	-7.5959		Gm41107	-2.89561
Chgb	-7.5917		Slc25a22	-2.89306
LOC118568496	-7.58864		Slc13a3	-2.89193
Igsf11	-7.58844		Cth	-2.88758
Ntng2	-7.5821		Gm34451	-2.88658
Gm40723	-7.57936		Il18rap	-2.86771
Rgs8	-7.56869		Sult1a1	-2.8644
5830428M24Rik	-7.55385		Parp11	-2.86173
9330198N18Rik	-7.55025		Ldb3	-2.85956
Hpcal4	-7.54652		Gm35266	-2.85784
Cuedc1	-7.54644		Gm40158	-2.85117
Srgn	-7.5454		Rhod	-2.85
Gm40100	-7.53094		Awat2	-2.84941
Nlrc5	-7.52956		Gm614	-2.84574
Gjc1	-7.5168		Tnfaip3	-2.8381
Scn8a	-7.51163		Dock3	-2.83172
Tspan10	-7.50297		Tent5c	-2.83128
Gypc	-7.50003		A530040E14Rik	-2.83084
Fam167a	-7.49736		Hey1	-2.82384
Klk1b27	-7.48745		Spred1	-2.81943
Gm29686	-7.48559		Oas1g	-2.81868
Ssc5d	-7.48409		Pcdhgc3	-2.81844
Gnb3	-7.47926		Dmtn	-2.80239
4930412O13Rik	-7.47795		Dchs1	-2.79972
Proser2	-7.45928		Kcnab1	-2.79847
Klk15	-7.44771		Rbpj	-2.79844
Bcl2	-7.44745		Camkk1	-2.79817
Gm12863	-7.44447		Ms4a6c	-2.79811
Lyl1	-7.44074		Per2	-2.795
Trnp1	-7.44065		Macroh2a2	-2.79369
Plcd3	-7.43078		Plekha4	-2.79306
Ryk	-7.43023		Gm11110	-2.78984
Eef1akmt3	-7.42517		Gm46404	-2.78499
Il34	-7.41948		Rftn2	-2.78174
Dync1i1	-7.41841		Rcbtb1	-2.77896
Gm39637	-7.41814		Tsc22d3	-2.77671
Gm52526	-7.41127		Hpse	-2.77003
Ramp3	-7.40237		Plekho1	-2.76981
Cd109	-7.39696		Cacnb4	-2.76453
Lbp	-7.39648		Ddx60	-2.76439
Slc47a2	-7.3956		B430306N03Rik	-2.76404
Gm52666	-7.39324		Gm41235	-2.76156
Slc35f1	-7.38666		Cpe	-2.76032
Gimap5	-7.385		Wnt9a	-2.76015
Olfr1033	-7.37792		Irf4	-2.75708
Lhx6	-7.37754		Irs1	-2.7552
Tmem158	-7.37302		Atf5	-2.74956
Traf1	-7.36508		Gm39701	-2.74854
Cpne7	-7.36013		Ankrd55	-2.74748
Vwa3b	-7.35125		Tcf4	-2.74733
AA467197	-7.3468		Kmo	-2.74727
Soat2	-7.34164		Gm17518	-2.74073
Faah	-7.33495		Gm15998	-2.74051
Gm35572	-7.31975		LOC118567831	-2.73974
S100a6	-7.31868		LOC118568405	-2.73613
Lrp2	-7.30519		Gm34968	-2.73564
4930550C14Rik	-7.30176		Gm51987	-2.73512
Ndrg4	-7.30125		H2-T10	-2.72953
Gm10532	-7.3009		Adamts6	-2.72727
Adamts1	-7.29339		Rragd	-2.72543
Gm40315	-7.29029		Acpp	-2.72461
B9d1	-7.28428		Slfn8	-2.72353
Oit3	-7.27468		Tgtp2	-2.72269
Il1r2	-7.27132		Gm41556	-2.7186
Ajm1	-7.2603		Pacrg	-2.7164
Stmn4	-7.25772		Cgn	-2.71312
Rhd	-7.24966		Gm42074	-2.70508
Cited1	-7.24908		Gpnmb	-2.70226
Sbk3	-7.24146		Vil1	-2.702
Mogat1	-7.24026		Zfp821	-2.69714
Cd4	-7.22823		Apoc4	-2.69306
Septin3	-7.21968		Tent5d	-2.69023
Apbb1	-7.21827		Ifih1	-2.69011
Gm32871	-7.21376		Azin2	-2.68956
Gm39457	-7.20625		Tma16	-2.68154
Gm31512	-7.20023		Zdhhc14	-2.67513
Gm52512	-7.19718		Gdf15	-2.67323
Dlgap1	-7.19426		Gm46093	-2.66923
Klk8	-7.18259		Ccdc173	-2.66905
Fsip1	-7.1788		Prrg1	-2.66788
Slc4a8	-7.17207		Nupr1	-2.66585
Hoxa3	-7.15932		Jak2	-2.6635
Plb1	-7.15157		Ly6a	-2.66342
4930512J16Rik	-7.15137		Treml2	-2.66033
Thbs3	-7.14944		Akap3	-2.65987
Olfr1330	-7.14923		Rnf225	-2.6504
Arhgdig	-7.14083		4921536K21Rik	-2.64395
D5Ertd615e	-7.14049		LOC115488029	-2.6434
Hectd2	-7.13102		Gm15728	-2.64004
Dmgdh	-7.12864		Pml	-2.6395
LOC115490409	-7.12858		Hoxb3	-2.63934
Lrguk	-7.12372		Igf1	-2.62888
LOC102640059	-7.11768		Rasgrp4	-2.6288
Trpm1	-7.11482		Arl5c	-2.62839
Gm46528	-7.10967		Fstl1	-2.62823
Gm36304	-7.10431		Rad51c	-2.62561
Thbs1	-7.10175		Ly6c2	-2.62281
Pstpip1	-7.10153		4930445E18Rik	-2.61928
Gm30021	-7.09319		Ncapg2	-2.6186
Des	-7.08721		Myorg	-2.61658
Chrm4	-7.0821		D030074P21Rik	-2.61643
Boc	-7.08134		Etnk1	-2.61511
Gm52546	-7.07282		LOC118567823	-2.6137
Slamf8	-7.07186		Gm40932	-2.61278
Dusp2	-7.06252		Slc4a11	-2.60355
Pdgfa	-7.06012		Adora2b	-2.59645
Zfp469	-7.04196		Mndal	-2.59564
Dnmt3aos	-7.03208		Mov10	-2.59161
Msrb3	-7.02734		Pmaip1	-2.57949
Ccdc102a	-7.01936		Clec5a	-2.57908
Trib3	-7.01924		Htr2b	-2.56861
Ptpn14	-7.00943		Dhfr	-2.56657
Gm31954	-7.00562		5033417F24Rik	-2.56427
Klhl38	-7.00348		Bambi	-2.5628
Lat2	-6.99698		Upp1	-2.56181
2310034O05Rik	-6.99657		Stxbp1	-2.56028
Amhr2	-6.99413		Oas1b	-2.55679
Tert	-6.99324		Gm19689	-2.5519
Cacna1b	-6.97203		Casp4	-2.54415
A430093F15Rik	-6.95616		Nt5c3	-2.5411
Cecr2	-6.95528		Aoah	-2.53964
Nxpe3	-6.95521		LOC118567768	-2.53591
Nefh	-6.95411		Ptpn13	-2.5348
Gm33742	-6.94869		Samd9l	-2.53252
Gm33987	-6.94505		Trim46	-2.53145
Myo7b	-6.94092		Gm16938	-2.5306
Carmil1	-6.94089		Dync1i1	-2.5304
Asgr2	-6.92879		Rasa4	-2.52903
Ppargc1a	-6.92362		Gm35816	-2.52704
Ifitm1	-6.9189		Scn1b	-2.5267
Tfap2a	-6.91778		Adgrg6	-2.51917
Mmp12	-6.91632		F830045P16Rik	-2.51848
Abca6	-6.91164		Tfap2a	-2.51786
Nxph3	-6.91051		LOC118568336	-2.51628
Gm12505	-6.90867		Gpr183	-2.51271
Psd2	-6.90364		Celf4	-2.5118
LOC118567621	-6.88999		Dqx1	-2.50861
Gm39743	-6.8854		Stk38l	-2.508
Grap	-6.88279		Car13	-2.50799
Gm40843	-6.87911		Hgsnat	-2.50747
Gm45086	-6.87105		Hsd17b2	-2.50465
Wdr54	-6.85521		Ankmy1	-2.5033
Bmp1	-6.8548		Eya1	-2.50146
B630019K06Rik	-6.8472		H2-T22	-2.50042
Col23a1	-6.8437		Gm33046	-2.49889
Plxna4	-6.83352		Gm12474	-2.49855
Gm41537	-6.83304		Clec4a1	-2.49756
Kif26b	-6.83222		Stx11	-2.49198
Fjx1	-6.82952		Plxnd1	-2.49
LOC118568404	-6.82691		Batf2	-2.48949
Smtnl2	-6.82649		H2-Q7	-2.48789
Apold1	-6.82584		Dennd6b	-2.4832
Prss42	-6.82582		Tor3a	-2.48283
M1ap	-6.82238		Ctla2b	-2.48195
D630024D03Rik	-6.81605		Gbp9	-2.48092
Gm4131	-6.81209		Zfp534	-2.47602
Flrt2	-6.80782		Gm12764	-2.47269
Notum	-6.77939		Ddx58	-2.46976
Cux2	-6.7669		Gm38485	-2.46701
Asns	-6.76621		Sh3bp4	-2.46135
Isl2	-6.76338		Gm13657	-2.45935
Plagl1	-6.76272		Lgals9	-2.4578
LOC102637495	-6.76229		Nat14	-2.45682
Cmklr1	-6.75925		Zfp982	-2.45415
Gm52877	-6.75135		Rnd1	-2.45344
Hmcn2	-6.73769		Oas2	-2.45298
Gm4793	-6.73734		Gm35658	-2.45082
Nbl1	-6.73582		Spp1	-2.45049
F3	-6.73022		Ly6c1	-2.44936
Fam71f1	-6.71944		Fjx1	-2.44895
Gm41538	-6.71298		Rbm20	-2.44742
Gm36090	-6.71002		Gm36913	-2.44662
Gm34934	-6.70872		Hspb11	-2.44043
Rnf43	-6.70762		Gm31111	-2.43677
Gm46220	-6.70669		Efr3b	-2.43476
Gm40232	-6.70439		Gm8995	-2.43449
Gm33078	-6.70204		Nxpe4	-2.43303
1810062G17Rik	-6.69614		Tubb6	-2.4322
LOC118568315	-6.68952		Asah2	-2.43197
Gm36750	-6.67122		Six4	-2.43108
LOC118567836	-6.66378		Prss46	-2.43082
Gm11110	-6.65884		4930447F24Rik	-2.43031
Rnf150	-6.65749		Matn3	-2.43026
Plk2	-6.6564		Tesl1	-2.42936
Tut4	-6.65638		Pcdhga1	-2.42901
Gm46762	-6.65562		Nmnat2	-2.42643
Tex14	-6.65276		6430571L13Rik	-2.42625
Slc30a4	-6.65245		Fam81a	-2.42537
Mndal	-6.63136		Chn1	-2.425
1700013F07Rik	-6.62711		Mlxipl	-2.42495
Actr3b	-6.62447		Tacc2	-2.42449
Igf2bp2	-6.61269		Lama5	-2.41974
Lao1	-6.60965		Ppa1	-2.41793
Speg	-6.60589		LOC115489130	-2.41784
Camk2a	-6.6013		Crnde	-2.41662
Stpg1	-6.59746		Uaca	-2.41579
Kcnh3	-6.58095		Olfr920	-2.41359
Nectin1	-6.56628		H2-Q9	-2.41328
Hepacam	-6.56433		Ephb2	-2.41154
C1qtnf6	-6.53974		Gm36227	-2.41148
LOC115488029	-6.53792		Fat3	-2.41143
Echdc3	-6.52882		Ccdc92	-2.41136
Ptchd1	-6.52511		C030037D09Rik	-2.41129
Dcstamp	-6.52022		Cux2	-2.41063
Pyroxd2	-6.5131		Tspan7	-2.41055
D630029K05Rik	-6.51121		Mapt	-2.40998
Gm42427	-6.50072		Hspb7	-2.40937
Ifnlr1	-6.49119		Dab2ip	-2.40931
Nkx2-2	-6.47848		Gm12865	-2.40928
Smco4	-6.46827		Phlda2	-2.40853
Acod1	-6.44531		4933412E12Rik	-2.40838
Hrk	-6.43742		Trpm1	-2.40809
Gapt	-6.4253		Sh3bgr	-2.40739
Cxxc5	-6.42282		Helz2	-2.40696
Samd4	-6.41904		Heg1	-2.40623
Tmem119	-6.4161		LOC115489723	-2.40622
Card10	-6.41135		Fndc4	-2.40619
Spin4	-6.40536		Bace2	-2.40592
Gm33363	-6.39562		Mixl1	-2.40532
Pycr1	-6.39301		Slc24a3	-2.40517
Peak1	-6.39251		C030034L19Rik	-2.40489
Mcf2l	-6.39141		Dzip1	-2.40459
Gm42056	-6.38993		Cars	-2.40436
Cth	-6.38921		Rapgef4	-2.40351
Gm32312	-6.38335		Fam71f1	-2.40254
Zmynd12	-6.36685		Tnn	-2.40215
Pou4f1	-6.3605		Adamts7	-2.40019
Masp1	-6.35665		Syngap1	-2.40018
Gm34181	-6.35563		4930550C14Rik	-2.39985
Xk	-6.3542		Gnb3	-2.39867
Syde1	-6.35001		Gm42312	-2.39762
Ntn1	-6.34803		Tubb2a-ps2	-2.39606
Fam229b	-6.3453		Tmem243	-2.39483
Gm16104	-6.33959		Lncbate10	-2.39281
Prtn3	-6.33785		F830016B08Rik	-2.39154
Nxpe4	-6.33603		Slc7a1	-2.38853
Ppm1e	-6.32634		Dhx58	-2.38746
Ptgis	-6.32359		Ifi203	-2.38516
Fndc4	-6.32076		Fgf13	-2.38307
Fzd9	-6.31639		Syn3	-2.38306
Ankrd55	-6.30482		Apobec3	-2.38302
Sspo	-6.30233		Gm51821	-2.38281
Adora2a	-6.28947		LOC115486328	-2.3817
Gm30262	-6.28346		Fmn1	-2.3811
Mir155hg	-6.28222		Gm52709	-2.3768
Gm13398	-6.27175		Il15ra	-2.37461
C4b	-6.25894		Kbtbd12	-2.37258
Gm51695	-6.25618		H4c18	-2.37254
Asprv1	-6.24709		Tcf7	-2.37099
Edil3	-6.24251		Acacb	-2.3687
4930455G09Rik	-6.23886		Lck	-2.36433
Pdia5	-6.23877		Herc6	-2.36312
Lncbate10	-6.2379		Samd11	-2.36276
Exoc3l2	-6.23226		Nfxl1	-2.36263
Il7r	-6.23115		Gfi1	-2.35947
Loxl3	-6.2309		Eya4	-2.35177
Gm36913	-6.22779		Gbp3	-2.34746
Ccr10	-6.21505		Xcr1	-2.34161
Cyp2d22	-6.20689		Kif9	-2.33768
Ripor3	-6.20251		Sass6	-2.33313
Fam167b	-6.19771		Loxl3	-2.33274
Gm40449	-6.19608		Oas1a	-2.33219
Ankdd1a	-6.18959		Cd300ld5	-2.32698
Cd69	-6.18919		Kansl3	-2.32418
Ifi203	-6.18867		Prpf38a	-2.32293
Prkar1b	-6.18598		LOC671917	-2.32164
Stx1a	-6.18548		Serpini1	-2.32092
Dnmt3l	-6.18388		Gm41025	-2.32006
Gm33937	-6.17632		9430037G07Rik	-2.31862
H1f10	-6.17568		LOC118568265	-2.31757
Gm13391	-6.16943		Cd180	-2.31687
Dbn1	-6.16916		Tpbg	-2.31151
Rapgef4	-6.16651		Slfn5	-2.31108
Gm34891	-6.16585		Gm19434	-2.31086
LOC118568683	-6.15364		Slfn3	-2.30995
LOC115489723	-6.14218		Fn1	-2.30985
Ocstamp	-6.14111		Ms4a6d	-2.30806
Meis2	-6.13804		Nfkbie	-2.30656
Lca5l	-6.12083		Magi3	-2.30613
Mrgprb1	-6.10072		Acot7	-2.30525
Adgra2	-6.09991		Daxx	-2.30488
Sncb	-6.09577		Sfxn4	-2.29843
Zfp345	-6.09023		Ctsl	-2.29448
Cabp1	-6.08488		Hmcn2	-2.28976
LOC118567630	-6.08285		P4ha1	-2.28871
Akt3	-6.07678		Gm33310	-2.28603
Phf11a	-6.07661		Maged2	-2.28597
Gm39458	-6.06904		Gm14267	-2.28559
Ido1	-6.06753		Gm29811	-2.28532
3425401B19Rik	-6.06143		LOC118567339	-2.28462
Tnk2	-6.05574		Tom1l2	-2.27363
Rasip1	-6.04796		Chac2	-2.27265
LOC118568432	-6.04673		Gm15326	-2.27146
1700003E16Rik	-6.04254		Spdl1	-2.26881
Selenom	-6.03716		Morn4	-2.26626
St8sia5	-6.03536		Slamf8	-2.26017
Azin2	-6.02257		Cdkl4	-2.25801
Arhgap6	-6.02131		Rasgef1b	-2.25631
LOC118567557	-6.01362		Lag3	-2.25302
Gm33108	-6.01273		Ets2	-2.25124
LOC118568705	-6.00745		LOC118568076	-2.2474
Gm40453	-5.99661		Cdkn2d	-2.24454
Gm14963	-5.99146		Sdc1	-2.24416
Syt12	-5.98684		Ypel4	-2.24221
Gpr65	-5.9814		Gbp4	-2.24154
Tspan33	-5.97244		Il21r	-2.23908
Cbs	-5.96325		Cd36	-2.23506
Miga1	-5.9632		Capns2	-2.23284
Abca9	-5.96093		Jdp2	-2.2328
Cd300ld2	-5.95757		Igfbp4	-2.23269
Ttc26	-5.95704		Gm10644	-2.2316
Prph	-5.94926		Xaf1	-2.23049
Gm7972	-5.94849		Ptges3l	-2.22978
Fyn	-5.94166		H2-M2	-2.22635
Ccl5	-5.93811		Msh3	-2.22549
Gm39840	-5.93721		Dnaic1	-2.21469
Eya1	-5.93048		Hook2	-2.21379
Rasl11b	-5.92227		Slfn10-ps	-2.21351
Gm38978	-5.92059		Marchf5	-2.21167
LOC118568152	-5.91621		Slc6a9	-2.21032
1700030O20Rik	-5.91024		Gm39675	-2.20994
Ccdc63	-5.90151		Mpp2	-2.20924
Papln	-5.89991		Bcl6	-2.20707
Rgs20	-5.89864		LOC100039029	-2.2047
LOC118568792	-5.88602		Tagap1	-2.20315
Amotl2	-5.88263		Gramd1b	-2.19808
Serpina3g	-5.88159		Auts2	-2.19323
Hk1os	-5.87555		Aars	-2.19271
Heg1	-5.86375		Gm16386	-2.18918
Ndrg2	-5.848		Mttp	-2.18493
LOC118567843	-5.8432		Ppm1k	-2.1832
Ppl	-5.83813		Timeless	-2.1795
Egln3	-5.83809		Cds1	-2.17683
Itga11	-5.83445		Gm51938	-2.17651
Gm52059	-5.82896		Fzd5	-2.17564
Hao1	-5.81435		LOC118568404	-2.17527
Angpt2	-5.81427		Fcrlb	-2.17357
Rragb	-5.81361		Prdx6	-2.17261
Etv1	-5.80679		Ms4a7	-2.17142
Pde10a	-5.79603		Hdac7	-2.17043
Gm16010	-5.79103		Grasp	-2.16913
Ldb3	-5.79036		Il15	-2.16902
Nr4a3	-5.7829		Rab20	-2.16891
Gm36897	-5.76699		LOC118567924	-2.16741
Mafb	-5.74707		Gadd45b	-2.16655
F830045P16Rik	-5.7447		Arhgap10	-2.16243
A830052D11Rik	-5.74427		Ifi211	-2.16125
Gpr3	-5.7423		Cep290	-2.15898
Mnd1	-5.7403		Tes	-2.15888
Ptp4a3	-5.74007		Ikbke	-2.15802
4921529L05Rik	-5.73906		9530082P21Rik	-2.15766
Robo3	-5.73624		Tubb1	-2.15555
Gm51987	-5.7333		Ube2l6	-2.15495
Gm42031	-5.72992		Tmem116	-2.15493
Rnd1	-5.72234		Rhoh	-2.15259
Gm41603	-5.71866		9330159M07Rik	-2.15176
Draxin	-5.71536		Gm42270	-2.15169
Serpini1	-5.71133		Dnah6	-2.15005
Rbm38	-5.69576		Sap30	-2.14978
Pxylp1	-5.69514		E2f8	-2.14806
Egfl7	-5.68741		Fgfbp3	-2.14531
Abtb2	-5.68428		Vcl	-2.14276
Pde4c	-5.68355		Slc22a23	-2.13955
Mnd1-ps	-5.68354		Cdk5rap2	-2.13816
Gatm	-5.67714		Nr4a2	-2.13815
Ston1	-5.67672		B230307C23Rik	-2.13718
Dzip1	-5.66945		Serpinf1	-2.13676
Morn4	-5.66343		Asb13	-2.13435
Ankrd37	-5.66005		Cnp	-2.13389
Elfn2	-5.65934		Spred2	-2.13062
Ache	-5.6593		Gbp5	-2.12886
Gpr162	-5.65531		Gm12185	-2.12845
Pde6b	-5.65457		C130036L24Rik	-2.12574
Cdk18	-5.65373		Zfp652os	-2.12109
Ntf5	-5.64782		Gm28913	-2.1199
Gm39813	-5.6359		Gm9640	-2.11778
Vps37d	-5.63114		Sema3f	-2.11763
a	-5.61621		Rrad	-2.11662
Itga8	-5.6142		Psd2	-2.11503
Gcnt4	-5.60252		Zdhhc15	-2.1149
Ccl3	-5.59829		Cysltr1	-2.11054
Jade2	-5.59807		Rgl1	-2.11025
Akr1b8	-5.59758		Gm26588	-2.10871
LOC118568080	-5.59739		Gm32591	-2.1074
Rgs11	-5.59565		Nrp1	-2.10546
Col27a1	-5.59445		Flrt3	-2.1053
3110083C13Rik	-5.58324		Igf1r	-2.10367
Grasp	-5.58199		Oasl2	-2.10339
Map3k6	-5.577		Gm46652	-2.10162
Fads6	-5.56396		H2-K2	-2.09773
LOC118567837	-5.55848		Pik3ip1	-2.09734
Gm43305	-5.54673		Gm32633	-2.09634
Hdc	-5.52963		Gm52910	-2.09457
Lifr	-5.5227		Syngr1	-2.08958
Mc1r	-5.51777		Slc3a2	-2.08946
Gm364	-5.50758		Acp2	-2.08704
Gm39675	-5.49577		Etl4	-2.08559
Nfatc4	-5.48458		Nr4a1	-2.08539
Oas3	-5.48221		LOC118567770	-2.07762
Gm12589	-5.48109		Hectd2	-2.07734
Cntnap1	-5.47037		Plk2	-2.0773
Col1a1	-5.46728		Limd2	-2.07618
Spry2	-5.46278		Cpeb4	-2.07551
Wasf1	-5.46073		1700003E16Rik	-2.0754
Zfp365	-5.45942		Slc7a5	-2.07364
Serpinf1	-5.45497		C1s1	-2.07197
Gm16938	-5.44331		Cemip	-2.07187
Fam71f2	-5.4416		LOC118567338	-2.07082
Fhad1	-5.43895		Pttg1	-2.07004
Zbtb16	-5.43787		Pcgf5	-2.06621
Gm34403	-5.43156		4930432K21Rik	-2.06373
Wdr66	-5.43137		Gpr84	-2.06332
Gm30794	-5.42726		Txk	-2.06148
Nrcam	-5.42309		Chst15	-2.06061
Cphx1	-5.42307		Fcgr1	-2.05947
Gm16008	-5.41207		Rassf8	-2.05537
Bc1	-5.41077		Afap1l1	-2.05495
Cbx6	-5.41026		Drp2	-2.05318
LOC118568241	-5.40852		Fam167b	-2.05236
Ddit4	-5.40361		Ier3	-2.05211
Katnal2	-5.39757		Pycr1	-2.05044
Rbp4	-5.38701		Tuft1	-2.04781
Tulp2	-5.38587		H2-Q5	-2.04511
Rundc3b	-5.38469		Ralgps2	-2.0451
Gm40464	-5.38219		Sptbn2	-2.04405
Dll1	-5.38057		Bcl9	-2.04242
Snai1	-5.37827		Gm17160	-2.03936
Zbtb46	-5.37577		Bst2	-2.03912
Rin1	-5.37462		Gm35574	-2.03842
Csf3	-5.37393		Oas3	-2.03726
Frmd5	-5.37307		Gdpd1	-2.0344
Gm40378	-5.36021		Gpt2	-2.03319
Gm12762	-5.35948		Pnpt1	-2.02624
Cxcl3	-5.35753		Atf3	-2.02517
Ahr	-5.35137		Gm10522	-2.02396
Gm42312	-5.34809		Ubxn11	-2.02344
Ppm1l	-5.34217		Camsap1	-2.01898
Cldn23	-5.34141		Zup1	-2.01731
Avil	-5.33758		LOC118567640	-2.01678
Ankmy1	-5.33698		Cd300ld3	-2.01665
2010204K13Rik	-5.33297		Ifi35	-2.01652
Zfp184	-5.33126		Gm19531	-2.01155
Gm31620	-5.32777		Lrp11	-2.01151
Lta	-5.32285		Calhm6	-2.01067
Gm5454	-5.32283		Gm2619	-2.01052
Dyrk3	-5.31107		Srgap2	-2.00872
Hspb11	-5.30198		Gm33318	-2.00662
Pcdhgc3	-5.30128		Fez2	-2.00322
Plau	-5.27605		Gm13710	-2.00248
Tspear	-5.26909		Lims1	-2.00177
LOC118567481	-5.26771		Mllt3	-1.99879
Serpinb9b	-5.26153		Fndc3a	-1.99418
Kcnb1	-5.25866		Perm1	-1.99319
Slc25a48	-5.25839		Rab3ip	-1.98835
B3galnt1	-5.24908		Mocs2	-1.98505
Cacna1a	-5.24545		Gssos2	-1.98413
S100a4	-5.22311		Zc3hav1l	-1.98376
Slc6a13	-5.20322		Cyp2u1	-1.98367
Six4	-5.19637		Card19	-1.97984
Tarm1	-5.19263		Rnf31	-1.97816
Dpf1	-5.18262		Slc37a2	-1.97569
Ninj1	-5.1735		Rnf135	-1.97517
Fbp1	-5.17288		Naa20	-1.97319
Tnn	-5.17217		LOC118567594	-1.96788
Gimap4	-5.16688		Nxpe3	-1.96751
Gm45978	-5.16552		Ccdc63	-1.9659
Stxbp1	-5.16551		Gm30881	-1.96446
Gm51627	-5.1614		Arel1	-1.96424
Syna	-5.15091		Trim21	-1.9639
Armc2	-5.14732		Plcd3	-1.96315
Fcrlb	-5.14617		Gm44040	-1.96195
Gm12758	-5.14128		Sh2d6	-1.96145
Pdlim4	-5.13957		Prdx6b	-1.96014
Ptpn22	-5.13162		Gm16794	-1.95531
Dpy19l3	-5.12767		Hmga2-ps1	-1.95478
F2rl3	-5.12594		A130077B15Rik	-1.95308
Brd3os	-5.12507		LOC102639683	-1.9529
2500002B13Rik	-5.1247		Parp10	-1.95218
Apoe	-5.12161		Tarm1	-1.94935
Anpep	-5.12101		P2rx4	-1.94863
Ephx1	-5.11403		Noxred1	-1.9476
Syt17	-5.11233		Ttc23	-1.94612
Gstm2	-5.10408		Zscan29	-1.94421
Gm41958	-5.10316		Dnaaf3	-1.94406
Tmcc2	-5.10064		Igtp	-1.94366
Atp2a3	-5.09999		Il10rb	-1.94299
Elapor2	-5.09925		Pvr	-1.94265
Tdrkh	-5.09794		Cxxc5	-1.94
Hp	-5.09109		Htra3	-1.93999
Thsd1	-5.08872		Wnt6	-1.93948
Rilpl1	-5.07637		Gm15708	-1.93932
Gm34086	-5.07075		Gadd45a	-1.93821
Sema4c	-5.07065		Tpst1	-1.93432
Phf11b	-5.06468		Tmlhe	-1.93404
Napb	-5.0618		Acss2	-1.93158
G730013B05Rik	-5.05945		Serpina3h	-1.93011
Tmem121b	-5.05864		Cfap45	-1.9282
Rhobtb3	-5.05849		Socs1	-1.92581
Tent5c	-5.05325		Foxd2os	-1.92437
Neurl1a	-5.05142		a	-1.92406
Tafa3	-5.05018		Gm20560	-1.92351
Clec4e	-5.04952		Col6a3	-1.92351
Prelid2	-5.04389		Gm14040	-1.92323
Mttp	-5.04233		Gm34872	-1.92201
Tmem25	-5.03953		Sinhcaf	-1.92181
Lrrc1	-5.03017		Wwox	-1.91965
Traf3ip2	-5.02462		Fgd6	-1.91906
Sdk2	-5.02197		Sp100	-1.91393
Slc17a7	-5.01788		Rbl1	-1.91347
Sh3bgr	-5.01327		Brdt	-1.91294
Gm11538	-5.01074		Ch25h	-1.91123
Arhgef25	-5.01007		Rapgef2	-1.91078
Lrrc73	-5.00574		Serpina3i	-1.90989
Gipc2	-4.99878		Evi2a	-1.9061
Hecw2	-4.99778		Trip6	-1.90496
Zfp978	-4.99418		Atp1b3	-1.90388
Tnnc1	-4.99012		Neu3	-1.90353
Cyp27b1	-4.98656		Inppl1	-1.89441
Neurog2	-4.98601		6530409C15Rik	-1.89229
Phlda2	-4.98456		Stat2	-1.89125
Chn1	-4.98181		Sesn2	-1.89067
Ier5l	-4.98109		Cask	-1.88938
Dync2li1	-4.97717		Meis2	-1.8892
Gm30531	-4.97631		Nhsl1	-1.88879
Akap12	-4.97448		Necap1	-1.88872
Prelid3a	-4.95804		Mdfic	-1.88543
St3gal6	-4.95565		Ptms	-1.88503
Gm19437	-4.938		Nfkbiz	-1.88464
Golga7b	-4.9331		Zfas1	-1.88202
Gm29243	-4.9322		Gm36897	-1.881
Dmtn	-4.92775		Enpp4	-1.88011
Gm14040	-4.91851		Fam171b	-1.87669
Tcf7	-4.91189		Zfp493	-1.87586
4933412E12Rik	-4.91115		Gm32725	-1.87408
Gm807	-4.91064		Stk36	-1.87329
Tpbg	-4.90381		Jag1	-1.87101
Oasl1	-4.89864		Gm46043	-1.86657
Btbd3	-4.89833		Dyrk3	-1.86612
Tmem40	-4.88894		Hpgds	-1.86593
Gm20560	-4.88725		Rab7	-1.86463
Lrig1	-4.88592		Gm5136	-1.86363
Gm8493	-4.88401		Gm46220	-1.86131
Rhoc	-4.88221		Dact1	-1.8612
Hyal1	-4.8781		Ifi204	-1.86086
Cyp27a1	-4.86538		Cldn12	-1.85882
Syngap1	-4.85414		Arl4c	-1.85744
Dnm3	-4.85301		Bbs1	-1.85441
Gm12708	-4.84979		Ext1	-1.8534
Iqck	-4.84108		A530032D15Rik	-1.85167
Abcb1b	-4.84037		Pgf	-1.84905
Platr27	-4.83645		Ccne1	-1.84845
LOC118567770	-4.83118		Col4a4	-1.84597
4933431E20Rik	-4.81425		Tnfsf9	-1.84321
Lat	-4.8138		LOC102636558	-1.84164
LOC118568479	-4.80869		Caskin2	-1.84115
Efr3b	-4.80725		Gstm2	-1.84042
LOC118567893	-4.80718		Nlgn2	-1.83768
Samd11	-4.80226		Il27	-1.83756
Gm35939	-4.80207		Nck2	-1.83714
Spsb4	-4.79574		Zfp800	-1.83586
Oasl2	-4.79549		Btbd3	-1.83584
Map1b	-4.79316		Lyl1	-1.83559
Cdkn2b	-4.79035		Scn3b	-1.83279
Gimap9	-4.78644		Rnf2	-1.83176
Rnf32	-4.78404		Got1	-1.82299
Gm45889	-4.78369		Hes1	-1.82254
Cd300ld5	-4.77906		Parp12	-1.8222
Gm40814	-4.77832		Gm13212	-1.81442
Cacna2d4	-4.77646		LOC101055663	-1.81159
Greb1	-4.76788		Pfkfb3	-1.81141
Plcb4	-4.7675		Gm20559	-1.8114
Map2	-4.76535		Ifnar1	-1.8111
Tubb2a-ps2	-4.75768		Gbp10	-1.80839
Igfbp4	-4.75697		H2-Q4	-1.80583
Tmem169	-4.75036		Gvin-ps2	-1.80531
Gm40733	-4.74826		Znfx1	-1.80199
LOC101055663	-4.73976		Serpina3g	-1.80091
Myom3	-4.73891		Il1rn	-1.80049
Mpp2	-4.73885		Impg2	-1.79976
Abca8b	-4.73808		Syt11	-1.79946
Ckb	-4.72346		Gm41005	-1.79918
Gm32694	-4.7218		Gm7160	-1.79818
Baiap2l1	-4.71909		Garnl3	-1.79807
Nav1	-4.71902		Sdc4	-1.79744
Padi3	-4.71272		Gm38515	-1.79513
Prkcz	-4.70932		Catsperg1	-1.79461
LOC118567393	-4.70765		Dusp10	-1.79205
Gstp3	-4.70731		Gatm	-1.7903
Foxo6	-4.70287		Nmral1	-1.7885
Ccdc85c	-4.69735		Tmem38b	-1.78824
LOC118567560	-4.69045		Mier3	-1.78723
Gng8	-4.68685		Lmo2	-1.78628
Ppp1r26	-4.68027		Zfp184	-1.78557
Tgm3	-4.67504		Amacr	-1.78504
5033421B08Rik	-4.67329		Egln3	-1.78454
Zfp980	-4.6671		Rarg	-1.78444
Itpr3	-4.66662		Ubd	-1.78348
Ift80	-4.65818		Cdt1	-1.78294
Kash5	-4.65085		Crem	-1.78225
B4galt4	-4.6472		Eng	-1.78086
4930556M19Rik	-4.64589		Bco2	-1.77965
Perm1	-4.64192		Fabp4	-1.77954
Zfp827	-4.64072		Camk2n1	-1.77849
Chac1	-4.63665		Hax1	-1.77799
Stard10	-4.63158		Fosb	-1.77678
Akr1b7	-4.63137		Tubb2a	-1.77616
Tcea3	-4.63058		C230037L18Rik	-1.77133
Zfp36l1	-4.62872		Cd300ld4	-1.77116
Cited4	-4.62732		Gm7094	-1.7711
Gm38504	-4.62398		Gm43464	-1.77045
Srcin1	-4.62037		Ehd4	-1.77008
Ptk2	-4.61236		Gvin-ps4	-1.76986
Gm30134	-4.61193		Gtpbp2	-1.76869
Lincred1	-4.60831		Hilpda	-1.76764
Tubb4a	-4.6069		Etv3l	-1.76753
Spred3	-4.59938		Usb1	-1.76749
Slc8a2	-4.58797		Dusp28	-1.76638
St18	-4.58704		Icam1	-1.76295
Cd300ld3	-4.5859		Bloc1s6	-1.76236
St3gal2	-4.58428		Csrp1	-1.76159
Pcdhgb7	-4.57984		Pdgfra	-1.76146
Tspan13	-4.57682		Sco1	-1.75814
Dpysl5	-4.57259		Itpr1	-1.75514
Areg	-4.57055		Pla2g3	-1.75386
Tnfrsf10b	-4.56556		Cdkn1c	-1.75328
Ubxn11	-4.56525		Phyh	-1.75266
Adamts7	-4.55091		Chgb	-1.75266
Cyp2u1	-4.54966		Pde6b	-1.74958
Esrp1	-4.54674		Larp1b	-1.74669
4930432K21Rik	-4.54607		Csrnp1	-1.74059
Sox12	-4.54224		Rgmb	-1.74008
Osbpl10	-4.53902		Gm12216	-1.73649
Klc3	-4.51752		Farp2	-1.73302
Gm42326	-4.50992		Stx2	-1.73265
Ulk4	-4.50583		LOC118567836	-1.73143
Dzank1	-4.50391		Lgals3bp	-1.73108
Ptgs2os2	-4.48207		Gm40768	-1.7296
P2rx3	-4.48014		Ifi207	-1.72576
LOC118567823	-4.4786		Foxc1	-1.7242
Cp	-4.47837		Gm14230	-1.72253
Spag4	-4.47835		Mlkl	-1.72137
Gm30733	-4.47454		Shf	-1.72011
Nrg2	-4.47336		H2-Q10	-1.71922
Ier3	-4.4614		Fut8	-1.71797
Smim1	-4.46065		E130102H24Rik	-1.71761
Gm16364	-4.45001		Lgmn	-1.7174
C3ar1	-4.43778		Mgll	-1.71709
F730311O21Rik	-4.43387		Tent4a	-1.71674
Lrrn4cl	-4.43289		Pdgfa	-1.71306
Dlx4	-4.43223		Igf2r	-1.71238
Six5	-4.43213		Ryr1	-1.71145
Klrg2	-4.42748		Psmf1	-1.70845
Bex3	-4.42202		Sox7	-1.70718
Hivep2	-4.4215		Tlk2	-1.70608
Rab30	-4.41745		Tyro3	-1.70606
Itgb3bp	-4.4169		Lmntd2	-1.70584
Mx1	-4.41664		Dennd2c	-1.70555
Slc9a4	-4.41344		Zfp985	-1.7053
Snai2	-4.41081		Mfsd7a	-1.70469
Gm33887	-4.40991		Gpr3	-1.70386
Dnah6	-4.40932		Peli1	-1.70361
Zdhhc23	-4.40777		Gm41603	-1.70283
Pik3c2b	-4.40622		Egr3	-1.70176
Hyal3	-4.40601		Dcbld1	-1.70176
Rbm20	-4.40417		Serpina3n	-1.70037
Kif5c	-4.39964		Baiap2l1	-1.69942
Rdh9	-4.3992		Fzd2	-1.69791
B230217C12Rik	-4.39767		Lrrc63	-1.69564
Kcnab1	-4.39481		Ctsz	-1.69502
Rftn2	-4.38536		Cacna1a	-1.69501
Gm9734	-4.38231		Fchsd2	-1.69256
Elavl4	-4.37492		Apobec1	-1.69036
Entpd3	-4.36718		Lrrc73	-1.68911
Itgam	-4.36284		Resf1	-1.68647
Ccnd1	-4.36022		Osbpl8	-1.68607
Gm39712	-4.35955		Cstdc4	-1.68307
Txk	-4.35892		Phip	-1.68228
Gm8350	-4.35584		Mapkapk2	-1.6809
BC034090	-4.34879		Gm38882	-1.67868
Gm14139	-4.33998		Il20rb	-1.67755
Sipa1l1	-4.33333		LOC118568498	-1.67742
LOC118568651	-4.332		Rab21	-1.6771
Asb11	-4.33057		Dclre1c	-1.67708
Gm41844	-4.32312		Tctex1d4	-1.67683
Reep6	-4.31353		Tdrd7	-1.67625
Ets1	-4.31234		Cd2ap	-1.67604
Sorl1	-4.30868		Pea15a	-1.67179
Gm52482	-4.30304		Plekhg2	-1.66834
Acap1	-4.28877		Lgalsl	-1.66625
Plekhn1	-4.2833		5430403G16Rik	-1.66527
Mcub	-4.27075		Acer3	-1.66429
Shc3	-4.26479		Gng3	-1.66344
Mcu	-4.26402		Mtbp	-1.66172
2900026A02Rik	-4.26315		Gbp7	-1.66074
Fam102a	-4.25616		Rab22a	-1.65774
Lck	-4.25199		E230013L22Rik	-1.65751
Adgrg5	-4.24586		Stra6l	-1.65722
Slc24a3	-4.24312		LOC118567331	-1.65638
Gata3	-4.24009		LOC118568468	-1.65621
1700025G04Rik	-4.23985		Cacnb2	-1.65238
Aldh1a3	-4.23784		Vps37b	-1.65134
LOC102637781	-4.23266		Stard6	-1.65067
Crybg2	-4.22999		4930430E12Rik	-1.65022
6430571L13Rik	-4.22513		Fabp5	-1.64946
Tm4sf19	-4.21952		Ell2	-1.64854
Shc4	-4.21106		Tmtc4	-1.64781
Shisa9	-4.20306		Srgn	-1.64763
Cyria	-4.20222		Smg9	-1.64687
Ifitm5	-4.20013		Odf2l	-1.6432
Cd300ld4	-4.19911		Col9a3	-1.64087
Lrrc42	-4.19546		Abcb1a	-1.63881
Slc26a11	-4.19105		Pxk	-1.6375
Pacrg	-4.18804		Ascc3	-1.63723
Abcc3	-4.18235		Adam8	-1.63566
Nptxr	-4.17746		Nrip2	-1.63153
Gnat2	-4.17223		Zfp72	-1.63108
C1ql1	-4.16713		Gm12592	-1.62897
Hsd17b14	-4.16426		Zbtb5	-1.62851
Atp8b2	-4.16321		Gm42004	-1.62188
Kif3c	-4.15951		Map3k6	-1.62158
Saxo2	-4.15933		Efcab7	-1.62002
Slc17a8	-4.15784		Tmem106a	-1.61934
Gm52570	-4.15302		Gm36220	-1.61928
Gm15441	-4.15286		Apmap	-1.61854
Pvr	-4.14628		Tank	-1.6183
Sh3pxd2a	-4.13532		Abcb1b	-1.61814
Tmem116	-4.13488		Serpina3f	-1.61788
Gpr141	-4.13227		Gm13889	-1.61711
Csta2	-4.12379		Cdnf	-1.61561
Gfra1	-4.11337		Gm40770	-1.61426
Hdac10	-4.11228		Cdkl3	-1.60996
LOC115486421	-4.11176		Gm26799	-1.60835
Nhsl2	-4.10824		Gm5431	-1.60793
Fcgr2b	-4.10057		Parp14	-1.60788
Ahi1	-4.09728		Gng12	-1.60758
Ciart	-4.09621		Pla2g5	-1.60751
Ecm1	-4.09492		Msi1	-1.60751
Irx5	-4.09289		Rab4a	-1.60751
Gpr176	-4.09263		Chst3	-1.60751
Awat2	-4.09227		Mpp3	-1.60751
Rab6b	-4.08836		Zan	-1.60751
Arvcf	-4.07744		Gm36462	-1.60751
Fzd2	-4.07564		Smtnl2	-1.60751
AW011738	-4.07387		Gm40843	-1.60751
Fam185a	-4.0691		Gm3470	-1.60751
LOC115489886	-4.06682		Nxph3	-1.60751
Ets2	-4.06522		Gm35149	-1.60751
Tle6	-4.06201		Mmp10	-1.60751
Ube2e2	-4.06128		Tnfrsf19	-1.60751
Slc2a6	-4.05866		Gm33987	-1.60751
Lamc2	-4.05376		Gm16364	-1.60751
Ppp1r15a	-4.04816		Ntf5	-1.60751
Pdpn	-4.03539		Gm19600	-1.60751
Ckap4	-4.03277		Gm29686	-1.60751
Dhdh	-4.02275		1700030O20Rik	-1.60751
Hilpda	-4.02142		Gm10532	-1.60751
Ppm1j	-4.01181		Ripor3	-1.60751
Aig1	-4.00808		Gm34595	-1.60751
Ddit3	-4.00607		Mrgprb1	-1.60751
Acacb	-4.00177		Cda	-1.60751
Pard6b	-4.00123		Zfp618	-1.60751
Gm10825	-3.99585		4930412O13Rik	-1.60751
Gm36287	-3.99166		Gm36182	-1.60751
Gm39792	-3.98584		Reck	-1.60751
Immp2l	-3.98127		Hepacam	-1.60751
Ttc25	-3.97981		Fa2h	-1.60751
Calr3	-3.97711		Nlrp4e	-1.60751
Cpne2	-3.96745		Gm42056	-1.60751
Marchf9	-3.96608		Gm38504	-1.60751
Tanc1	-3.96063		Gm19639	-1.60751
A230028O05Rik	-3.9561		Pafah2	-1.60647
Fam186b	-3.95535		Kcnn4	-1.6053
Dnaic1	-3.95459		Fam241a	-1.60365
5033406O09Rik	-3.95354		LOC118568626	-1.60357
Cstdc4	-3.95052		Scimp	-1.60346
Gm32404	-3.94594		H1f10	-1.60254
Gm36182	-3.94553		Cpeb3	-1.60182
Efna3	-3.94418		Traf1	-1.60076
Trp53cor1	-3.94396		Zbp1	-1.60053
Pde7b	-3.94213		Rtp4	-1.59811
Atg9b	-3.93923		Slc11a2	-1.59561
Zfp239	-3.9387		Zfp976	-1.59512
Gm41235	-3.93581		Kif3a	-1.59304
Fgd6	-3.93321		Hoxb4	-1.59242
Fbxl21	-3.93029		Colec12	-1.59239
Gm36457	-3.92733		Gm39326	-1.59227
LOC671917	-3.91693		D17H6S56E-5	-1.59217
Txnip	-3.91055		Tpm4	-1.59161
Hmx2	-3.9097		Kcp	-1.59094
Tmem266	-3.90925		Sgcb	-1.58998
Pla2g12a	-3.8965		Ptpro	-1.58993
Smarcd3	-3.89433		Gm35290	-1.58988
Cd276	-3.89371		Rnf19b	-1.5878
Fyb	-3.88591		Rmdn3	-1.58612
D5Ertd605e	-3.88542		Trpv4	-1.58537
Ahnak2	-3.87352		H2bc12	-1.58516
Prss16	-3.87329		B3gnt2	-1.58381
Egr3	-3.86577		Tmem237	-1.5828
Strbp	-3.86211		Tmem209	-1.58124
Sh3rf1	-3.86173		Slc2a3	-1.5807
Rassf8	-3.85692		Car7	-1.57945
Gm30074	-3.85678		Apold1	-1.57788
Ly6c1	-3.8536		Alms1-ps2	-1.57552
Morn5	-3.85312		Rnf150	-1.57515
Ctsk	-3.85059		Mtmr7	-1.57472
Tubb2b	-3.8495		Frmd4b	-1.57435
Gadd45b	-3.84723		Ccdc25	-1.57146
Ccdc106	-3.8455		Inpp5b	-1.57099
Aldh5a1	-3.84015		Gm12722	-1.56984
Tubb6	-3.8393		LOC115488342	-1.56971
Mos	-3.83691		1700037C18Rik	-1.56912
Nsmaf	-3.83466		Kif5a	-1.56874
Lrrc20	-3.83328		Xrcc2	-1.5677
Kif5a	-3.82666		Camk2b	-1.56592
LOC115490354	-3.81624		Tmem82	-1.56483
Prnp	-3.81146		Irx5	-1.56407
Cd38	-3.80921		Pck2	-1.56291
Zfp985	-3.80639		Gm2427	-1.56087
2810030D12Rik	-3.80581		Pycard	-1.55332
Gm7094	-3.80308		Stard8	-1.55274
Camsap3	-3.80179		4930503L19Rik	-1.55264
Gm36470	-3.79938		Basp1	-1.55254
Gm14320	-3.79248		Tbx15	-1.55036
Zfp580	-3.79137		Arfgef3	-1.55017
Ypel4	-3.7912		Sh3yl1	-1.54966
6530402F18Rik	-3.78987		Bdh2	-1.54965
Gm13073	-3.7887		Gm36118	-1.54934
Cfh	-3.78382		Dennd5b	-1.54912
Gm30108	-3.76729		Itpkb	-1.54857
Cdyl2	-3.76535		Cgas	-1.54825
Slc11a1	-3.76168		Chpt1	-1.54816
Gbp8	-3.75748		Klhl8	-1.54793
Tspan3	-3.75391		Hivep3	-1.54668
Gdf15	-3.74981		Lbh	-1.54658
Tpm1	-3.74941		Tle4	-1.54552
Gm44867	-3.74938		Lrrc14b	-1.54409
Gm33257	-3.74881		Cecr2	-1.54366
Gm2788	-3.74703		Gm40733	-1.54227
Angptl6	-3.74199		Nostrin	-1.54159
Abca13	-3.73892		Adam3	-1.54022
Zfp248	-3.73501		C130026I21Rik	-1.53882
Slc4a3	-3.7349		Tnf	-1.53779
Gm19434	-3.73486		Sipa1l1	-1.53585
C130026I21Rik	-3.73449		Stard3	-1.53437
Cd74	-3.72986		Cyth1	-1.53356
Zfp870	-3.72249		Gpr33	-1.53121
Gm36496	-3.72057		Zfp980	-1.53076
Mlxipl	-3.7185		Slc12a9	-1.53014
Wfs1	-3.71831		Lamb1	-1.52892
Tmem163	-3.71584		Gm40723	-1.52544
Map2k3os	-3.712		Hdac1	-1.52497
Osgin1	-3.70986		Lrtm2	-1.5238
C1s1	-3.70309		Ppp1r15a	-1.5228
Plp1	-3.68695		Smoc1	-1.52167
Phf21b	-3.68691		Gm30679	-1.5216
Matn1	-3.68067		Sag	-1.52151
3300005D01Rik	-3.67837		Ttbk1	-1.52125
Gm15834	-3.67362		Rubcnl	-1.5198
Nyap1	-3.67154		Tdrd5	-1.51971
Gpt2	-3.66542		Nova1	-1.51588
Tiam2	-3.65831		Cenpj	-1.51468
Heatr9	-3.6554		Dnd1	-1.51415
Fbn1	-3.65366		Lap3	-1.51341
Glis2	-3.65164		Strbp	-1.51338
Smox	-3.64865		Trim17	-1.51262
Npas2	-3.6436		Gm4117	-1.5119
Rbpj	-3.63142		Metrnl	-1.51087
Clec10a	-3.62919		4930481A15Rik	-1.51031
Ifi209	-3.62417		Trim34a	-1.51007
Pim3	-3.62224		Klc3	-1.50992
Gm40595	-3.61646		Atp6v1d	-1.50969
Rai14	-3.61624		Tent5a	-1.50954
Bnip3	-3.61197		Camta2	-1.50812
Itga7	-3.60772		Plekhn1	-1.50764
Gm5424	-3.60527		D330041H03Rik	-1.50724
Gm42004	-3.6049		D130007C19Rik	-1.50693
Gm15473	-3.60339		Lamp2	-1.50692
Bambi-ps1	-3.60303		Otud1	-1.50568
Mdfi	-3.60041		Trim30d	-1.50559
Gm41556	-3.59818		Pou4f1	-1.50547
Clec11a	-3.59588		Zfp30	-1.50359
Hpgds	-3.59094		Gpr35	-1.50347
Akap6	-3.58849		Zyx	-1.50283
Tacc2	-3.58824		H2bc21	-1.50236
Gm45916	-3.5861		Alcam	-1.50158
Dock9	-3.58355		Themis2	-1.50025
Ass1	-3.58303		Lipe	-1.49886
Cnga3	-3.57693		Ap1s3	-1.49625
Dennd11	-3.57587		B4galnt2	-1.49598
Scmh1	-3.57194		Pfkfb2	-1.4949
Gm32275	-3.57035		C1s2	-1.49477
Pafah2	-3.56869		Axdnd1	-1.49402
Bbs1	-3.56848		Plod3	-1.49388
Adssl1	-3.56732		Slc29a3	-1.49273
Cd86	-3.56241		Znrf3	-1.49131
Dmpk	-3.56174		Adgrg3	-1.49107
Map3k15	-3.56106		Gm5523	-1.48908
Prob1	-3.55995		Gm41977	-1.4884
Prr36	-3.55372		Ppp1r3f	-1.48837
Myh14	-3.54304		Azi2	-1.48612
Matk	-3.5398		Ahnak2	-1.48602
Gm39009	-3.53823		Aldh18a1	-1.48504
Neurl2	-3.53803		Pi4k2a	-1.48415
Gm41108	-3.53662		Ccdc39	-1.48206
Tulp3	-3.53478		Wdr19	-1.48196
BC037704	-3.53461		Cish	-1.48177
Gm52910	-3.53134		Akap17b	-1.48044
Trim66	-3.51716		Rfc3	-1.48002
Denn2b	-3.5127		Mbnl2	-1.47805
Fgd2	-3.50994		Plcl2	-1.47752
Tent5b	-3.50778		Cutc	-1.47678
Ltbp4	-3.50364		Mcm10	-1.47678
Cep295nl	-3.50261		Gbp11	-1.47641
LOC118568308	-3.50219		Il18bp	-1.47482
Gm32591	-3.49869		Gm13205	-1.47479
Dnah14	-3.49558		Dnajc12	-1.47272
Enah	-3.49399		Letm2	-1.47012
Uggt2	-3.48957		Zc3hav1	-1.46982
Syt11	-3.48851		Nmi	-1.46939
Ak1	-3.48846		Card6	-1.46902
Rps6ka2	-3.48097		Vwa5a	-1.46807
Gm9530	-3.47537		Bcl7a	-1.46795
Rex2	-3.47106		Lin9	-1.4676
Card19	-3.47075		Tcea3	-1.46755
Gm42377	-3.46866		Flt3l	-1.46645
Gm11767	-3.4668		Rabepk	-1.46505
Entpd4b	-3.46473		Cnn2	-1.46474
Nhsl1	-3.46472		Rmi2	-1.46419
Phf11d	-3.46418		Atf4	-1.46378
Ryr1	-3.46105		Zfp758	-1.46341
Dlg4	-3.46048		Ralgds	-1.46269
Tmlhe	-3.4593		Gpr85	-1.46195
Ccdc122	-3.45676		Tceal9	-1.46148
Trim46	-3.45433		Fbrsl1	-1.45817
Fcna	-3.45409		Nfatc2	-1.4581
2810029C07Rik	-3.45321		Clcn7	-1.45763
Xdh	-3.45176		Pdk3	-1.45745
Procr	-3.44325		C77080	-1.4562
LOC677525	-3.44122		Brd3os	-1.45619
Myoz1	-3.438		LOC101055672	-1.4558
Lmo2	-3.43682		Cbwd1	-1.45305
Hmga1b	-3.43682		Gm43380	-1.45104
Garnl3	-3.43351		Morc3	-1.45029
Ltbp3	-3.4307		Nsun4	-1.44977
Pfn2	-3.42643		Ubl3	-1.44969
Abca5	-3.42493		Cep295nl	-1.44945
Arsg	-3.42474		Plekhf1	-1.44936
Gm13822	-3.42298		Lrrc8c	-1.44821
Clic6	-3.42253		1700001J03Rik	-1.44716
Srgap3	-3.41768		Tor1aip2	-1.44682
LOC118568468	-3.41701		6030443J06Rik	-1.44571
Adamtsl5	-3.41439		Dek	-1.4451
Gm34931	-3.41196		Dcp2	-1.44454
Sestd1	-3.40728		Gm32117	-1.44436
Map7	-3.40298		Socs7	-1.44368
Mindy4	-3.39843		4930481B07Rik	-1.44332
Galnt12	-3.39662		LOC118568475	-1.44325
Zmynd15	-3.39607		Cacnb1	-1.44116
Sik1	-3.39586		Sp140	-1.43948
Plekhh1	-3.3825		Gm45871	-1.43877
Myh10	-3.37907		Relb	-1.43844
Ripk3	-3.37839		Trim30a	-1.43746
Slc6a19	-3.37552		Ell3	-1.43634
Gm15706	-3.37545		Cdc14a	-1.43613
5430416N02Rik	-3.37153		Prelid2	-1.43601
Itih5	-3.37001		Zfp981	-1.43412
Gm51961	-3.3693		Gm12522	-1.43341
Celf4	-3.36775		Pde10a	-1.43244
Ifit2	-3.36763		Gla	-1.43173
Etv5	-3.36073		Snw1	-1.43113
Zfhx3	-3.35801		Rnf114	-1.42818
LOC100041057	-3.35665		Sorbs1	-1.42815
Mtmr11	-3.35658		Immp2l	-1.42656
Kcnip3	-3.35602		Bcl3	-1.42589
6030443J06Rik	-3.3546		Itgb1bp2	-1.42561
Got1	-3.35411		Eif2s2	-1.42552
Gstt1	-3.34957		Drosha	-1.42424
Zfp862-ps	-3.34727		Irgm2	-1.42205
1700034H15Rik	-3.34598		Serpinb6b	-1.42194
Vav3	-3.34282		Vipas39	-1.42193
Gm10644	-3.33771		Nid1	-1.42031
8030431J09Rik	-3.33539		Ift74	-1.42012
Rtn4rl1	-3.33484		2810408I11Rik	-1.42003
Ptgir	-3.32776		Cuedc1	-1.41993
Cdkl4	-3.32596		Fam102a	-1.41922
Hmga1	-3.32559		Slc9a9	-1.41836
Kctd1	-3.32435		Vav3	-1.41785
Kdm5b	-3.32116		BC034090	-1.41703
Unc13a	-3.31955		Tifa	-1.41561
Otub2	-3.31949		Il2rg	-1.41529
Fnbp1l	-3.31772		Gca	-1.41512
Palm	-3.31657		Zfp992	-1.41339
Rybp-ps	-3.31623		Uba7	-1.41196
Foxc1	-3.31312		Thsd1	-1.41181
Brdt	-3.30997		Mllt11	-1.41159
Pla2g3	-3.30525		Ltbp2	-1.41127
Cd80	-3.30354		Efcab12	-1.40974
Ddx4	-3.30347		LOC115486431	-1.40878
Gm32006	-3.30248		Dot1l	-1.40802
Slc25a23	-3.29402		Ift22	-1.40705
Nfkbiz	-3.29161		Ric1	-1.407
Unc13b	-3.29115		Slc15a3	-1.40494
Clstn1	-3.28988		Mcur1	-1.40176
Vcl	-3.28742		Prpf4	-1.40131
Ttc8	-3.28657		Myom3	-1.40129
Tmem144	-3.28604		Efhd2	-1.40102
Prokr1	-3.28313		Dzank1	-1.40052
Kcnk4	-3.27427		Zfp324	-1.39996
Slc2a1	-3.27212		Gchfr	-1.3997
Ralgapa2	-3.26976		Dtx3l	-1.39956
Ppp4r4	-3.26821		Tnfrsf14	-1.39652
Ehd2	-3.2678		Lrrc20	-1.39579
1110002L01Rik	-3.26429		A930037H05Rik	-1.39572
Atf3	-3.26312		Pgap2	-1.39401
LOC118567768	-3.25972		Gm10033	-1.39361
Csrnp1	-3.24528		Rcan1	-1.39355
Epha2	-3.24316		Glrx	-1.39288
Fam160a1	-3.24061		A330023F24Rik	-1.39229
Pnma1	-3.23661		Dck	-1.39129
Kcna7	-3.23471		Pdpn	-1.39101
Mllt11	-3.22978		Dennd1a	-1.39101
Prpf40b	-3.22896		Slc30a1	-1.39013
Gm52631	-3.22894		Baiap2	-1.38999
Smagp	-3.22836		Nlrc5	-1.38975
Afp	-3.22611		Xrn1	-1.38836
LOC102638047	-3.22573		Snx8	-1.38722
Ank2	-3.22238		Gm32914	-1.38226
Gstm5	-3.21962		Xdh	-1.38219
Nipsnap1	-3.21789		Usp42	-1.38143
Alcam	-3.21432		Ptch1	-1.38127
Gls2	-3.21291		Rmdn2	-1.38046
Etv4	-3.21262		Tasor2	-1.38021
Ppp1r9a	-3.2101		Msrb3	-1.37913
Arg1	-3.20883		LOC118568702	-1.37842
Tnfaip6	-3.20846		Gm38482	-1.37822
Map3k12	-3.20076		Nfkb2	-1.378
Cdkn2aipnl	-3.20023		Irgm1	-1.37564
1700029J07Rik	-3.19691		Chchd10	-1.37554
Fbxo10	-3.19229		Cxcl2	-1.37533
Zfp940	-3.18554		Phf6	-1.37363
Plcl1	-3.18481		Spata7	-1.37302
Stac3	-3.18446		Tmem219	-1.37188
Gipr	-3.18442		AU041133	-1.3708
Slpi	-3.17605		Lrp8os3	-1.37073
Dock3	-3.16953		Sphk2	-1.37036
Slc16a3	-3.16339		H2-M3	-1.36866
Rarg	-3.15857		Gbp6	-1.36861
Nxnl1	-3.15652		Ift80	-1.36786
Abcb1a	-3.15411		Kcnab3	-1.36752
Rsph1	-3.15042		Sfmbt1	-1.36733
Fam71e1	-3.14991		Trim34b	-1.36696
Cgn	-3.14875		Fchsd1	-1.36572
LOC118567625	-3.1486		Gm36195	-1.36522
Gm38514	-3.14611		St6galnac4	-1.36503
Gm12867	-3.14274		LOC115486414	-1.36503
AV099323	-3.1407		9330179D12Rik	-1.36466
Gm14199	-3.14031		Selenot	-1.36389
Plekho1	-3.13987		Atrip-trex1	-1.36355
Grb10	-3.13923		Gcat	-1.36253
L3hypdh	-3.13803		LOC118567734	-1.36201
Irak1bp1	-3.13706		Usp35	-1.35874
Ptpdc1	-3.13287		Map1b	-1.35816
Hcn3	-3.13241		Chaf1b	-1.35795
Ptpro	-3.13038		Raph1	-1.35792
Fmnl2	-3.12118		Vsig8	-1.35785
Prkcb	-3.11567		Zswim9	-1.35754
Cald1	-3.10704		BC028528	-1.35705
Lmntd2	-3.10388		Tcp11l1	-1.35684
Plekha4	-3.09617		Olfr99	-1.3562
Dnajb4	-3.09545		Tsku	-1.35529
Ank	-3.09242		Ahi1	-1.35526
Rybp	-3.09148		Phc2	-1.35438
Entpd4	-3.08989		Gm6815	-1.35431
Ltb	-3.0808		Mex3b	-1.35165
Serping1	-3.07902		Rgs10	-1.35164
Timp2	-3.07787		Ubr4	-1.35037
Lrfn1	-3.07755		Jun	-1.348
Zfp600	-3.07255		Pcmtd1	-1.34736
Gm14230	-3.07254		Mindy4	-1.34735
Sptb	-3.06965		Med13	-1.34685
Tubb2a	-3.06768		Slc9a7	-1.34634
Zfas1	-3.06749		Wdr91	-1.34603
Loxl4	-3.06607		Shmt2	-1.34422
Mturn	-3.06469		Lilr4b	-1.34361
Trpm3	-3.0624		Avl9	-1.34279
N4bp3	-3.05825		Ctrl	-1.34244
Efna1	-3.05745		Gna13	-1.34129
Unc5b	-3.05249		Smchd1	-1.34041
Calhm2	-3.05226		Msl3l2	-1.33992
Ccdc159	-3.04598		Zfp993	-1.33912
Flt4	-3.04552		Tmem144	-1.3391
Magi2	-3.04395		Rnf213	-1.33892
Pde1a	-3.03911		Cdk20	-1.33596
Spa17	-3.03828		Mtmr14	-1.33427
Clybl	-3.03523		LOC118568535	-1.33378
Lrba	-3.03458		Apip	-1.33326
Lrrc8c	-3.03415		Thoc6	-1.33208
Mill2	-3.03215		Ccnj	-1.33208
LOC118567734	-3.0291		H4c17	-1.33067
Lacc1	-3.02604		Rslcan18	-1.33043
D730005E14Rik	-3.01979		Gm2011	-1.32962
Gm36486	-3.01309		Dennd1b	-1.32845
Mok	-3.0129		Smg7	-1.328
Mpv17l	-3.01161		Tmem104	-1.32785
Ncmap	-3.01129		Optn	-1.3269
Rab11fip4os1	-3.00782		Cpxm1	-1.32677
Tlr9	-3.00657		Slc38a6	-1.32634
Mex3a	-3.00407		Ripk2	-1.32404
Gbp4	-3.0022		Trim8	-1.32381
4732471J01Rik	-3.0017		Cd274	-1.32312
Eid1	-3.00139		Mastl	-1.32293
Zfp493	-2.99532		Mogat2	-1.32134
Ifitm2	-2.99205		Znf41-ps	-1.3204
Zfp30	-2.98919		Dusp6	-1.31994
Cd300lb	-2.9884		Comp	-1.31922
Gm12522	-2.98679		St6gal1	-1.31782
Gramd1b	-2.9831		Nr1h3	-1.31742
Gfpt1	-2.98117		Ahr	-1.31723
Gdpd5	-2.97939		Zfp991	-1.31509
Mipol1	-2.97271		LOC118567393	-1.31463
Kyat3	-2.97159		Aida	-1.31454
Gpnmb	-2.97081		Dnajc13	-1.31445
Pgk1	-2.96781		Adora2a	-1.31424
Gng4	-2.9662		Nkiras1	-1.31347
Spred1	-2.96243		4933421O10Rik	-1.31317
Abi2	-2.96217		Tatdn3	-1.3115
Ttpa	-2.95979		Col7a1	-1.31145
Kdr	-2.95959		Hsd17b14	-1.31102
Gm20655	-2.95904		LOC118568736	-1.3107
1700028J19Rik	-2.95775		Gm52003	-1.30982
Gm34746	-2.95174		Rbm41	-1.30923
Cdr2	-2.95032		Rnpep	-1.30607
Slc27a1	-2.94825		Tor1aip1	-1.30324
Slfn10-ps	-2.94675		Uvrag	-1.30319
Gm35824	-2.94111		Xkrx	-1.30223
2610035D17Rik	-2.93833		Muc1	-1.29922
Grtp1	-2.93806		Neurl3	-1.29829
Rcor2	-2.9347		Rab31	-1.29561
Fbxl16	-2.93415		Mppe1	-1.29527
Epsti1	-2.93251		Arf4	-1.29519
Gm19792	-2.93248		Gsdmd	-1.2951
Lmtk3	-2.93145		Focad	-1.29441
Hk1	-2.92913		Tbc1d13	-1.29381
Crnde	-2.92527		AI506816	-1.29379
Myorg	-2.92333		Slc25a12	-1.29313
Bcl6	-2.92104		Gm36496	-1.29293
Ltbp1	-2.92003		B230398E01Rik	-1.29291
Hoxb3	-2.91867		Ncf4	-1.29152
Fgf1	-2.91652		Zfp516	-1.29035
Cacnb1	-2.91571		Etv3	-1.28983
Tmem231	-2.91296		Kif24	-1.28853
LOC115488490	-2.91089		Zfp213	-1.2873
LOC118568498	-2.91064		Cnot4	-1.28726
Letm2	-2.91014		Rars	-1.2869
Cetn4	-2.90806		G0s2	-1.28659
Gm2619	-2.90733		Tmem67	-1.28422
Rasa4	-2.90492		Rgs14	-1.28338
Mfng	-2.90465		Lpcat2	-1.28301
LOC118567918	-2.89821		Gch1	-1.28287
A930005H10Rik	-2.89502		Ankrd42	-1.28242
Gm34197	-2.89471		Slc31a1	-1.28235
B4galt6	-2.8926		Taf7	-1.28139
Ccdc116	-2.89102		Hif1a	-1.28133
Syne3	-2.89077		Adprh	-1.28125
Calcrl	-2.88946		Hk2	-1.28032
0610040B10Rik	-2.88785		Ccdc57	-1.28006
Gadd45a	-2.88647		Amigo3	-1.2796
Gsta3	-2.88432		Ghitm	-1.27836
Gm36684	-2.88429		Zcchc2	-1.27815
1810014B01Rik	-2.87903		Kat2b	-1.27801
Mindy1	-2.87592		Necap2	-1.27695
Ncs1	-2.86826		Gm38524	-1.27543
Zfp982	-2.86679		Mtcp1	-1.27405
Tmem237	-2.86548		Il10ra	-1.27346
Zfp651	-2.86485		Apbb2	-1.27319
Afap1l1	-2.86355		Foxo3	-1.27295
Plekhg5	-2.85648		Trim26	-1.27213
Tpcn1	-2.85557		Clybl	-1.272
Isoc2b	-2.85299		Ranbp2	-1.27198
Gm12474	-2.84906		Lrrc25	-1.2716
Arhgef10	-2.8417		Serpinb1b	-1.27098
Gas2	-2.84152		Pik3cb	-1.27069
Cdnf	-2.8415		Antxr2	-1.27047
Gm38524	-2.8412		C1rl	-1.26913
Xkrx	-2.8388		Sema4d	-1.26864
Ggnbp1	-2.83733		Gm12589	-1.26839
5830454E08Rik	-2.83668		Gm16217	-1.26832
Tyro3	-2.83488		LOC100041708	-1.26797
Drc3	-2.83439		Katnal1	-1.2674
Plekhg4	-2.83316		Tlr12	-1.26738
Tbc1d10c	-2.83199		Itprip	-1.26718
Gm34643	-2.83128		Armc5	-1.26653
Sgtb	-2.83092		Ston1	-1.2663
Exd1	-2.82519		Zfp319	-1.2654
Cgnl1	-2.82478		Birc3	-1.26524
Hax1	-2.82298		Prpf38b	-1.26488
Cep170b	-2.82085		Sfn	-1.26481
Ptrh1	-2.8206		Cemip2	-1.26431
Gm46911	-2.81869		Npy	-1.26101
Nostrin	-2.8185		1500011B03Rik	-1.26092
Gm30474	-2.81809		Zfp946	-1.26082
Syn1	-2.81778		Ccdc189	-1.25783
Myh7b	-2.8151		Zfp503	-1.25711
Tecpr1	-2.81206		Nfkbib	-1.25555
Mif	-2.81131		Calhm2	-1.25459
Igf1r	-2.81121		Slc66a1	-1.25338
Arhgap10	-2.80824		Nfkbid	-1.25332
Batf2	-2.80736		Ppm1n	-1.25287
Ptafr	-2.80505		Rnf145	-1.25273
Gm42225	-2.80105		Rab2b	-1.25208
Ccdc150	-2.79805		Tmem192	-1.2519
Eml5	-2.79781		Cfb	-1.25169
Neurl1b	-2.79766		Rnf24	-1.25132
Gfi1	-2.79581		Anks1	-1.25067
Dbp	-2.79546		Dpcd	-1.25037
Ccdc181	-2.79275		Rpgr	-1.24911
Yes1	-2.7797		Ranbp10	-1.24907
Rnf152	-2.77901		Mreg	-1.24718
Mettl26	-2.77547		Trafd1	-1.24488
D6Ertd527e	-2.77485		Plekhh1	-1.24401
Gm17518	-2.77113		Calr3	-1.24298
Fam78b	-2.77011		5430405H02Rik	-1.24263
Gm36117	-2.75801		Gm11696	-1.24195
Egf	-2.75752		Med12l	-1.24191
Prkcg	-2.75693		9930111J21Rik1	-1.24092
Dlg3	-2.7561		Rab12	-1.24024
Sap30	-2.7547		Gbp8	-1.23993
Cdh23	-2.74666		Cflar	-1.23872
Gm46226	-2.74377		Mbd2	-1.23772
4930544F09Rik	-2.7428		Ndufaf7	-1.23684
Ctxn1	-2.73838		Mllt6	-1.23616
Aoah	-2.73164		Spats2	-1.23553
Cacna1d	-2.72859		Tnnt1	-1.23521
Cnbd2	-2.72786		Gm39526	-1.23519
Camk2b	-2.72432		Paqr3	-1.2348
Nxpe5	-2.72212		H2bc9	-1.23457
Bcl2l1	-2.72086		Ly6a2	-1.23294
Mboat1	-2.72038		Ptprj	-1.2327
Ssbp2	-2.71552		Cyfip1	-1.23225
Gnpnat1	-2.70728		Nudt9	-1.23195
Gm32026	-2.70725		Whamm	-1.22932
2610524H06Rik	-2.70649		Bri3	-1.2293
Ggact	-2.70627		Aopep	-1.22898
Plxnd1	-2.70593		Tbk1	-1.2281
1500011B03Rik	-2.70535		Tbc1d19	-1.2273
Foxp1	-2.70069		Yjefn3	-1.22717
Fbxo31	-2.70026		Rgs20	-1.22677
LOC118567909	-2.69942		Tesk1	-1.2266
Clcn2	-2.69749		Lrrc42	-1.22575
Gchfr	-2.69659		Klrg2	-1.22448
4921507P07Rik	-2.69413		Synj1	-1.22444
LOC118567607	-2.69342		Arid5b	-1.22327
Grip1	-2.69295		Mitd1	-1.22245
Tlr1	-2.69202		Mb21d2	-1.22091
Pmaip1	-2.69104		Acbd4	-1.22047
Matn3	-2.69049		Alkbh3os1	-1.22042
Nlrp10	-2.68816		Tmem68	-1.21988
Eef1akmt2	-2.68663		2810029C07Rik	-1.2198
Rnf113a1	-2.68607		4632415L05Rik	-1.21967
Pdzd4	-2.68544		Speg	-1.21809
Creb3l1	-2.68492		Galns	-1.21771
Erfe	-2.68223		Kcnh3	-1.21714
LOC664787	-2.68211		Gm7972	-1.21713
Aipl1	-2.6808		LOC100041034	-1.21624
Slc13a3	-2.68036		Ankle2	-1.21617
Apoa2	-2.677		Apoa2	-1.21522
Sh3yl1	-2.67569		Kansl1l	-1.21498
Cd300ld	-2.67544		Tfg	-1.21494
Map2k6	-2.67454		Tmem9	-1.21398
Zc3hav1l	-2.67396		E2f3	-1.21394
Raf1	-2.67232		Fblim1	-1.21394
Nr4a1	-2.67134		D6Ertd527e	-1.2139
Pfkm	-2.67059		Mfsd4b3-ps	-1.21314
Pogk	-2.67058		Anxa4	-1.21121
Gm41553	-2.66698		Gm32026	-1.21116
LOC118567594	-2.66674		Pdgfb	-1.211
Gm41046	-2.6665		Pcdhgb2	-1.21063
Flt3l	-2.66395		Tnni3	-1.21043
Cadm4	-2.66222		Sh3bp1	-1.20914
Gm31255	-2.66175		1700086P04Rik	-1.20902
Ly6a	-2.66128		Mroh2a	-1.20804
Snap47	-2.66072		Gm42225	-1.20793
Serpina3n	-2.65887		1110038F14Rik	-1.20588
Itga2b	-2.65778		Gm16315	-1.2051
Serpina3i	-2.65499		Map7	-1.20485
Ccl8	-2.65329		4930455G09Rik	-1.20439
Shfl	-2.65158		Rufy3	-1.20439
Nat9	-2.64953		Snx2	-1.2038
Gm52629	-2.64852		St6galnac6	-1.20376
4930412C18Rik	-2.64602		Mrpl39	-1.20339
Pex26	-2.64535		Nhsl2	-1.20263
Arhgef7	-2.64394		Slc46a3	-1.20248
9330175E14Rik	-2.64117		Zdhhc18	-1.2015
Dusp7	-2.6408		Acsl4	-1.20029
Snord17	-2.63428		E030030I06Rik	-1.19959
Parp16	-2.62787		Gm5454	-1.19928
LOC118567759	-2.62342		Zfp938	-1.19898
Tmem218	-2.62316		Nr1d2	-1.19878
Gm16001	-2.62204		Hsd17b1	-1.19687
Ksr2	-2.61997		Ncoa7	-1.19685
Ccdc40	-2.61472		Ank	-1.19666
Ccdc9b	-2.61459		Gmppb	-1.19631
Zfp428	-2.6089		Zswim4	-1.19526
Slc20a1	-2.60819		LOC118568499	-1.1951
Shf	-2.60183		Zfp788	-1.19412
Eif4ebp1	-2.60007		Nectin2	-1.193
Cplane2	-2.59963		Hmox2	-1.19267
Tmem269	-2.59445		Tapbp	-1.19184
Ambp	-2.59383		Gm6958	-1.19159
Sdcbp2	-2.59346		Sertad3	-1.19126
Amotl1	-2.59229		9930111J21Rik2	-1.19099
LOC118568401	-2.58853		Gli1	-1.19033
Lgmn	-2.58738		Tmie	-1.19007
Map4k1	-2.58499		AI837181	-1.18986
Snhg12	-2.58173		Vangl2	-1.18953
Ssx2ip	-2.57822		Adhfe1	-1.18945
Tns3	-2.5751		Bbx	-1.1894
A530040E14Rik	-2.57482		Tnfrsf26	-1.18715
Vps37b	-2.5746		Dnaja2	-1.18608
Gstp2	-2.5738		Vps37c	-1.18545
Gdf11	-2.56982		Rab33a	-1.18527
Rnf125	-2.56773		Aldh1l1	-1.1842
Osbpl5	-2.5673		Gm32178	-1.18242
C030037D09Rik	-2.56675		Gm32262	-1.1823
Tst	-2.56554		Arid3b	-1.18159
Cbr2	-2.56541		Ppp3cc	-1.18143
1700007L15Rik	-2.56469		Smcr8	-1.18057
Gm26555	-2.56085		Malt1	-1.18018
LOC118568526	-2.56055		Gm7072	-1.17982
Htra2	-2.56052		Bbs5	-1.17969
Dact1	-2.56025		LOC115486538	-1.1782
Nlgn2	-2.56015		Gm20939	-1.17816
Zfp287	-2.5579		Actr3b	-1.1776
4930402H24Rik	-2.55626		Cdh24	-1.1771
2310047D07Rik	-2.55304		4930544F09Rik	-1.17651
Gm52731	-2.54991		Hspa13	-1.17583
Metrnl	-2.54655		Cenpe	-1.1757
Gm16299	-2.54569		Litaf	-1.17482
Tmem189	-2.53418		Ddit4	-1.17466
Cbarp	-2.5337		Ccdc114	-1.17333
Baiap2	-2.53279		Pomc	-1.17268
Sptbn2	-2.53158		Fbxw11	-1.17207
Rhoj	-2.53085		Castor2	-1.17177
Slco4a1	-2.52997		Ssc4d	-1.16972
Bmyc	-2.5296		Tefm	-1.16906
Lekr1	-2.52902		Anapc16	-1.16878
Xrra1	-2.52776		Cited2	-1.16847
Lix1l	-2.52545		Bex3	-1.16679
Acot7	-2.5225		C920009B18Rik	-1.16606
Zfp981	-2.5198		Gm37292	-1.16594
Cacnb2	-2.51916		Pard6a	-1.16561
A330040F15Rik	-2.51621		Sash1	-1.16525
Gm40080	-2.5162		Itgav	-1.16454
Triqk	-2.51598		Tmem86a	-1.16428
Mlkl	-2.51411		4931428F04Rik	-1.16411
Dennd2c	-2.51257		Gm1604a	-1.16408
Cul9	-2.51227		Sos1	-1.16374
Capns2	-2.51192		Zbtb21	-1.16372
Adam3	-2.51037		Man1a	-1.16345
Klhl12	-2.51006		Ang	-1.16266
Gm33370	-2.50961		E030042O20Rik	-1.16231
Ifi47	-2.50802		Rnf41	-1.16141
Bid	-2.50643		Ube2m	-1.15956
Trim45	-2.50377		Slc25a25	-1.15944
Mov10	-2.50282		Gm36684	-1.15892
Zfp354a	-2.50252		Gm51653	-1.15809
Pomc	-2.49937		Tap2	-1.15746
Dnmbp	-2.49896		Aga	-1.15742
Cpxm1	-2.49687		Sod2	-1.15737
2700081O15Rik	-2.49374		Nphp1	-1.15734
Sars	-2.49331		5033421B08Rik	-1.15711
Bbc3	-2.49292		LOC102638047	-1.15589
Dipk1b	-2.48653		Chmp4b	-1.15342
Pex10	-2.48394		Adar	-1.15237
Abhd6	-2.48235		Nphp4	-1.15074
Dqx1	-2.48191		Acsl1	-1.15074
Mypop	-2.48012		Cyfip2	-1.15063
LOC101055672	-2.47705		Syt17	-1.15051
Gm4117	-2.47671		Slc6a13	-1.14865
Espn	-2.47562		Nfkbia	-1.14749
Rhob	-2.47548		Fbxo47	-1.14732
Tspoap1	-2.47508		Plcxd2	-1.14703
Depdc7	-2.47461		Zfp9	-1.14688
Fgfbp3	-2.47397		Gm38514	-1.14643
Adamts4	-2.47305		Gm14154	-1.1456
Sorbs1	-2.47064		Atf6	-1.14556
Itsn1	-2.46612		Tnfrsf12a	-1.14516
D930048N14Rik	-2.46432		Sbk2	-1.14514
Mcoln2	-2.46057		Hrob	-1.1448
Cd14	-2.45719		Hmga1b	-1.14226
Sec14l2	-2.45692		Gpr157	-1.14157
Gm32276	-2.45611		Grina	-1.14048
Mitf	-2.45464		Mars1	-1.14031
Ralgps1	-2.45123		Mrpl53	-1.13969
Map3k9	-2.44987		Plekho2	-1.13968
Stoml1	-2.44844		Brd2	-1.13733
Slc16a8	-2.44657		C330007P06Rik	-1.13727
Dtwd1	-2.4416		Rere	-1.13727
[truncated: 12,448 more rows]
