# Supplementary material for: GSK3α/β Restrain IFN-γ–Inducible Costimulatory Molecule Expression in Alveolar Macrophages, Limiting CD4+ T Cell Activation
Source: Immunohorizons. 2024 Feb 12;8(2):147–62. doi: 10.4049/immunohorizons.2300107 (PMC10916365; doi:10.4049/immunohorizons.2300107)
Supplement: Supplemental Table 3 (XLS) [file IH_2300107_Supplemental_3.xls]

## Sheet: TableS3_Final
TableS3. Normalize counts for Immgen comparative Analysis used in Figure 1B
CORE AM Genes
Gene	PM_1	PM_2	PM_3	AM_1	AM_2	AM_3	FLAM_1	FLAM_2	FLAM_3	iBMDM_1	iBMDM_2	iBMDM_3
Acaa1b	0	0	0	27758.7	16444.6	40831.4	1845.69	1903.56	1710.43	109.064	101.11	154.974
Afap1	100.878	145.978	40.2016	1990.43	2121.47	1925.96	1653.1	1612.68	1668.72	11.4004	18.8795	19.7648
Akap5	19.2149	13.9027	16.0806	268.524	274.437	213.691	98.9171	93.9987	102.376	2.28009	1.67818	0
Aldoc	19.2149	6.95134	26.131	584.039	705.954	526.009	1939.69	2061.48	1947.03	1341.45	1342.12	3474.56
Anxa2	4943.04	4671.3	5457.36	35280.7	37756.8	35286.4	10292	10941.1	10674.7	5646.26	5415.9	10589.9
Atp10a	91.2708	59.0864	98.4938	1547.37	2009.53	1813.63	4358.58	4210.8	4357.79	294.511	330.601	330.162
Atp13a3	259.401	156.405	255.28	157.758	232.911	328.755	5502.68	5017.48	5441.83	1696.77	2146.39	1258.66
Atp6v0d2	0	0	0	7240.07	7763.69	7942.18	18535.5	18631.9	19154.9	2142.14	2462.31	2753.59
Bcar3	98.4764	34.7567	50.252	6202.9	4912.79	7454.53	2240.05	2229.31	2277.67	1591.5	1536.79	1398.36
Bub1b	204.158	132.076	132.665	1147.94	810.673	1005.44	1363.88	1365.54	1322.16	608.403	619.248	757.8
Car4	0	0	0	8260.46	9769.61	11232.5	8098.1	8803.75	8995.03	0	0	0
Card11	0	0	2.01008	5545.02	4558.91	7043.58	2387.11	2440.55	2502.52	475.018	441.361	588.452
Ccdc80	57.6447	38.2324	64.3225	939.833	1242.19	950.651	504.412	486.401	508.466	4.56018	5.45408	4.9412
Cd2	0	3.47567	0	1158.01	1128.44	1328.72	10.1537	11.2798	20.096	1.14004	0.419544	2.246
Cd200r4	249.794	291.956	309.552	443.064	521.792	512.311	1808.02	1857.41	1907.22	848.193	959.498	799.126
Cd69	2.40186	0	0	67.131	41.5267	82.1889	0.32754	0	0	11.7805	10.9082	4.9412
Cdh1	16.813	0	0	1104.3	949.698	778.054	3214.48	3263.63	3455.75	1.14004	2.09772	0
Ch25h	0	0	0	1094.23	1002.06	1364.33	23.2554	17.0907	26.1627	0	0	0
Chil3	14.4112	10.427	34.1713	52120.5	40084.1	45768.2	136612	131292	134931	0	0	0
Cidec	0	0	0	5159.01	4004.62	4934.07	31.7714	27.3451	35.6419	0	0	0
Cldn1	2.40186	0	0	127.549	84.8589	106.846	95.9693	84.0861	99.7215	0	0	0
Clec7a	2762.14	2537.24	3594.02	2957.12	3555.05	3736.85	10457.4	10922.3	11122.2	459.058	568.902	822.934
Clmn	98.4764	76.4648	96.4837	439.708	590.401	462.997	432.681	419.747	481.165	63.0824	83.0698	62.4388
Cpne5	7.20559	0	0	1919.95	1736.9	1934.18	84.8329	110.406	87.2089	6.08023	9.22998	16.1712
Ctsk	2.40186	0	6.03023	1211.71	1386.63	1273.93	619.706	641.584	608.566	6963.77	6810.05	13935.1
Cyp4f18	237.785	281.529	126.635	1933.37	1628.57	2345.12	355.054	387.616	392.061	15.2006	19.299	26.0536
Dna2	182.542	145.978	116.585	943.19	1283.72	1142.43	1485.39	1418.87	1512.88	99.5638	122.507	87.5939
Dnah11	26.4205	0	2.01008	43.6351	101.108	63.0115	0.32754	1.36725	0	0.380015	0.419544	1.3476
Ear1	0	0	0	2027.35	1458.85	2208.14	216.504	210.215	183.518	0	0	0
Ear10	0	0	0	0	0	8.21889	589.245	616.29	601.362	0	0	0
Ear2	0	0	0	7605.94	5250.42	7972.32	8030.3	8560.03	7969.75	0	0	0
Epcam	0	0	0	2044.14	2867.15	2725.93	2.94786	4.78539	1.51668	0.760029	0	1.7968
Fabp1	0	0	0	3648.57	1960.78	3471.11	61.9051	75.199	86.0714	0	0	0
Fam189a2	9.60745	6.95134	6.03023	151.045	149.857	194.514	1490.64	1595.93	1558.38	136.045	137.611	369.242
Ffar4	0	0	0	3306.2	3580.32	4816.27	79.9198	88.1879	77.7297	15.2006	15.5231	32.7916
Flt1	4.80373	0	0	2933.62	3349.22	4243.68	1221.07	1119.44	1235.33	441.577	516.04	921.758
Flvcr2	4.80373	6.95134	8.04031	2554.33	2332.72	1925.96	4245.9	4286.68	4188.68	3.42013	0.419544	5.8396
Gal	14.4112	3.47567	4.02016	2779.22	2760.62	2871.13	13.4291	19.4834	18.9585	0	0	0
Gcnt2	40.8317	24.3297	8.04031	2305.95	1487.74	1391.73	1348.81	1334.1	1353.63	320.732	306.687	319.83
Gpat3	146.514	62.5621	40.2016	506.839	729.426	462.997	230.261	219.102	223.71	232.949	221.939	156.771
Gpnmb	21.6168	34.7567	6.03023	3077.95	2735.35	3024.55	8225.84	8274.62	8067.58	57096.1	54989.3	85431.9
Htr2c	0	0	0	295.376	388.184	271.223	433.991	413.936	409.882	0	0	0
Il12rb2	4.80373	17.3784	10.0504	570.613	326.797	482.175	369.793	368.133	408.365	146.306	162.364	143.295
Il1rn	7.20559	17.3784	28.1411	3739.19	3654.35	3830	2921	2980.27	2942.73	2105.66	2346.51	4104.79
Itgal	132.103	107.746	88.4434	3494.17	2524.1	3298.51	9312.3	9301.43	9076.55	1027.18	886.917	747.468
Itgax	0	0	0	4370.23	3993.79	4432.72	1049.77	1135.5	1159.12	509.6	592.816	1322.44
Kazald1	0	27.8054	14.0705	9673.57	11029.9	16815.8	1060.25	1175.5	1021.1	20.5208	13.845	19.7648
Kcnn3	158.523	180.735	142.716	1429.89	1619.54	1320.5	2315.71	2116.51	2304.59	18.6207	10.0691	26.5028
Krt19	0	0	0	14470.1	10950.4	16289.8	1112.98	1216.17	1181.11	0	0	0
Krt79	0	0	0	10600	7841.32	13736.5	476.243	510.327	503.157	0	0	0
Kynu	0	0	0	308.802	299.714	364.371	1585.95	1550.47	1517.06	1.52006	2.51727	8.53479
L1cam	14.4112	34.7567	12.0605	567.257	454.988	531.488	390.1	394.795	417.465	516.82	473.666	511.189
Lepr	0	0	0	983.469	552.486	605.458	1171.28	1075.69	1152.67	0	0	0
Lipf	0	0	0	90.6268	37.9157	131.502	939.385	888.031	947.164	0	0	0
Lmo4	177.738	166.832	148.746	2900.06	3647.13	3610.83	1775.27	1856.73	1750.62	362.914	312.98	362.953
Ly75	26.4205	62.5621	22.1109	1889.74	1745.93	1336.94	6968.09	6214.51	6700.3	12.1605	8.39089	13.0268
Mak	9.60745	6.95134	2.01008	298.733	185.967	331.495	195.869	227.306	210.06	0	0.419544	1.3476
Mamdc2	84.0652	100.794	90.4535	419.568	474.849	482.175	9.82621	12.6471	7.96255	5.32021	2.93681	2.6952
Matn2	12.0093	3.47567	38.1915	3702.27	3889.07	3219.06	1142.13	1057.91	1080.25	173.667	136.352	60.642
Mcam	0	0	0	1829.32	2363.41	1342.42	2320.62	2262.12	2222.31	131.865	154.392	336.451
Mcoln3	2.40186	0	0	1634.64	2493.41	2104.03	386.17	342.839	379.927	16.7206	18.0404	22.0108
Mmp8	4.80373	3.47567	6.03023	174.54	171.523	128.763	238.777	237.219	228.26	164.926	138.03	95.2303
Mtmr7	9.60745	27.8054	0	1846.1	1655.65	1260.23	110.709	109.38	116.405	18.6207	28.9486	30.9948
Naaa	787.811	809.831	737.699	5021.4	4620.3	4487.51	3211.53	3334.05	3424.28	261.45	221.1	300.964
Nceh1	1047.21	1143.5	1087.45	13748.4	14402.5	8764.07	4952.74	5008.25	5060.01	932.176	828.6	633.821
Net1	550.027	479.643	438.197	7464.96	8469.64	6139.51	3172.88	3116.31	3225.21	370.894	357.032	397.542
Nrg4	60.0466	20.854	42.2116	120.836	149.857	199.993	216.504	221.837	230.914	11.0204	13.0059	21.1124
Olr1	283.42	229.394	114.574	513.552	267.215	662.99	4780.78	4357.1	4834.41	0	0.839089	0.898399
Perp	0	0	0	4840.14	7875.63	5136.8	2279.02	2272.72	2287.15	8.36032	7.97134	3.1444
Phlda1	2.40186	0	0	211.463	169.718	273.963	310.836	308.316	343.527	741.789	832.796	1190.83
Plet1	0	0	0	9707.14	12355.1	11402.3	11822.6	12376.7	12611.9	0.380015	0	0
Plp2	31.2242	31.281	32.1612	634.388	837.756	734.22	376.344	391.376	346.56	643.745	613.794	780.709
Plscr1	100.878	62.5621	58.2923	795.502	566.93	789.013	639.358	679.867	668.475	0	0	0
Plxnc1	261.803	326.713	355.784	396.073	265.41	539.707	2117.87	2064.9	2090.36	1763.65	1807.82	1507.06
Prkar2b	14.4112	17.3784	40.2016	590.752	1440.8	1054.76	3120.8	2920.8	3056.48	304.392	347.383	638.762
Prkch	158.523	212.016	138.695	3856.67	3381.72	3928.63	1346.85	1361.44	1353.63	776.75	869.716	1264.05
Prr5l	168.13	41.7081	102.514	956.616	1399.27	915.036	342.279	347.282	397.748	27.3611	29.7877	33.2408
Ptpn12	244.99	198.113	217.088	818.998	702.343	961.61	5069.34	4839.74	5110.06	1051.12	1120.18	958.592
Rab11fip1	189.747	93.8431	174.877	2195.18	2061.89	2473.88	468.71	432.052	456.899	167.586	160.266	139.701
Rufy4	14.4112	20.854	6.03023	946.546	687.899	950.651	1091.36	1111.92	1182.63	11.0204	7.5518	35.4868
S100a11	112.888	107.746	108.544	1258.71	1056.22	1169.82	1984.89	2262.46	2270.08	1533.36	1324.92	2259.03
Scimp	0	3.47567	0	281.95	406.239	276.702	170.321	173.641	189.964	87.7834	97.3343	113.198
Sftpc	0	0	0	3.35655	3.61102	0	0	0	0	0	0	0
Siglecf	12.0093	17.3784	16.0806	4521.27	4380.16	4753.26	1193.88	1214.46	1148.12	4.94019	6.71271	7.63639
Slc39a2	4.80373	0	4.02016	1020.39	962.336	1016.4	522.427	519.556	508.466	118.185	119.57	214.268
Slc6a4	19.2149	0	2.01008	1651.42	2099.81	1769.8	1112.65	1065.43	996.077	0	0.419544	0
Slc9a7	0	24.3297	0	768.649	1029.14	567.103	988.189	833.341	976.36	231.429	252.985	313.541
Spp1	0	0	0	1386.25	1179	1227.35	49901.1	49501.1	50166.3	182103	184022	159072
Sulf2	64.8503	45.1837	80.4031	6437.86	6866.35	7988.76	7096.16	7656.96	7709.26	1905.77	1737.33	2312.03
Tc2n	2.40186	0	0	503.482	451.377	679.428	666.544	592.021	654.825	0	0.419544	0
Tlr2	1585.23	1532.77	1776.91	6548.62	7211.2	6139.51	4232.8	4370.43	4388.5	809.811	870.135	1218.68
Tmem138	60.0466	17.3784	48.2419	312.159	334.019	394.506	673.423	656.282	665.821	12.9205	11.3277	16.1712
Tmem154	499.588	357.994	633.175	5216.08	4873.07	3934.11	1802.78	1868.35	1915.56	2691.26	2800.88	3928.25
Tmem216	79.2615	69.5134	82.4132	986.825	919.004	1846.51	917.113	917.427	957.023	61.9424	42.7935	60.1928
Trem1	33.6261	38.2324	44.2217	785.432	512.764	583.541	1328.18	1281.46	1269.84	87.0234	59.5753	51.658
Trim29	0	0	0	2168.33	1020.11	2654.7	2416.26	2430.98	2382.7	9.12035	17.2013	31.8932
Uck2	2.40186	0	0	1010.32	1148.3	712.303	1563.68	1628.06	1559.52	1960.88	1870.75	1750.53
Ucp3	0	0	0	1601.07	1202.47	2106.77	3.60294	4.78539	13.2709	0	0	0
Vstm2a	0	3.47567	0	751.867	619.289	693.126	692.42	699.692	734.071	0	0	0
Anxa2	12.2715	12.1899	12.4143	15.1066	15.2045	15.1069	13.3294	13.4176	13.382	12.4633	12.4033	13.3705
ALL Genes
	PM_1	PM_2	PM_3	AM_1	AM_2	AM_3	FLAM_1	FLAM_2	FLAM_3	iBMDM_1	iBMDM_2	iBMDM_3
Fth1	35790.2	34478.7	29355.2	340592	239625	504305	49697	55345.1	51985.2	125511	114922	191775
Actb	213540	167840	172953	316697	302973	262755	49780.9	54321	53796.9	25826.2	23367.8	24856
Vim	10695.5	11414.1	8741.83	137145	144916	127461	18086.1	18885.5	18931.5	14437.1	16851	37182.5
Ctsd	38561.9	33463.8	42251.8	117650	122979	104728	187120	191794	189170	66031.3	60320.8	78300
Lyz2	595588	490793	571469	74471.7	66000.4	84829.9	273085	284013	271727	22031.3	19327.2	32987.9
Trf	175117	151623	169916	70648.6	79749.3	61732	21724.8	22194.6	22159.4	2205.61	2111.57	2578.86
Abcg1	1015.99	1254.72	1366.85	58333.4	72612.1	47228.5	17908.9	18110.6	18487.5	1604.8	1454.98	1134.68
H2-D1	104973	102803	86220.3	56950.5	47647.4	78630.1	9415.8	9638.11	9544.82	4491.77	4333.47	6578.53
Psap	15223	12599.3	12528.8	55618	56196.5	48770.9	91018.5	90488.3	90003.7	11170.5	10640.9	18615.7
Eef2	42810.8	38121.2	39057.8	55564.3	52347.1	62422.4	22233.1	23536.9	23686.7	44551.8	41821.9	58320
Chil3	14.4112	10.427	34.1713	52120.5	40084.1	45768.2	136612	131292	134931	0	0	0
Tagln2	24921.7	23526.8	23708.9	49384.9	33349.6	104111	4954.05	5232.14	5268.93	3959.37	3759.12	4879.21
Lmna	931.923	1400.7	647.245	47411.2	37863.3	74457.6	3121.13	3389.08	3357.16	4996.05	4660.3	5964.47
Ccl6	19395	18469.7	21387.2	45880.7	30617.8	42543.7	91498.4	96535	93884.9	243.209	216.485	165.305
Ctsb	49709	45798.9	53795.7	43004.1	39777.2	52968	16461.8	16998.4	16763.8	30700.2	28882.7	43514
Ftl1	43041.4	34412.6	35029.6	41302.3	34673	38423.3	36601.6	42824.1	38623.7	21744.1	19540.3	45754.6
Abhd12	3823.77	4038.73	3861.36	39258.2	42093.6	57981.5	5211.16	5315.2	5458.9	1156.76	1100.05	1497.63
Fcer1g	7407.35	7865.44	7354.88	36136.6	32208.5	27659.3	4662.53	5225.64	5014.51	3665.24	3141.13	5202.63
Anxa2	4943.04	4671.3	5457.36	35280.7	37756.8	35286.4	10292	10941.1	10674.7	5646.26	5415.9	10589.9
Ctsz	11317.6	10434	11067.5	34924.9	28478.3	36168.6	8111.86	8929.88	8430.44	10177.6	9671.76	15272.3
Pfn1	7145.54	7118.18	7015.17	34166.3	29996.7	59419.8	6955.64	7479.9	7699.41	5445.23	4984.19	4978.48
Aldoa	8944.54	7948.86	8359.91	33733.3	33020.9	32061.9	8339.5	8920.65	8899.48	13647.8	13178.3	28755.5
Rpl8	12525.7	12606.3	11953.9	33562.1	28615.5	36916.5	6474.16	7074.85	6488.34	13933.6	12572.5	18740.2
Ucp2	14680.2	13617.7	12516.8	33223.1	34035.6	27525	18253.8	19717.5	19413.8	4747.9	4335.57	5863.85
Itm2b	43589	43859.5	37877.9	31934.2	34831.9	43223.1	12754.1	13376.2	13027.9	2750.93	2663.69	4293
Arpc1b	13597	12651.4	12390.1	30396.9	30022	35590.5	5191.51	5386.98	5317.47	2771.07	2659.07	3513.64
Tmsb4x	17435.1	17771.1	16171.1	30232.4	26149.2	24708.7	50364.5	54811.2	49857.7	7146.18	5872.36	7702.43
Hexa	18905.1	19839.1	18050.5	29269.1	27156.7	48858.5	6280.26	6621.27	6325.3	3687.28	3614.38	5942.01
Acaa1b	0	0	0	27758.7	16444.6	40831.4	1845.69	1903.56	1710.43	109.064	101.11	154.974
Taldo1	5003.08	4949.36	5602.09	26973.2	25517.3	19821.2	4057.57	4458.27	4421.11	830.712	780.353	963.983
Grn	47239.9	42900.2	41920.2	25392.3	29727.7	26303.2	17318	17924	17482	14935.7	13708.6	14294
Cd47	5593.94	5762.66	5368.92	24972.7	28960.4	13525.5	4992.04	5318.96	5276.52	552.921	605.403	1019.23
Sqstm1	5985.44	7382.33	6241.29	24573.3	23747.9	22018.4	3705.13	4039.21	3906.96	12171.5	10844	9700.47
Cst3	34682.9	37335.7	32002.5	24288	25840.4	10624.3	2279.02	2557.11	2340.99	5169.72	4659.46	8902.24
Pld3	2041.58	1911.62	2102.54	24056.4	23175.5	24223.8	11933.6	12641.3	12776.1	1018.44	958.659	1826
App	9456.14	10976.2	10438.3	24016.1	26326.1	24122.4	10600.2	10804.4	10992.5	4693.56	4600.31	6209.29
Dusp1	17610.5	19651.4	13636.4	23791.2	19360.5	91618.7	120.207	131.598	109.58	286.531	329.342	553.414
H2-K1	33861.5	34534.3	32074.8	23549.5	20559.3	20160.9	2951.46	3090.34	3097.05	2595.12	2661.59	4274.14
Coro1b	5901.38	5745.29	5340.78	23455.6	23125	30086.6	4412.95	4826.41	4666.05	2435.51	2291.97	3854.58
Eef1a1	43346.4	37752.7	47236.8	23281	22693.4	19125.3	38359.9	40052.3	39486.7	62718.8	57650.9	86998.8
Laptm5	58490.2	46521.9	55247	22931.9	20711	20237.6	25458.1	27297.9	27573.2	15297.1	13709.5	19789.9
Sgk1	2130.45	1995.04	1891.48	22817.8	14572.3	34705.6	10530.1	10493.3	10657.3	1190.21	1248.98	1509.76
Pdia3	20423	19672.3	17489.7	22737.3	21915.3	13010.5	7176.41	7100.83	7112.07	3356.67	3418.03	4065.71
Cd9	12681.8	12380.3	14414.3	22525.8	20505.2	27752.4	19264.6	19392.8	19267.1	3201.24	3220.84	5019.81
Atp5a1	11250.3	9784.02	10181	22472.1	21532.5	19097.9	9695.52	9954.63	9854.22	9128.33	8853.65	11249.8
Atp5b	8925.33	9311.32	8639.32	22441.9	20330	30155.1	9368.96	9822.35	9618.38	12461.4	11378.9	13470.6
Sirpa	5060.73	6124.13	4974.94	22358	30930.2	28741.4	22128.9	22915.5	23150.2	10557.2	10380.8	14622.8
Xbp1	5260.08	6290.97	4886.5	22250.6	25342.1	10312	3753.28	3860.1	3824.3	1970.38	1860.26	2400.97
P4hb	21941	22143.5	20890.7	21867.9	21348.3	25530.6	7322.49	7345.91	7372.18	7492.37	7573.2	14170.5
Hsp90ab1	15655.3	13357	15459.5	21747.1	19214.2	12996.8	11791.4	11833.9	11834.6	17283.8	17056.6	25956.1
Spi1	2003.15	3388.78	2138.72	21330.9	22686.2	23344.4	5221.97	6095.56	5598.81	1753.01	1593.01	2219.94
Cyb5r3	3384.23	2843.1	3485.48	21267.1	19169.1	47146.3	2551.21	2904.05	2745.56	1456.22	1298.49	2145.83
Man2b1	50775.4	45552.2	48907.2	21129.5	18984.9	21388.3	10225.8	10289.3	10291	1619.24	1653.42	2332.24
Calm1	15496.8	16391.3	15437.4	20035.2	19259.4	9172.28	8756.79	9127.1	9362.82	4983.51	4747.57	5015.76
Lgals3	4184.05	3559.09	3931.71	19360.6	19788.4	22706	9220.58	10031.5	9377.23	26262.1	21022.5	23892.9
Lpl	19808.2	16884.8	22227.4	18850.4	19829.9	17388.4	33902.7	31255.8	33349.4	13103.7	10320	16656.8
Ctsa	14159	12689.7	13726.8	18454.3	20951.1	21314.3	7297.92	7782.07	7787.37	13361.7	13010.1	23121.7
Cyba	8149.52	7344.09	8430.27	18299.9	14547	25190.9	3824.36	4239.17	3886.86	3873.87	3453.69	5292.92
Atp6v1b2	6506.65	6767.13	6466.42	18293.2	17334.7	17750.1	7500.02	7406.76	7397.21	3137.02	3084.49	3928.25
Iqgap1	7121.53	7399.7	7776.99	18273	18324.1	14889.9	20057.6	19720.9	20686.7	8480.03	8574.65	10273.2
Clta	5512.28	6492.55	5135.75	18105.2	17370.8	24862.1	4675.64	4966.89	4823.79	1976.08	1879.98	2988.53
Arhgdia	4200.86	4466.24	4333.73	18095.1	15901.1	17336.4	7695.88	8556.62	8667.42	7300.84	6310.37	8419.8
Eif5a	5850.94	6360.48	5433.24	17927.3	14678.8	25804.6	3067.74	3206.55	3207.77	3583.92	3299.3	3417.96
Plin2	6043.09	5300.4	6249.33	17752.8	15588.8	18911.7	10076.4	10193.9	10068.8	6653.68	6438.75	6683.19
Tgfbi	15708.2	13892.3	14436.4	17752.8	17838.4	14520	13721.6	13854.4	14033.8	1.90007	1.25863	2.246
Cox4i1	6254.45	6197.12	5819.18	17494.3	15101.3	11429.7	3835.17	3955.81	3768.56	3826.75	3495.22	4962.76
Axl	1299.41	1529.3	1939.73	17168.7	16016.7	12807.8	22607.8	23328.8	23252.2	290.711	337.733	521.072
Pik3ap1	1085.64	1334.66	1226.15	17061.3	12331.6	15892.6	9719.76	9773.47	9793.94	5421.29	5051.32	5181.97
Sh3bgrl3	5440.22	5415.1	5736.76	16937.1	18318.7	17525.4	1769.04	2024.22	1944	4114.04	3614.38	6575.83
Rps5	13119	12884.3	13670.5	16829.7	19878.7	13495.4	4068.38	4412.13	3968.76	8188.94	7344.97	12522.8
Pygl	20896.2	17232.4	19300.8	16702.2	16372.4	13032.4	8389.94	8601.05	8632.54	0	0	1.3476
Rack1	20139.6	18174.3	21992.3	16403.4	23170.1	11024.3	8420.4	8878.6	8774.73	20578.9	19123.3	26808.7
Gpx1	29932	23943.9	24943.1	16205.4	14707.7	14185.8	4402.14	4858.19	4346.04	1522.34	1371.91	1758.62
Wdr1	6244.85	6238.83	6243.3	16114.8	15787.4	16684.3	6821.68	6911.13	6991.88	2798.05	2589.43	2919.8
Csf2ra	3004.73	3458.29	2864.36	16084.6	15271	25426.5	4158.45	4539.28	4286.51	1765.93	1694.12	1631.49
Arpc4	4897.4	4796.43	5336.76	15947	14895.4	11569.5	3264.59	3278.33	3051.17	1661.42	1505.75	2015.11
Atp6v0b	3590.79	3826.71	3320.65	15876.5	13288.5	19703.4	2699.91	2852.09	2608.3	2003.44	1783.48	2307.54
Cyb561a3	453.952	514.399	548.751	15785.8	17251.6	15807.7	9406.63	9469.94	9209.26	27.7411	27.6899	42.674
Uqcrc1	4561.14	5641.02	4339.76	15540.8	13924.1	15840.5	2016.99	2098.05	1931.11	2090.46	1945.43	2192.54
Hspa5	17781	17482.6	15813.3	15430.1	20398.6	11591.4	5690.36	5668.98	5912	5776.98	5716.71	6105.07
Tyrobp	16680.9	16773.6	17897.7	15218.6	14370	14448.8	8162.96	9040.28	8094.5	2116.3	1720.13	3616.06
Ostf1	5862.95	6965.25	6028.22	14882.9	13635.2	14695.4	3172.55	3492.31	3393.18	1322.45	1294.71	1788.26
Alox5ap	13548.9	13068.5	14516.8	14852.7	14754.6	12095.5	4579.67	4808.63	4707	1261.65	1037.95	1913.14
Tkt	6542.68	6033.77	6359.89	14805.7	14131.7	13596.8	9699.45	10915.8	10498.4	4756.26	4378.37	7372.27
Akr1a1	9285.61	8167.83	8747.86	14728.5	17009.7	12785.8	10320.8	10779.4	10493.9	6486.47	5860.2	8111.2
Gltp	1875.86	2227.91	1702.54	14607.7	13884.4	33165.9	2006.84	2142.49	2166.19	1011.98	1005.23	1668.33
Hsp90b1	14528.9	13190.2	14687.6	14560.7	14637.3	5821.71	10002.7	9703.06	9910.34	4871.79	6043.12	4008.66
Rplp1	4979.06	5790.47	4749.81	14527.1	12488.7	9848.96	3007.47	3614.68	3222.56	4934.87	4464.79	7021.89
Krt19	0	0	0	14470.1	10950.4	16289.8	1112.98	1216.17	1181.11	0	0	0
Sh3bgrl	9400.89	8550.15	10044.4	14258.6	11237.5	30012.6	7257.31	7074.17	7674	813.231	1687.41	869.651
Cotl1	8896.5	8557.1	6820.19	14147.8	11121.9	8827.08	10377.5	11441.2	10917.4	2987.68	2653.62	3497.92
Arpc2	8567.45	8393.75	8400.12	14050.5	13131.5	6942.22	6253.72	6652.03	6575.17	5323.63	5077.75	5778.95
Ctsc	9732.35	8195.63	9541.84	14047.2	18919.9	9816.09	18246.3	17946.6	18432.9	1222.89	1306.88	1328.28
Actg1	3290.55	3301.89	2868.38	13983.4	11645.5	9618.84	12849.1	13278.4	13159.8	9518.23	8725.69	10330.2
Ctss	26819.2	20822.7	29087.8	13966.6	15222.2	16500.8	34467.4	34658.2	33646.7	4096.94	3808.21	6316.65
Ppp1ca	5327.33	4904.17	5177.96	13815.6	16444.6	11155.8	3373.34	3618.44	3423.52	3653.84	3264.9	4456.51
Nceh1	1047.21	1143.5	1087.45	13748.4	14402.5	8764.07	4952.74	5008.25	5060.01	932.176	828.6	633.821
Lsp1	9847.64	8609.24	9883.55	13657.8	14929.8	14881.7	6891.45	7337.71	7320.24	2517.98	2287.36	3266.13
Slc6a6	5577.13	5432.47	5427.21	13630.9	16370.5	9292.82	23429.9	22007	22928.7	7119.95	6617.89	8419.8
Cd44	4897.4	4292.45	5907.62	13573.9	15724.2	12070.8	11852	11581.3	12386.7	5068.64	4969.5	5404.32
Itgb2	54565.5	42570	50507.2	13560.5	11560.7	13569.4	19489.3	20038.1	20147.9	3258.63	2987.16	4317.26
Capzb	8653.92	7476.17	8132.78	13496.7	15092.2	10292.8	4083.12	4203.96	4138.63	2985.78	2725.78	3849.19
Scarb2	3600.39	3486.1	3348.79	13479.9	11864	16385.7	7023.77	6595.97	6671.86	892.274	839.928	923.555
Lrp1	11896.4	11970.2	12615.2	13379.2	9802.11	10539.4	23716.5	22253.4	22196.2	9184.95	9625.19	17130.7
Reep5	1928.7	2123.64	1726.66	13285.2	12324.4	12909.1	3789.97	3941.11	4048.01	1207.69	1055.57	1213.74
Junb	10582.6	15480.6	9264.45	13177.8	8605.05	15021.4	593.83	686.703	607.808	2239.43	2115.34	3768.34
Septin9	2046.39	1630.09	2261.34	13050.3	10670.6	14177.6	6972.35	7565.36	7686.51	3632.94	3525.43	3956.1
Ctsh	9420.11	8675.28	9282.54	12862.3	10361.8	14670.7	1999.31	2079.93	1991.77	59.6623	52.4431	91.6367
Coro1a	797.419	782.026	689.457	12835.4	10936	11958.5	3810.6	4094.24	3721.54	4785.52	4296.14	5211.61
Shisa5	5572.32	5724.43	6056.37	12620.6	13189.2	15826.8	3956.69	4096.98	4139.39	1165.12	1075.71	1316.6
Ptpn6	9672.31	8977.66	9087.56	12600.5	11345.8	14114.6	5094.56	5502.17	5329.22	1769.73	1724.33	2649.83
Creg1	5435.42	5863.46	5437.26	12573.6	11580.5	13479	3981.91	4163.29	4138.63	645.645	685.116	990.036
Cdk2ap2	1645.28	1866.44	1447.26	12540.1	9157.54	14010.5	681.611	732.506	737.105	492.119	471.568	879.084
B4galnt1	730.167	858.491	771.87	12405.8	10116.3	16659.7	2208.6	2322.62	2204.49	2953.09	2661.59	2560.44
Prdx5	8934.93	9495.53	9312.69	12301.7	10289.6	9038.03	2454.26	2825.09	2593.14	2127.7	1669.37	3068.48
Rsrp1	6511.45	7326.72	6160.89	12214.5	12564.5	32376.9	1960.33	1981.15	1833.66	701.507	761.893	832.816
Nagpa	2096.83	2113.21	1722.64	12160.8	10578.5	19908.9	1274.13	1285.22	1270.97	468.938	444.717	492.772
Atp5d	2606.02	3263.66	2365.86	12083.6	9672.11	10561.3	1761.51	1922.7	1749.87	1890.95	1593.01	2735.63
Ddost	10964.5	11577.5	10150.9	12060.1	11192.3	22593.7	2058.59	2180.09	2137	1751.87	1679.44	2127.41
Dhrs3	14872.3	13544.7	18227.4	11875.5	10807.8	11161.2	1451.33	1556.62	1449.18	1350.19	1322.82	1683.6
Jpt1	2423.48	2168.82	2454.31	11815	9903.22	9909.24	1744.15	1927.83	1871.2	706.827	613.374	786.099
Pla2g15	2829.4	2335.65	2420.13	11687.5	9693.78	12991.3	2429.04	2403.29	2380.42	688.587	625.96	1078.98
Rpl4	21049.9	18601.8	22340	11664	10603.8	11427	4138.14	4414.18	4132.56	9985.65	9454.02	13642.6
Slc29a1	624.485	587.389	518.6	11606.9	10657.9	12100.9	1583.66	1684.46	1677.06	955.357	966.63	1601.85
Rplp0	12304.7	10823.2	11332.8	11603.6	14050.5	10479.1	7726.35	8694.71	8432.34	16448.2	14821.2	23459.5
Rnh1	3910.23	3878.85	3799.05	11539.8	12142	11166.7	3597.05	3825.58	3627.89	1637.1	1556.51	2357.85
Ddx5	11353.6	11928.5	11467.5	11506.2	10928.7	11322.9	6535.74	6030.27	6201.69	4074.14	4034.34	3183.93
Pdia4	4563.54	4143	4402.07	11452.5	9184.62	6460.04	2478.17	2438.5	2477.11	1750.35	1543.5	1770.75
Cd81	8382.5	6878.35	7565.93	11405.5	10786.1	11322.9	2586.91	2590.26	2516.17	844.393	816.434	1374.55
Unc93b1	14411.2	14966.2	14213.3	11288.1	9067.26	12558.5	3072.98	3300.21	3307.49	3511.72	3206.58	4939.4
Fuca1	2639.65	2676.27	2488.48	11177.3	9431.98	14218.7	2550.56	2604.28	2649.63	1101.28	1080.33	1520.54
Cd164	4426.63	4466.24	3977.94	11130.3	11121.9	15394	25477.4	24447.2	24887.9	2342.79	2381.33	2164.69
Tmbim6	8156.73	7444.89	7750.86	11076.6	9863.49	8270.94	11975.9	12221.2	12417	4307.47	4014.62	4815.87
Bsg	7738.8	8734.36	7360.91	10871.9	7658.97	16930.9	2111.32	2345.18	2291.32	4362.57	4091.4	8895.5
Pgls	1371.46	1664.85	1222.13	10818.2	7834.1	20226.7	554.853	661.751	599.466	984.998	874.331	1272.58
Arhgap9	1755.76	1647.47	1616.1	10690.6	10269.7	23823.8	2021.25	2087.45	2013.01	1078.86	1050.96	1118.96
Krt79	0	0	0	10600	7841.32	13736.5	476.243	510.327	503.157	0	0	0
Acaa1a	1383.47	1581.43	1374.89	10569.8	10020.6	20048.6	1998	1949.7	1922.39	680.226	617.989	1019.68
Cdc42ep3	934.325	938.431	868.354	10465.7	11233.9	7361.38	2205.33	2095.32	2226.48	343.153	349.061	533.649
Ptpn1	2687.69	2912.61	2247.27	10425.4	9220.73	9950.33	4565.58	4683.87	4788.15	1288.63	1099.21	1570.85
Rpn2	14990	14868.9	15881.6	10408.7	11298.9	10733.9	3504.35	3667.32	3583.53	4408.17	4132.93	4985.67
Sh3tc1	2690.09	3364.45	2649.28	10388.5	6992.74	12531.1	1045.18	1044.58	989.252	471.978	434.648	456.836
Rps20	3547.55	3684.21	3449.29	10354.9	8455.2	7890.13	996.705	1110.89	990.769	1368.43	1389.11	1961.21
Anxa5	1967.13	1915.1	1835.2	10244.2	14792.5	10725.6	6292.7	6326.97	6527.39	3770.51	3598.43	5852.17
Flna	9496.97	11243.8	13461.5	10130.1	8846.99	12021.5	27003.7	26357.2	26572.9	8876.38	8284.74	7535.77
H3f3b	7762.82	7152.93	7033.26	10123.3	11035.3	9325.69	3876.77	3784.56	3764.39	4525.21	4534.44	3826.73
Hpcal1	3132.03	3482.62	3059.34	9945.45	7933.41	8799.69	2584.95	2882.51	2834.67	1002.86	950.688	1548.39
Eef1b2	8063.06	7636.05	8102.62	9921.96	10076.5	5218.99	2913.14	2957.71	2902.92	6291.52	5538.41	8340.74
Pon2	1710.13	1810.82	1598.01	9881.68	9625.17	6717.57	2408.73	2480.54	2515.41	644.505	628.478	598.334
Tgm2	182.542	163.357	237.189	9874.96	5539.3	10087.3	1279.37	1336.15	1380.93	629.684	631.414	989.138
Slc25a3	9251.98	10621.7	8707.66	9868.25	11679.8	7955.88	3015.01	2882.17	2873.34	2925.35	2775.29	3442.67
H13	2022.37	2391.26	1911.58	9841.4	8379.37	14651.5	1369.45	1480.39	1476.48	4550.68	4122.44	4929.97
Rnpep	4210.47	4497.52	3652.31	9807.83	7946.04	13284.5	2528.28	2537.62	2708.03	649.825	681.34	755.554
Lcp1	5377.77	4118.67	5821.19	9780.98	9563.78	8922.97	35858.1	36017.9	36512.1	20571.7	19851.6	19911.2
Sat1	5303.32	5074.48	6100.59	9740.7	7476.61	16013.1	3087.39	2948.48	2795.23	1701.33	1717.2	2259.47
Gusb	8360.89	9481.63	8721.73	9710.49	9162.96	12522.8	5284.53	5337.08	5307.23	5954.83	5681.89	6360.67
Plet1	0	0	0	9707.14	12355.1	11402.3	11822.6	12376.7	12611.9	0.380015	0	0
Kazald1	0	27.8054	14.0705	9673.57	11029.9	16815.8	1060.25	1175.5	1021.1	20.5208	13.845	19.7648
Cd300lf	165.729	48.6594	114.574	9663.5	6227.2	19221.2	4271.12	4240.2	4388.12	1271.53	1082.84	946.913
Camk1	1566.02	2572	2084.45	9656.79	9244.2	13988.5	3291.78	3339.86	3197.91	1629.12	1534.27	2034.43
Msn	12021.3	11188.2	13226.3	9650.07	8503.95	8090.12	16943.7	16611.8	17435.3	12771.5	12024.1	12163.9
Sdha	5356.16	4779.05	5407.11	9582.94	9195.46	7301.11	4229.2	4421.36	4410.11	3175.4	2821.86	3249.96
Ppt1	4373.79	3597.32	4476.44	9529.24	12320.8	5342.28	5894.09	5914.74	6076.18	1559.58	1436.94	1894.72
Lrrfip1	684.531	702.086	641.215	9368.12	10605.6	6492.92	5166.95	4977.49	5200.68	1812.67	1992	1268.09
Rps9	6790.07	6447.37	7065.42	9351.34	9540.31	6723.05	3723.15	4011.52	3790.93	5013.53	4554.16	7097.8
Cnbp	6609.93	6565.54	6940.8	9203.65	8124.79	5594.32	3250.51	3231.85	3126.25	6161.18	5844.25	5302.35
Gabarap	3499.52	3148.96	3585.98	9099.6	9778.64	4490.25	4955.36	5373.99	5244.67	1917.17	1769.64	3046.92
Gm2a	6595.52	6617.68	7397.09	9099.6	11788.2	5232.69	2207.95	2402.26	2399.76	507.32	490.028	1025.97
Nfam1	6972.61	6579.45	7425.23	9049.25	7572.3	12007.8	5316.96	5244.79	5300.02	1150.3	1022.85	1683.15
Napa	2505.14	2724.93	2514.61	9015.69	7198.56	10512	1296.08	1456.13	1454.11	1574.02	1375.69	1589.72
Lipa	6268.86	5926.02	6484.51	8992.19	8673.66	7292.89	9654.57	9465.84	9818.2	2774.87	2903.67	5735.38
Atp6v0e	2776.55	2968.22	2605.06	8982.12	7756.47	7964.1	2153.58	2382.44	2248.47	1228.59	1124.8	1543.9
Saraf	1762.97	2231.38	1919.62	8975.41	9161.15	14983	1677.99	1620.54	1755.17	1613.16	1573.29	2060.93
Coro1c	5288.9	4650.45	4643.28	8918.35	7982.15	14700.8	2703.52	2747.5	2756.94	2785.89	2745.5	3361.81
Gpi1	6247.25	5727.91	6174.96	8831.08	8619.5	12407.8	1876.81	2115.14	2065.33	4368.65	4395.15	11367.4
Rhoa	9038.21	7844.59	8323.73	8800.87	9874.33	6317.58	4138.8	4318.81	4477.99	2441.59	2221.49	2471.95
C5ar1	4493.89	3913.61	4379.96	8720.31	5848.04	12281.8	2446.73	2384.83	2431.23	1730.59	1526.72	1664.28
Ldha	12811.5	11991.1	12418.3	8659.89	10388.9	7095.64	4168.6	4526.64	4386.99	11717	10927	16487
Tnfrsf21	2260.15	2384.31	2120.63	8612.9	8252.98	14583	2409.71	2318.52	2486.59	0	0	0
Comt	7904.53	7994.04	8253.38	8589.41	7781.74	9268.16	1298.7	1511.5	1377.9	930.656	794.198	914.571
Gars	2291.38	2200.1	1766.86	8525.63	8637.55	11254.4	2804.73	2776.21	2764.9	4730.04	4571.36	3951.61
Syngr2	2630.04	2648.46	2217.12	8461.86	8260.2	10388.7	1968.52	2144.54	2001.63	1044.28	932.228	1163.88
Snrpb	3189.68	3659.88	2912.6	8411.51	7259.95	6909.34	1515.2	1547.73	1525.4	1855.23	1569.1	1551.98
Tubb5	8884.49	6954.82	7149.85	8408.15	10769.9	7873.69	9320.48	9651.1	9653.64	7234.34	6883.47	10773.2
Zbtb7a	953.54	1362.46	1005.04	8381.3	6678.58	7627.13	1595.45	1656.77	1739.63	1105.46	1030.82	1269.44
Ncf1	6523.46	5974.68	5973.95	8347.73	5833.6	10084.6	6144.33	6205.28	6270.32	2089.32	2092.69	3086.9
Car4	0	0	0	8260.46	9769.61	11232.5	8098.1	8803.75	8995.03	0	0	0
Npc2	11639.4	11150	12993.1	8220.19	10769.9	8158.61	8307.73	8423.99	8230.62	2755.49	2819.34	5921.8
Rps3	13858.8	13190.2	14838.4	8189.98	9181.01	7627.13	5092.59	5314.52	4757.43	9237.4	8018.75	12800.4
Rpl13	4633.2	5738.33	4293.53	8149.7	7541.61	7744.93	969.191	985.106	927.827	1557.3	1559.03	2559.54
Snx3	4810.93	5255.22	4199.05	8146.34	7909.93	5177.9	1605.6	1757.26	1678.2	1698.29	1486.87	1840.37
Rpn1	6950.99	7517.88	6297.57	8132.92	6730.94	8202.45	2619.34	2598.81	2642.05	4096.18	3879.95	4443.93
Mdh2	2221.72	2721.45	2243.25	8116.13	8130.21	6583.33	2159.47	2393.04	2316.72	4090.48	3698.28	4428.66
Rpl18a	6804.48	6603.78	5658.37	8052.36	9193.65	4851.88	1317.69	1527.22	1325.95	2634.64	2085.98	4087.72
Hspa4	2661.27	2620.66	2436.21	8038.93	6998.15	10265.4	3097.55	3014.11	3164.54	3254.45	3212.87	2685.32
Tmem14c	1297.01	1369.41	1513.59	8035.58	6205.53	6818.93	1526.66	1572.68	1509.85	322.252	326.406	366.098
Ramp1	4.80373	13.9027	0	7955.02	6745.38	12361.2	1275.11	1404.17	1312.3	0	0	0
Tcirg1	3158.45	3600.8	3019.14	7931.52	5134.87	10736.6	3872.18	3801.65	3900.13	4449.97	4303.27	5699.89
Alas1	773.4	761.172	773.88	7901.31	5882.35	7018.93	6378.19	6680.06	6458.77	480.339	477.022	834.164
Snx1	1820.61	1616.19	1776.91	7894.6	9543.92	7569.59	4326.81	4394.7	4460.54	1560.72	1404.63	1664.28
Ncln	2337.01	2808.34	2273.4	7854.32	6906.07	12402.3	2008.15	2129.84	2088.84	983.098	840.348	826.977
Rabac1	1722.14	2015.89	1523.64	7709.99	6967.46	4755.99	438.904	463.841	430.357	641.085	576.035	889.415
Serbp1	3468.29	4007.45	3226.18	7706.63	9816.55	10687.3	3239.7	3173.74	3258.58	6652.16	6503.78	5359.4
Serp1	10765.2	11984.1	9978.03	7693.21	12456.2	9221.59	4948.15	4701.3	4766.53	1481.3	1517.49	1235.75
Capza2	10135.9	8671.8	9913.71	7679.78	6929.54	10942.1	4426.71	4069.63	4108.68	1787.21	1840.12	1334.57
Ezr	984.764	771.599	787.951	7673.07	6360.81	8396.96	1059.26	1049.37	1082.15	2462.11	2331.41	1996.69
Aprt	708.55	695.134	800.011	7656.29	7296.06	7692.88	1673.08	1876.21	1727.49	2102.24	1859.42	2935.97
Hnrnpm	3240.11	3371.4	2940.74	7649.57	6005.12	9238.03	3236.1	3074.61	3092.12	1642.8	1702.09	1233.5
Clic4	1025.6	1129.59	952.777	7616.01	10291.4	4851.88	4540.03	4365.3	4436.66	2161.14	2253.37	2949.89
Ear2	0	0	0	7605.94	5250.42	7972.32	8030.3	8560.03	7969.75	0	0	0
Rps2	2939.88	5060.58	4092.52	7562.3	7879.24	8144.92	1063.2	1184.73	1056.74	1993.18	1641.68	2887.9
Fkbp4	2152.07	2297.42	1927.66	7545.52	6758.02	9605.14	1488.34	1617.46	1501.89	1842.69	1629.93	1549.74
Hsd17b4	2092.02	2109.73	2048.27	7542.16	8839.77	6336.76	3545.62	3403.44	3252.89	264.49	268.928	297.37
Fos	3607.6	3736.35	2896.52	7532.09	5365.97	6802.5	557.801	516.822	546.383	30.0212	49.5062	118.589
Atp5c1	3862.2	3764.15	3624.17	7518.67	6918.71	3542.34	1405.47	1521.07	1430.23	1119.52	1120.18	1642.72
Dctn2	2548.38	2523.34	2373.9	7464.96	6353.59	7213.44	1732.03	1947.31	1800.29	1715.01	1480.15	1990.4
Net1	550.027	479.643	438.197	7464.96	8469.64	6139.51	3172.88	3116.31	3225.21	370.894	357.032	397.542
Plod3	7866.1	8098.31	8078.5	7451.54	6109.84	9377.75	2660.94	2671.96	2781.96	1146.5	1115.57	1389.82
Angptl4	45.6354	55.6107	22.1109	7428.04	5470.69	13637.9	1370.43	1411.69	1321.78	10.2604	7.5518	15.722
Myo1f	5344.15	3993.55	4968.91	7377.69	6781.49	8591.47	9132.8	9248.45	9117.12	1018.82	1105.08	2067.22
Man2b2	5543.5	5630.59	5069.42	7367.62	6920.52	9254.46	3036.95	3398.99	3459.16	2113.26	2139.68	3083.76
Pltp	17689.7	15869.9	15690.7	7323.99	6097.2	6723.05	255.809	264.905	234.706	0.380015	0.839089	3.1444
Cox8a	1750.96	2276.56	1515.6	7307.2	5429.16	6646.34	1372.72	1595.93	1436.29	1501.06	1221.71	2245.55
Canx	12830.8	12317.8	14299.7	7263.57	8327.01	5881.98	7716.52	7520.24	7755.14	5556.19	5657.56	4873.37
Atp6v0d2	0	0	0	7240.07	7763.69	7942.18	18535.5	18631.9	19154.9	2142.14	2462.31	2753.59
Pgd	3775.73	3489.57	3567.89	7223.29	4882.1	6969.61	9161.95	9337.32	9102.33	2036.88	1943.75	3274.22
Scarb1	1441.12	1796.92	1296.5	7146.09	7550.64	11196.9	3798.81	3914.11	3936.15	1205.03	1223.81	1965.7
Runx1	429.934	430.983	397.995	7136.02	6969.26	11879	3652.07	3523.75	3681.35	811.331	886.917	932.988
Pdia6	6838.11	6447.37	6641.3	7125.95	6369.83	5079.27	2326.85	2394.4	2442.99	2451.47	2328.47	3872.55
Apoe	671523	766035	569532	7065.53	2401.33	4939.55	61.9051	57.0828	65.9754	1722.23	1609.79	3279.16
Sdcbp	12732.3	12675.8	12848.4	7042.04	9036.57	7043.58	8437.76	8155.67	8377.36	5434.97	5912.22	5238.12
Dap	2449.9	2509.43	2076.41	7025.25	6821.21	10114.7	1077.61	1171.74	1146.99	1038.2	858.808	1658.45
F7	955.942	973.188	1157.8	6998.4	5378.61	7996.98	3976.34	4084.67	3994.17	1.52006	3.35636	6.2888
Mtdh	1525.18	1647.47	1622.13	6991.69	5925.68	6840.85	2637.03	2385.17	2655.32	3573.66	3751.15	2699.24
Edf1	965.549	1358.99	942.727	6988.33	6021.37	9410.62	451.35	520.24	549.037	304.392	259.278	307.253
M6pr	3770.93	3145.48	3752.82	6984.98	8157.29	3999.86	5130.92	5247.86	5247.7	1681.56	1620.7	2098.66
Cct4	3703.67	4038.73	3439.24	6954.77	9184.62	6555.93	1835.86	1726.16	1735.08	2812.49	2865.49	3422
Tmbim1	1534.79	1219.96	1228.16	6948.05	7299.67	7186.05	2689.1	2650.08	2571.52	596.243	540.373	711.532
Map2k1	2418.68	2745.78	2217.12	6924.56	7893.68	10059.9	2086.43	2095.66	2023.25	1550.08	1594.69	1688.09
Lars2	2315.4	1831.68	1549.77	6921.2	5990.68	9147.62	2182.07	1255.48	1506.06	6584.89	7331.54	7432.46
Pdcd6ip	3612.4	4556.61	3700.55	6914.49	6794.13	4210.81	3430.33	3362.08	3466.36	2742.95	2469.02	2755.84
Ehbp1l1	3357.81	3958.79	3366.88	6907.78	4831.54	8479.15	2886.94	2949.85	3009.46	3314.49	3290.49	4204.51
Ier2	2971.11	6558.59	4205.08	6907.78	6252.48	9248.99	827.694	888.715	854.268	1040.1	1080.75	2056.44
Erp29	4008.71	4052.63	3951.81	6897.71	6102.62	5753.22	3234.79	3523.07	3374.98	1074.68	988.027	1871.37
Neu1	1676.5	1807.35	1384.94	6890.99	5423.75	5884.72	2338.96	2474.73	2426.68	699.987	615.891	866.955
Glipr2	725.363	656.902	476.389	6864.14	6046.65	7380.56	603.001	597.49	596.812	954.977	799.652	965.33
AU020206	165.729	194.638	209.048	6833.93	4757.52	7846.3	2317.02	2276.14	2279.56	154.666	175.789	152.728
Grina	2276.97	2540.72	2036.21	6823.86	5725.27	11059.9	3219.06	3473.17	3324.93	1472.94	1437.78	2022.75
Tcf25	4537.12	4306.36	4245.28	6823.86	6263.31	5328.58	2923.3	3169.64	2984.44	3235.44	3170.92	4337.02
Derl1	12047.7	12286.5	11282.6	6813.79	6333.72	6314.84	1628.2	1542.6	1594.03	1542.48	1508.68	1640.93
Flii	4037.53	4316.78	3859.35	6800.37	5891.38	8627.09	2477.84	2497.29	2422.13	1060.24	1054.73	1551.98
Gde1	773.4	886.296	687.447	6750.02	5721.66	8906.53	1162.44	1208.65	1223.58	877.074	936.423	1357.48
Arpc5	9955.73	9481.63	9596.11	6746.66	10217.4	5440.9	5407.36	5251.96	5173.38	3507.16	3360.13	3831.22
Pld4	7685.96	7312.81	8554.89	6723.17	5530.27	6923.04	3071.34	3138.87	3118.67	2478.84	2293.65	3532.06
Gmpr	52.841	20.854	30.1512	6706.38	7167.87	11377.7	1253.5	1281.8	1206.52	235.989	237.882	317.135
Ywhab	8101.49	8261.67	7198.09	6692.96	11266.4	5265.57	5903.26	5772.2	5929.07	3927.07	3616.05	3731.5
Atp6v1e1	2344.22	2238.33	2814.11	6682.89	7241.9	5712.13	2748.06	2808	2745.18	1435.7	1243.53	2078.9
Tapbp	6902.96	7135.55	7401.11	6666.1	6707.46	6599.76	1810.31	1902.53	1919.35	548.361	550.442	1160.73
Laptm4a	4071.16	3197.62	3505.58	6622.47	6348.17	3449.19	3025.49	3016.5	3075.82	1714.25	1596.79	1703.37
Cdc42	13822.7	12797.4	13447.4	6615.76	7323.14	5720.34	6238	6136.24	6138.75	3875.39	3721.36	3884.68
Calr	8413.73	6878.35	8148.86	6598.97	6147.76	3638.23	10814.4	10824.5	10909.8	5054.57	4590.24	6533.16
Gm16286	2317.8	2829.2	2349.78	6588.9	5230.56	8909.27	0	0	0	0	0	0
Nrros	5452.23	6030.29	5588.02	6582.19	5495.97	5317.62	992.447	1066.8	1070.02	1491.18	1381.98	2059.13
Esyt1	1835.02	1842.11	2028.17	6578.83	8399.23	10306.5	3238.06	3433.17	3312.42	1623.04	1626.57	2054.19
Hnrnpa2b1	7020.65	5272.59	5969.93	6568.76	5620.55	5997.05	7399.79	6747.4	6796.98	3246.09	3389.5	2553.25
Dnm2	2401.86	2863.95	2353.8	6562.05	5871.51	7476.45	3123.42	3260.9	3293.46	2821.23	2591.53	2703.28
Gsap	634.092	639.524	743.729	6558.69	5532.08	5298.44	3981.58	3872.06	3935.02	368.234	372.555	698.506
Tlr2	1585.23	1532.77	1776.91	6548.62	7211.2	6139.51	4232.8	4370.43	4388.5	809.811	870.135	1218.68
Cct8	4863.77	4935.45	4631.22	6491.56	5802.91	3268.38	2686.81	2562.58	2552.95	4160.02	4156.01	3156.98
Adrb2	934.325	1007.94	1019.11	6484.85	4647.38	7166.87	300.682	284.047	302.198	105.264	122.927	191.808
Alox5	6192	5752.24	6745.82	6444.57	6693.02	6742.23	3054.31	3140.92	3071.27	0.380015	2.93681	0
Anapc2	2243.34	2717.98	2205.06	6437.86	5867.9	7613.43	1342.91	1453.39	1339.6	924.576	808.882	1199.36
Sulf2	64.8503	45.1837	80.4031	6437.86	6866.35	7988.76	7096.16	7656.96	7709.26	1905.77	1737.33	2312.03
Hck	1469.94	1831.68	1455.3	6434.5	5248.61	7588.77	1558.11	1622.93	1574.31	277.411	261.796	368.793
Lman2	4227.28	4831.18	4237.24	6417.72	5848.04	8183.27	2752.65	2910.88	3039.42	2111.74	1882.92	2262.17
Neat1	13275.1	11070	12631.3	6394.22	4645.57	7635.34	3118.84	2736.22	2652.67	8761.24	9422.97	8469.66
Eif4h	4188.85	3972.69	4309.61	6387.51	5438.19	5597.06	3447.69	3467.01	3365.13	4681.78	4324.24	5107.4
Myl12a	1085.64	1146.97	1270.37	6387.51	8103.12	4147.8	2923.62	3229.45	3112.98	2285.79	2040.24	2636.8
Il17ra	1573.22	1744.79	1296.5	6360.66	6776.07	6613.46	4058.22	3823.87	3952.46	773.33	854.612	1546.15
Gsto1	2445.1	2318.27	2355.81	6357.3	5898.6	3235.5	3041.54	3267.39	3195.64	1699.43	1521.69	1582.98
Myo1g	3261.73	3058.59	3151.8	6337.16	4753.9	7103.86	2660.28	2623.42	2701.2	1795.19	1670.63	1917.63
Tln1	17829	20457.8	17604.3	6337.16	4849.6	5073.79	8683.42	8973.97	8960.14	12395.3	12075.3	16268.7
Aplp2	6434.59	7291.96	7049.34	6313.67	6470.94	5545.01	10164.2	9869.52	10386.2	3884.51	3613.12	4565.22
Mrfap1	2226.53	2353.03	1931.69	6313.67	5328.06	8796.95	1834.55	1820.16	1836.32	2416.13	2190.86	2317.42
Uap1l1	727.765	858.491	765.84	6306.95	6927.74	13802.2	1207.64	1226.77	1203.1	895.315	758.956	1169.27
Tbc1d9b	4061.55	4865.94	4321.67	6303.6	4836.96	6744.97	1665.21	1689.58	1739.25	2340.51	2338.12	3336.66
Csf2rb	2046.39	2200.1	2478.43	6283.46	5660.27	6818.93	12670.2	12837.5	12980.1	5186.06	4805.04	5496.86
Rexo2	845.456	980.139	932.676	6273.39	5248.61	7988.76	951.504	1020.65	1002.9	631.204	537.017	436.173
Actn4	2557.98	2648.46	2076.41	6259.96	6386.08	5873.76	3991.08	4149.96	4119.67	4491.01	4276	6660.28
Trim25	1205.74	1185.2	1179.92	6239.82	3323.94	4531.35	2582.65	2496.95	2654.56	1410.23	1275.83	1532.67
Vdac2	2824.59	2603.28	2492.5	6239.82	5421.94	3569.74	1854.2	1900.82	1897.74	2597.4	2576.84	3031.2
Capg	5144.79	4264.65	4802.08	6229.75	5739.71	6862.77	4535.45	4886.22	4581.5	7408.01	6526.85	7878.06
Naglu	3324.18	4156.9	3431.2	6219.68	5748.74	9065.43	1183.08	1307.78	1239.88	1214.15	1215.42	2179.97
Plaur	3970.28	3291.46	3793.02	6216.33	8193.4	9742.12	2248.56	2506.86	2407.72	1776.19	1542.25	2007.02
Gadd45g	36.028	52.1351	46.2318	6209.61	5221.53	6216.22	527.995	509.986	497.091	370.514	414.09	576.772
Itgb1	13784.3	16926.5	15013.3	6209.61	8935.46	5008.04	6698.52	6514.28	6662.76	6226.54	6290.23	6081.27
Bcar3	98.4764	34.7567	50.252	6202.9	4912.79	7454.53	2240.05	2229.31	2277.67	1591.5	1536.79	1398.36
Spns1	533.214	531.778	528.651	6169.33	4409.05	7418.91	2905.94	2936.52	2780.07	1630.26	1660.98	1662.94
9530068E07Rik	4296.93	4504.47	4309.61	6152.55	5672.91	4583.4	2401.85	2484.3	2529.82	1617.72	1444.07	1866.42
Prdx1	2947.09	2923.04	3109.59	6152.55	5624.16	5208.03	4065.1	3977.68	3928.19	2335.57	2178.27	2953.49
Ppm1g	2096.83	2106.26	1680.43	6129.06	6243.45	8785.99	1455.92	1532.69	1459.42	1621.9	1487.7	1403.3
Zyx	2678.08	3062.07	2488.48	6125.7	4685.3	5553.23	1242.03	1409.64	1409.75	2043.72	1887.11	1826.45
Map1lc3b	3446.67	3065.54	3525.68	6112.27	7801.6	4903.93	1804.75	1914.16	1923.52	1426.58	1289.26	1790.96
B2m	23569.5	23405.2	25966.2	6095.49	5696.38	6838.11	7834.11	8314.27	8152.51	9446.02	8958.95	16226.4
Pald1	24.0186	45.1837	2.01008	6058.57	5819.15	6964.14	4902.29	4919.72	4750.99	623.984	568.063	759.147
Hspa8	6083.92	5199.6	5405.1	6051.86	11994	5997.05	9640.49	10218.9	10053.7	4542.32	4237.82	8686.62
Atp1b3	4931.03	4897.22	4790.02	6031.72	6221.78	3306.73	2216.14	2171.88	2251.88	6560.19	6766.83	12218.7
Pttg1ip	2798.17	2492.06	2928.68	6028.36	5329.86	3534.12	1784.77	1835.54	1837.07	421.436	401.085	565.542
2210016F16Rik	1128.88	1279.05	1047.25	6021.65	4589.6	9810.61	431.698	469.652	434.149	756.229	679.662	751.96
Camk2d	550.027	788.977	709.558	6014.93	6669.55	4766.95	2516.82	2296.3	2367.15	1179.57	1150.81	1346.7
Fkbp1a	2877.43	2662.36	2520.64	6001.51	5736.1	5383.37	850.294	894.868	872.089	3677.78	3391.6	4722.89
Cdc37	2406.67	2286.99	2321.64	5971.3	5275.7	6076.5	2206.31	2372.53	2241.27	3908.07	3411.74	4342.41
S100a10	1897.47	2008.94	1867.36	5967.94	6581.08	5087.49	1563.68	1634.55	1551.56	1438.74	1259.89	1962.55
Cndp2	4731.67	4490.57	4428.2	5957.87	5864.29	5953.21	3881.02	4077.83	3926.67	2477.7	2309.17	2909.02
Themis2	2310.59	1988.08	2162.84	5957.87	4822.51	5613.5	1201.09	1224.72	1218.27	283.111	258.859	417.756
Clic1	5440.22	4845.09	5965.91	5954.52	5663.88	5914.86	3273.44	3312.86	3178.95	3392.01	3063.51	4269.19
Arf1	3869.4	3708.54	4046.29	5947.8	5077.09	4556	4201.03	4458.27	4296.74	2318.47	2105.27	3072.53
Tpt1	8449.76	8598.81	6699.59	5947.8	4391	1520.49	2453.28	2589.24	2557.5	4086.68	3807.79	5319.87
Cd68	6730.02	5143.99	7348.85	5934.38	5624.16	6577.85	7121.71	7535.62	7686.14	9020.03	8551.99	13510.6
Litaf	5046.32	4938.93	4991.02	5924.31	5568.19	5873.76	1961.64	2036.18	2015.28	3521.98	3524.17	5722.8
Ifngr1	4433.84	4372.39	4158.85	5917.59	7944.24	3698.5	1394.67	1391.18	1457.9	387.995	389.337	807.212
Cytip	1674.1	1425.03	1889.47	5914.24	8137.43	7232.62	5274.38	5468.33	5638.62	78.663	109.501	123.53
Myh9	1484.35	1383.32	1250.27	5894.1	4423.5	5361.45	30527.1	31065	31597.7	9234.36	9062.58	10041.4
Prkcd	5629.97	5102.29	5107.61	5894.1	3925.18	6523.06	6578.64	6546.75	6611.19	1908.05	1840.54	2863.2
Lima1	715.755	615.194	757.799	5890.74	4177.95	4016.3	2750.03	2730.41	2866.14	843.253	792.939	1011.15
Ndufs2	2048.79	1883.81	1909.57	5880.67	5622.35	7188.78	1677.01	1800.67	1689.58	1734.39	1622.38	2140.44
Adipor1	3758.92	4490.57	3865.38	5877.32	7937.02	6101.15	2651.11	2862.35	2744.05	2979.31	2997.23	5029.24
Asah1	9499.37	7987.09	9481.54	5860.53	6360.81	7095.64	6617.95	6367.64	6545.22	1632.92	1765.86	1711
Atp13a2	2284.17	2954.32	2466.37	5847.11	6218.17	10303.7	6866.55	7298.4	6967.99	1893.61	1810.33	2879.37
Txn1	3682.06	3496.53	3228.19	5823.61	6785.1	4035.47	974.76	1096.2	1014.28	693.147	615.052	982.849
Arhgap45	7806.06	8056.61	7304.62	5810.18	4981.4	8364.09	3550.86	3579.13	3507.69	2194.58	2243.3	3511.84
Nadk	6153.57	5491.56	6130.74	5800.11	5178.2	5646.37	2592.15	2598.12	2490.38	1299.65	1214.16	1228.56
Pkm	7263.24	6562.07	7258.39	5783.33	6490.8	6481.96	7707.35	8235.65	7910.6	21843.6	20850.1	33283.9
Qdpr	955.942	987.091	850.263	5783.33	5528.47	8942.15	1660.63	1713.51	1692.23	882.014	885.239	1145.01
Caprin1	5262.48	6193.65	5314.65	5776.62	5969.01	3635.49	5925.53	5873.38	5922.62	3765.57	3796.46	3152.03
Sdf2l1	3230.51	3924.03	3049.29	5753.12	4140.03	10802.4	818.85	888.031	818.247	465.518	424.999	556.558
Snx17	1837.43	2029.79	1991.99	5709.49	5003.06	4794.35	1250.22	1282.14	1363.11	1047.32	931.808	1123.45
Amz1	24.0186	0	8.04031	5706.13	5028.34	7325.77	1540.09	1583.62	1593.65	225.729	214.807	252.45
Rassf5	1371.46	1160.87	1772.89	5696.06	5145.7	3769.73	591.21	581.425	617.287	194.568	161.525	243.466
Actr3	9002.19	8223.44	8404.14	5692.71	7805.21	3761.51	3337.96	3164.17	3195.64	2457.93	2343.58	2029.48
Maf1	2555.58	3002.98	2474.41	5679.28	6373.45	8213.41	720.588	720.543	777.297	486.039	483.315	618.099
Tgfbr2	2649.26	3597.32	3467.38	5649.07	4253.78	4799.83	7520.98	7555.79	7725.57	594.723	576.874	915.918
Lsr	305.037	448.362	311.562	5645.71	5091.53	6144.99	420.562	435.812	450.832	39.9015	36.5004	71.4228
Arhgef1	1844.63	3218.47	2562.85	5608.79	4690.71	7076.46	3317	3608.87	3525.13	2500.88	2314.63	2603.11
Cox5a	1321.03	1386.79	1161.83	5558.44	4613.07	3991.64	1068.76	1273.94	1113.24	508.84	411.993	608.216
Card11	0	0	2.01008	5545.02	4558.91	7043.58	2387.11	2440.55	2502.52	475.018	441.361	588.452
Selplg	16935.5	14580.4	15901.7	5545.02	7203.98	4977.9	4768.66	5101.22	5221.16	73.3428	77.6157	100.621
Ttyh2	14.4112	10.427	16.0806	5545.02	3912.54	6153.21	2483.08	2570.44	2507.44	1587.7	1576.23	2502.49
Klf10	4561.14	4594.84	4414.13	5528.23	5394.86	2917.7	1175.54	1164.22	1073.05	575.722	544.149	719.618
D8Ertd738e	967.951	1004.47	952.777	5524.88	4235.72	6736.75	689.145	781.386	682.125	432.457	364.165	543.082
Gns	1911.88	2676.27	2530.69	5521.52	19194.4	14432.4	8111.86	8288.98	8154.03	2652.5	2420.35	3602.13
Tpst2	1710.13	2293.94	1565.85	5521.52	4768.35	6514.84	708.469	788.905	798.909	766.49	679.242	751.062
Nop53	1916.69	2450.35	1766.86	5514.81	4813.49	8887.35	527.667	678.842	611.6	824.632	785.387	1248.78
Ap2a2	2810.18	3670.31	2884.46	5494.67	5497.77	6317.58	1293.13	1405.88	1324.44	847.813	787.905	893.009
Rrp1	2416.27	2234.86	2355.81	5494.67	5055.42	6468.26	1430.7	1504.66	1545.11	2167.22	1895.5	2440.05
Fes	4880.59	4428.01	4476.44	5491.31	4914.59	6169.64	2063.18	2187.95	2101.35	382.675	333.538	513.435
Plekhb2	3218.5	2815.29	2703.56	5487.96	4867.65	4114.92	2683.86	2606.67	2767.18	1637.86	1622.38	2456.22
Atp5e	682.129	761.172	727.648	5467.82	3764.49	4610.79	793.63	809.414	665.821	626.264	589.88	1026.87
Ppp4c	672.522	1021.85	1065.34	5457.75	5066.26	6429.91	1463.12	1587.38	1511.37	1311.81	1241.85	1552.88
Prkar1a	9098.26	8998.51	9238.32	5454.39	5535.69	4446.42	3256.08	3186.04	3352.61	4387.65	4161.04	4342.86
Tomm34	1018.39	1240.81	1280.42	5451.03	4062.39	5788.83	540.769	551.687	553.966	974.358	857.549	1062.36
Rplp2	1582.83	1723.93	1149.76	5444.32	3479.22	3808.08	182.767	213.975	180.105	274.371	202.64	442.013
Surf4	4546.73	4487.09	4108.6	5424.18	4582.38	4934.07	2967.51	3017.19	3073.54	1950.62	1735.66	2643.54
Pwwp3a	617.279	615.194	436.187	5417.47	4362.11	5802.53	1264.31	1173.79	1234.57	245.869	222.778	327.017
Ech1	1184.12	1438.93	1495.5	5414.11	4632.94	5169.68	1261.36	1338.2	1331.26	566.602	462.758	808.11
Prelid1	2111.24	2161.87	1939.73	5377.19	5149.31	7355.9	1150.98	1334.44	1249.74	1688.41	1483.51	2507.88
Cd302	2070.41	2207.05	1760.83	5340.27	6691.22	7331.25	3156.83	3181.6	3097.43	234.089	227.813	253.349
Acox1	734.97	563.059	615.084	5333.55	4901.96	3983.42	4451.27	4415.2	4550.03	890.754	737.14	998.122
Rab32	5156.8	5574.98	5220.17	5330.2	6761.63	3377.96	4381.83	4599.1	4546.62	450.697	432.97	475.702
Dnajb11	1904.68	2036.74	2112.59	5323.48	4916.4	7758.63	1666.52	1771.62	1727.49	940.156	831.537	839.105
Ccnd2	33.6261	45.1837	66.3326	5293.28	3381.72	5377.89	4181.38	4132.52	4229.63	6123.94	5790.55	4317.71
Mfsd14b	4181.64	5213.51	3581.96	5283.21	11362.1	4917.63	2221.05	2033.11	2105.9	881.254	971.665	836.41
Acss1	660.513	538.729	548.751	5279.85	3730.18	6555.93	178.837	182.87	171.764	325.673	378.01	970.721
Srsf6	2512.35	2766.63	2365.86	5279.85	4638.35	4673.81	2684.52	2696.91	2762.25	2348.11	2115.34	1308.97
Oaz1	4102.38	4414.1	3612.11	5269.78	5203.48	6043.62	1012.75	1108.84	990.01	662.746	609.598	985.544
Rbck1	2046.39	2627.61	2002.04	5266.42	4889.32	8525.72	923.336	1013.82	966.502	1399.59	1308.56	1485.05
Puf60	2183.29	2238.33	2203.05	5239.57	5299.17	7060.02	1177.83	1204.55	1208.41	788.15	762.312	890.314
Tmem154	499.588	357.994	633.175	5216.08	4873.07	3934.11	1802.78	1868.35	1915.56	2691.26	2800.88	3928.25
Irf8	2058.4	2683.22	2098.52	5212.72	3722.96	4594.36	1564.66	1481.08	1520.09	1023	989.286	1653.05
Sbno2	2980.71	3023.83	2387.97	5212.72	3051.31	4651.89	1718.93	1778.8	1722.56	1487.76	1459.18	2173.68
Sipa1	1285	2492.06	1541.73	5202.65	4600.44	8536.68	1776.91	1790.08	1742.28	2376.61	2275.19	3238.28
Mrps15	1092.85	1331.18	1111.57	5192.58	4020.87	6868.25	506.705	566.043	564.962	420.676	345.285	528.708
Psmb8	2680.48	3110.73	2781.95	5189.22	5026.54	4287.52	555.181	573.563	544.108	377.355	373.814	626.184
Anapc5	3216.1	3183.72	2341.74	5182.51	4557.1	6903.86	1634.43	1539.53	1604.64	1136.62	986.349	1244.73
Arl6ip1	4131.21	3955.31	4070.41	5182.51	6693.02	4180.67	4683.5	4572.1	4808.24	1001.72	973.763	1266.74
Slc25a11	1743.75	1737.84	1555.8	5182.51	4179.75	6520.32	1365.19	1385.71	1351.36	1352.85	1175.14	1590.17
Psmb6	1491.56	1515.39	1405.04	5175.8	4251.97	4750.52	567.955	616.631	569.512	1263.93	1189.83	1516.05
Cidec	0	0	0	5159.01	4004.62	4934.07	31.7714	27.3451	35.6419	0	0	0
Pnpla2	867.073	1014.9	818.102	5155.66	5907.62	6051.84	1516.18	1510.82	1461.7	644.885	625.541	970.271
Stk38	3396.24	4056.11	3585.98	5142.23	4490.3	3912.19	3478.48	3267.05	3360.95	830.332	841.187	1065.05
Cyc1	1803.8	1904.67	1557.81	5125.45	4656.41	8873.66	1152.94	1197.03	1173.91	1386.67	1221.71	1164.33
Aldh3b1	1875.86	1438.93	1903.54	5101.95	5062.65	4684.76	929.559	1053.47	1079.12	212.808	183.76	299.167
Tppp3	694.139	688.183	665.336	5098.6	4929.04	4169.71	11.4639	15.3816	10.2376	12.1605	5.87362	5.3904
Acly	23646.3	21629.1	27473.7	5091.88	4237.53	2945.1	7188.52	7167.14	7479.11	2258.43	2093.95	2763.03
Atxn10	763.793	444.886	635.185	5091.88	8281.87	4106.7	2791.95	2777.92	2851.35	1928.95	1893.82	3802.03
Furin	302.635	257.2	273.371	5075.1	3676.02	3082.08	3830.25	4154.74	4196.26	1081.9	1158.36	2664.65
Itm2c	3830.97	4803.38	3899.55	5075.1	5438.19	3104	1695.68	1691.98	1669.48	1654.2	1562.8	2565.83
Rab44	64.8503	107.746	96.4837	5061.67	3396.16	6317.58	1333.09	1325.21	1296.76	58.9023	52.0235	86.2463
B4galt1	2120.85	2398.21	2341.74	5031.47	5291.95	3257.42	5243.59	5153.18	5154.42	1425.81	1317.79	1594.66
Pitpnm1	1289.8	1477.16	1206.05	5031.47	3323.94	5676.51	1649.82	1697.79	1702.85	872.134	917.124	1365.12
Pcyox1	2927.87	2943.89	3007.08	5024.75	6487.19	4665.59	8550.11	8162.51	8317.83	607.263	560.511	768.131
Naaa	787.811	809.831	737.699	5021.4	4620.3	4487.51	3211.53	3334.05	3424.28	261.45	221.1	300.964
Tmem86a	672.522	802.88	663.326	5018.04	3591.16	5745	1467.05	1467.06	1385.1	204.828	174.111	286.589
Lyn	8142.32	7914.1	8042.32	4997.9	5115.01	4429.98	3808.64	3860.1	3992.65	2554.84	2680.89	3190.22
Tpm4	2553.18	2227.91	2373.9	4997.9	4753.9	3588.91	878.135	943.405	990.39	2101.48	2078.84	2374.02
Fermt3	13044.5	12008.4	12689.6	4991.19	4502.94	5964.17	2481.77	2513.01	2503.27	1529.94	1381.14	1565.91
Srrm2	2790.97	2558.09	2231.19	4991.19	4244.75	3564.26	6516.41	6191.95	6245.29	5330.85	5752.79	5621.28
Sptlc2	2048.79	2165.34	2046.26	4974.4	5913.04	3457.41	3765.73	3569.56	3574.05	1229.73	1180.18	1421.72
Plec	1169.71	1400.7	1029.16	4960.98	4640.16	5791.57	4202.01	4288.05	4322.53	3173.5	3096.24	4351.4
Tmem234	1554.01	1414.6	1298.51	4960.98	4383.78	4969.69	738.276	761.219	756.442	545.701	504.292	639.211
Acp5	21.6168	41.7081	28.1411	4957.62	5008.48	5531.31	3793.9	3978.37	3771.97	0.760029	0	0.4492
Psmd8	1686.11	1637.04	1511.58	4957.62	4595.02	3493.03	1867.31	1937.74	1956.51	4837.59	4889.37	7709.17
Fkbp8	1760.57	1849.06	1883.44	4937.48	4053.37	4602.58	1633.77	1687.87	1531.84	2448.81	2244.14	2635.01
Slc3a2	1638.07	1824.73	1746.76	4924.06	5250.42	5523.09	2007.49	2176.33	2091.88	3056.46	2844.51	3157.87
Mfsd12	410.719	601.291	404.026	4917.34	4398.22	6224.44	2351.08	2390.64	2386.49	4845.95	4392.63	5951
Arrdc4	151.317	323.237	138.695	4910.63	4799.04	5616.24	1103.16	1089.7	1052.19	0	0	0
Mfsd1	3679.66	4136.05	3543.77	4907.27	5607.91	3706.72	2058.26	2045.41	2132.07	3344.51	3197.35	3352.38
Mcrip1	1152.89	1449.36	1268.36	4900.56	4109.34	6054.58	496.878	613.555	521.737	625.124	534.919	801.372
Vsir	12175	11073.5	12317.8	4893.85	3565.88	3287.55	1477.21	1552.17	1450.32	1275.71	1316.53	3306.11
Lta4h	1133.68	1226.91	1274.39	4870.35	4882.1	3969.72	1957.38	2023.54	1973.2	633.864	602.885	795.083
Dstn	2990.32	2919.56	3382.96	4866.99	6349.97	4208.07	3666.48	3642.36	3640.4	1208.83	1244.79	1455.86
Clec4n	64.8503	111.221	114.574	4846.86	5640.41	5799.79	3116.22	3202.45	3151.65	49.4019	51.604	18.4172
Nek6	314.644	166.832	162.816	4846.86	4055.17	3630.01	2031.73	2094.97	2043.72	2255.01	2145.13	2100.01
Stk10	3261.73	3399.21	3011.1	4843.5	2789.51	2701.27	3415.92	3574	3561.53	1393.51	1213.74	1404.65
Perp	0	0	0	4840.14	7875.63	5136.8	2279.02	2272.72	2287.15	8.36032	7.97134	3.1444
Slc48a1	1957.52	1981.13	1855.3	4840.14	6017.76	6468.26	1427.42	1468.43	1397.24	712.907	732.105	1905.51
Sdhb	2089.62	2540.72	2160.83	4836.79	3249.92	4432.72	968.209	1098.93	995.698	1173.49	986.349	1339.51
Hmgcl	1059.22	1112.21	1011.07	4816.65	4214.06	4265.6	800.508	889.74	817.488	604.983	570.161	1159.38
Pip5k1c	994.372	1411.12	1057.3	4813.29	3883.65	4766.95	2561.04	2797.74	2813.06	2009.52	1864.88	1998.94
Snx5	3033.55	2846.58	3125.67	4813.29	5653.05	4777.91	2942.62	2880.8	2970.41	5741.64	5844.67	6226.81
Mrc1	629.288	441.41	619.104	4809.93	4483.08	4405.32	16876.8	16095.3	17391	304.392	349.061	256.493
Prpsap1	1287.4	1657.9	1125.64	4809.93	3957.68	6835.37	356.364	385.566	390.165	506.94	439.263	472.109
Sri	2826.99	2328.7	2693.5	4803.22	4436.13	6840.85	1271.18	1213.78	1209.55	579.522	563.868	583.51
Sirt7	1417.1	1383.32	1421.13	4796.51	4206.84	6838.11	734.345	721.568	688.571	698.467	618.828	808.559
Capn2	1899.87	1637.04	1413.08	4762.94	5568.19	4857.36	1112.65	1212.41	1171.63	574.962	479.539	717.372
Dbnl	3518.73	3910.13	3290.5	4746.16	3390.75	5325.84	1248.91	1407.25	1408.99	1567.18	1476.8	1684.95
Bax	595.662	681.232	546.741	4739.45	4150.86	6177.86	896.477	948.191	942.235	1638.24	1251.92	1482.81
Otulinl	57.6447	142.503	142.716	4729.38	6490.8	7284.67	2159.47	2100.79	2074.05	405.476	364.165	535.446
Vav1	2176.09	1963.75	1666.35	4719.31	4981.4	4775.17	2450.66	2465.5	2403.93	2114.78	2051.99	2583.35
Eif3h	2860.62	2665.84	2836.22	4699.17	4448.77	4473.81	1291.82	1376.14	1385.1	1793.67	1659.72	2709.57
Aamp	1402.69	1668.32	1600.02	4689.1	4419.89	4945.03	958.055	1051.76	998.731	801.071	655.328	890.763
Myo7a	2308.19	2238.33	2188.98	4682.38	2729.93	3503.98	5120.11	5106.35	5074.8	527.84	492.965	524.665
Tnfrsf1b	3626.81	3708.54	3097.53	4658.89	4806.26	4079.31	4991.06	4886.22	5056.6	2070.32	2079.26	3146.64
Dnaja2	2601.22	2533.76	2221.14	4655.53	5362.36	2364.3	1642.94	1695.39	1752.14	2023.58	2047.8	1653.5
Mob3a	2942.28	2248.76	2361.84	4655.53	4156.28	5188.86	1436.26	1559.69	1552.32	732.288	695.605	871.447
Cs	2416.27	2342.6	2482.45	4652.18	4011.84	3062.9	3339.6	3331.66	3379.53	2502.4	2382.59	3297.13
Rab1b	2680.48	2735.35	2689.48	4648.82	4598.63	3577.95	3005.84	3213.73	2990.89	2902.17	2494.61	3482.2
Gorasp2	1794.19	2109.73	1549.77	4635.39	4017.26	4498.47	1244.65	1308.12	1352.5	1452.04	1394.15	1428.01
Csf1r	43994.9	38719	41423.7	4618.61	4706.96	4975.17	5316.63	5400.99	5245.8	4762.72	4894.83	7929.72
Eif3c	3706.08	3274.08	3340.75	4601.83	4168.92	4334.09	3164.37	3126.91	3164.54	6237.18	5883.69	5073.71
Tmem59	5709.23	5654.92	5463.39	4598.47	5214.31	3167.01	1647.85	1626.01	1609.95	1128.26	1043.41	1597.8
Txnip	8497.79	6975.67	8782.03	4598.47	4524.6	7673.7	977.38	974.168	1065.84	13864.5	14213.3	18412.2
Srd5a3	835.849	1042.7	810.061	4581.69	3999.2	10665.4	487.052	476.488	440.974	146.686	147.68	174.739
Vps51	1258.58	1341.61	1326.65	4578.33	3679.63	6720.31	540.114	627.569	573.683	349.993	347.383	537.243
Edem2	1662.09	1654.42	1648.26	4558.19	4069.62	4613.53	764.806	817.96	790.947	1844.21	1847.25	3465.13
Stxbp2	3847.79	3315.79	3602.06	4548.12	4038.92	5397.07	3219.06	3435.57	3304.46	2047.52	2026.82	2777.4
Siglecf	12.0093	17.3784	16.0806	4521.27	4380.16	4753.26	1193.88	1214.46	1148.12	4.94019	6.71271	7.63639
H2aj	489.98	535.253	500.509	4517.91	3500.88	8421.62	414.666	546.56	473.961	731.528	581.908	774.42
Emilin1	7935.76	8049.66	7358.9	4511.2	4425.3	3830	1017.67	1042.87	1013.14	4.94019	2.09772	2.6952
Sema4a	718.157	556.107	808.051	4507.84	3500.88	4783.39	3304.55	3475.9	3437.17	302.112	320.952	467.168
Smpdl3a	33448.4	34881.8	30400.4	4497.77	7037.87	3375.22	2828.31	2936.86	2838.08	71.0627	63.7708	90.2891
Cd83	28.8224	128.6	62.3124	4494.42	4652.8	2525.94	135.929	156.209	144.084	103.744	129.22	396.194
Chmp1a	2180.89	1866.44	1899.52	4494.42	4456	6155.94	1382.87	1412.37	1377.14	924.196	855.451	1327.83
Rps15	2574.8	3079.45	2665.36	4494.42	5075.29	3087.56	2198.45	2622.73	2244.3	3399.23	2814.3	5819.83
Ski	427.532	483.118	452.268	4487.7	2776.87	4361.49	4661.22	4988.08	4877.25	1624.94	1465.47	1450.92
Tcp1	3021.54	2745.78	2932.7	4487.7	4847.79	2545.11	1799.18	1808.53	1772.62	3844.23	3912.25	4325.79
Rhog	2447.5	2450.35	2080.43	4467.57	4526.41	2887.57	2607.22	2766.64	2676.55	1113.06	985.09	1424.86
Dok3	1741.35	2168.82	1686.46	4464.21	2812.98	4334.09	1514.55	1544.65	1584.93	535.441	453.528	602.377
Mgll	0	0	0	4460.85	3726.57	4043.69	3061.19	3224.67	3159.99	8.74034	7.13226	0.4492
Ndfip1	4308.94	4490.57	3636.23	4460.85	6364.42	5092.97	915.802	956.394	892.564	1225.17	1176.82	1272.58
Sdf4	6893.35	6461.27	6353.86	4460.85	4282.67	6336.76	1942.31	1971.24	1920.49	1521.58	1516.65	1938.75
Eif4a3	1491.56	1428.5	1503.54	4444.07	3614.63	4468.33	314.111	342.497	340.494	316.172	271.445	248.857
Nagk	1726.94	1789.97	1497.51	4440.71	4286.28	5183.38	745.481	770.106	751.134	356.074	336.894	443.36
Rpl10	4669.22	5672.3	5212.13	4440.71	3802.4	3282.07	905.976	896.918	877.776	1325.11	1277.93	1961.66
Rbm39	4114.39	4306.36	4237.24	4417.22	6084.56	5808.01	2866.3	2497.29	2703.85	2109.84	2989.67	1635.09
Rftn1	672.522	893.248	729.658	4373.58	4773.77	3076.6	186.043	211.924	191.48	620.184	579.391	632.024
Scamp2	3002.33	2752.73	3101.55	4373.58	4871.26	3701.24	2122.79	2062.84	2088.08	913.935	833.635	981.951
Itgax	0	0	0	4370.23	3993.79	4432.72	1049.77	1135.5	1159.12	509.6	592.816	1322.44
Nrd1	1762.97	1970.71	2022.14	4366.87	3861.98	4898.46	2554.49	2363.98	2526.4	1965.44	1995.35	1857.44
Cox6a1	1191.32	1292.95	1087.45	4353.44	3428.66	6723.05	764.806	882.904	830.38	1060.24	886.497	1446.42
Dpysl2	2296.18	2353.03	4046.29	4353.44	5710.82	4969.69	350.468	356.17	332.91	253.09	299.555	411.018
Slc25a1	929.521	1098.31	763.83	4329.95	3955.87	6531.27	2175.85	2300.06	2288.66	686.686	646.518	1211.49
Cdk6	910.306	674.28	826.142	4303.09	4667.24	2997.15	1275.77	1183.7	1360.46	1917.17	1924.45	1627.45
Ifi30	4294.53	3399.21	3971.91	4303.09	3296.86	4136.84	633.135	728.746	701.084	843.253	841.187	998.122
Snd1	3064.78	3312.32	3093.51	4303.09	4159.89	5377.89	2280.33	2241.95	2310.66	4160.02	3863.59	4904.36
Ndufv1	1210.54	1195.63	1334.69	4299.74	4620.3	3660.14	975.415	1010.06	1018.07	1658.38	1532.6	1742.89
Ap3d1	2819.79	2610.23	2126.66	4293.02	3721.15	3602.61	2861.72	2934.81	3020.84	1591.5	1520.85	1474.72
Pag1	617.279	469.216	572.872	4293.02	4743.07	3632.75	5029.71	4741.29	4748.33	1427.72	1467.57	1282.91
Fcgrt	4393.01	3399.21	4335.74	4286.31	2897.84	5079.27	1656.37	1803.75	1724.46	151.626	170.335	242.119
Tmem134	578.849	646.475	637.195	4276.24	3394.36	7484.66	526.685	676.791	597.191	467.798	396.889	652.687
Abhd5	408.317	312.81	349.754	4272.89	4864.04	4865.58	2759.85	2660.33	2687.93	829.572	845.382	1266.29
Stat6	3537.95	3187.19	3664.37	4272.89	3878.23	3139.61	2716.62	2864.4	2873.34	1452.8	1456.66	1536.26
H2-DMa	1443.52	1605.76	1899.52	4269.53	4625.71	4219.03	593.503	632.355	591.125	90.8235	97.7539	112.3
Slc25a5	2409.07	2547.67	2297.52	4262.82	6844.68	3402.62	6308.75	6388.15	6477.34	2814.01	2651.94	3092.29
Rtn3	3691.66	3979.64	3758.85	4259.46	6118.87	4019.03	5381.81	5366.81	5560.13	2039.16	1914.38	2464.76
Mcoln1	737.372	837.637	681.416	4256.1	4493.91	7018.93	890.254	944.772	917.968	569.262	567.224	832.816
Notch2	4700.45	6078.95	5133.74	4252.75	3773.51	5153.24	3219.39	3083.16	3239.62	1947.96	1882.08	2670.94
Psme1	1993.55	1762.17	1740.73	4252.75	3952.26	5347.75	446.11	528.785	500.882	243.589	247.112	389.905
Ahnak	14281.5	13051.1	13901.7	4249.39	4428.91	4046.43	739.586	709.947	750.755	3817.63	4359.07	3940.83
Isyna1	2572.4	2971.7	2140.73	4249.39	4020.87	6657.3	655.08	688.754	655.204	1000.58	996.418	1185.89
P2rx4	4239.29	4264.65	3967.89	4246.03	3262.55	5629.94	692.42	724.303	702.221	531.26	512.683	919.961
Mta2	2051.19	2307.85	1909.57	4242.68	4093.09	5002.56	1805.4	1729.92	1799.92	1632.92	1633.71	1870.92
Me2	922.316	1039.23	763.83	4239.32	4555.3	3243.72	2479.81	2433.03	2522.61	891.134	849.997	1112.22
Rer1	2118.44	2314.8	2156.81	4222.54	3919.76	3317.69	1144.43	1132.09	1146.23	1224.79	1141.16	1215.53
Def6	218.57	232.87	259.3	4212.47	3197.56	5079.27	974.432	1019.97	1087.46	649.065	551.701	616.302
Sgta	1647.68	1703.08	1394.99	4212.47	4288.08	5169.68	973.777	952.292	1062.05	1165.12	1009.84	1275.28
Cpt1a	1887.86	1501.49	1817.11	4209.11	4517.38	3282.07	4428.02	4363.25	4322.53	289.951	245.853	287.488
Rrbp1	1971.93	1873.39	1909.57	4202.4	3257.14	4287.52	3874.47	3780.46	3754.53	6092.77	5824.54	5690.01
Dctn1	2555.58	3086.4	2090.48	4192.33	3022.42	5084.75	1553.85	1680.35	1614.88	2005.72	1796.49	1719.54
Jup	948.736	1021.85	908.555	4192.33	3022.42	4038.21	1249.24	1432.88	1388.52	1246.83	1147.87	1609.03
Spint1	9.60745	0	0	4192.33	5062.65	6966.87	2428.06	2462.42	2456.26	0	0.839089	0
Samm50	1337.84	1140.02	1244.24	4168.83	4167.11	4054.65	1352.74	1385.03	1311.92	1163.22	1128.16	1282.02
Fn1	485457	431463	558498	4165.48	3957.68	3284.81	1096.93	1074.32	1049.16	545.701	526.948	566.441
Rpl10a	955.942	1164.35	984.938	4162.12	3134.36	4835.44	1266.93	1317.01	1250.88	2530.14	2308.33	3837.51
Kdelr2	2132.86	2047.17	1853.29	4148.69	3397.97	2378	785.769	835.05	805.355	554.061	486.672	657.628
Mt1	1220.15	1157.4	936.696	4141.98	2439.24	3257.42	3556.1	4004.34	3757.94	1466.1	1164.66	1820.61
Thap11	374.691	698.61	420.106	4128.55	3721.15	5402.55	390.428	432.736	376.136	368.614	312.98	441.563
Plcg2	2733.32	2818.77	2844.26	4125.2	4084.06	5109.41	2767.71	2827.82	2836.94	3217.96	3182.66	4353.19
Cib2	21.6168	48.6594	30.1512	4101.7	4232.11	4662.85	208.316	226.622	209.301	30.0212	29.3681	61.0912
Hspa9	2514.75	2495.53	2008.07	4101.7	5026.54	4446.42	3019.92	2842.52	2984.82	11008.6	10444.1	8024.95
Ncl	3718.09	3016.88	3376.93	4098.34	4031.7	2446.49	4426.05	4100.74	4268.68	9182.29	9923.9	5592.09
Gyg	3199.28	3055.12	2980.95	4094.99	4900.15	2383.48	2631.13	2789.54	2833.15	1778.85	1789.36	3414.37
Ssr1	4030.33	3579.94	3875.43	4094.99	3925.18	2821.82	1437.9	1416.13	1388.14	1733.25	1620.7	1527.28
Adipor2	3271.34	2780.54	2880.44	4088.28	4010.03	4347.79	15081.3	14738.3	14800.9	1727.55	1671.47	1788.26
Ctnnb1	574.045	563.059	671.366	4084.92	4383.78	5062.83	17626.6	17604.1	17288.6	5371.13	5103.76	6892.52
Gpcpd1	2865.42	3166.34	3029.19	4081.56	2919.51	3860.14	3206.29	3137.16	3110.32	657.045	770.284	513.435
Mvp	1645.28	1643.99	1875.4	4081.56	2885.2	3284.81	1187.01	1233.95	1195.52	1116.1	1106.34	1668.78
Map3k11	1832.62	2380.84	1955.81	4074.85	3219.22	4293	1478.52	1493.04	1361.98	1153.34	1151.23	1719.54
Ndufa10	1501.16	1571	1437.21	4071.49	3730.18	3791.65	1000.64	1115	1099.21	997.158	920.481	1043.04
Sec11c	2452.3	2624.13	2508.58	4054.71	3127.14	2939.62	818.523	901.704	864.885	1305.35	1193.18	1468.88
Phlda3	2.40186	24.3297	0	4051.35	1922.87	6399.77	834.572	894.868	852.372	212.808	195.088	248.857
Il4ra	1590.03	1393.74	1390.97	4048	4923.62	4364.23	3366.13	3522.39	3453.09	569.642	563.029	611.361
Aup1	1979.14	1970.71	1718.62	4044.64	3078.39	6424.43	1200.76	1299.23	1261.5	2704.18	2420.35	2924.74
Arhgef2	1602.04	1692.65	1899.52	4041.28	3578.52	6109.37	2523.37	2495.92	2460.81	4427.93	4253.34	4564.77
G3bp1	1815.81	1810.82	2022.14	4041.28	3677.82	4134.1	1537.47	1616.78	1653.18	1378.31	1276.67	1305.37
Map2k2	1719.73	2189.67	1616.1	4041.28	6194.7	7662.74	1074.33	1127.98	1073.81	1033.64	862.164	1158.04
Med28	1234.56	1584.91	1133.68	4041.28	3329.36	2369.78	503.102	527.76	461.828	495.539	441.361	558.804
Samhd1	3316.97	2905.66	3071.4	4041.28	3481.02	2747.85	2890.87	2923.87	2822.16	1188.69	1107.18	1406.89
Tmem9b	1714.93	2040.22	1610.07	4037.93	3784.35	1917.74	893.53	908.882	884.222	606.883	603.305	777.115
Nabp1	855.063	677.756	689.457	4034.57	4356.69	5040.92	10381.1	9556.08	10421.5	1079.24	1250.24	583.96
Timm13	518.803	792.453	582.923	4024.5	3210.19	6150.47	458.884	506.226	441.353	576.862	459.821	565.093
Mical1	213.766	187.686	148.746	4017.79	3275.19	4197.11	1985.88	1983.54	2002.39	695.047	746.789	970.721
Psma7	3292.96	3378.35	3248.29	4017.79	4073.23	4377.93	740.568	816.592	782.605	2370.91	2120.8	2640.4
Mroh1	1481.95	1491.06	1338.71	4014.43	3482.83	3465.63	3631.77	3568.87	3528.93	1396.55	1408.83	2190.75
Gpx4	1405.09	1737.84	1374.89	4011.07	3392.55	3375.22	605.949	707.896	624.112	373.174	383.044	564.195
Phb2	1566.02	1953.33	1525.65	4004.36	3578.52	3903.97	1708.45	1822.89	1716.88	2272.11	2037.73	2470.6
Pqlc3	1907.08	1633.57	1583.94	4004.36	4156.28	5975.13	915.147	932.125	891.426	437.777	376.751	440.665
Rpl41	2875.03	2843.1	2914.61	4001	4217.67	3712.2	3591.15	4524.93	3713.2	4780.58	3461.66	7936.91
Nelfb	1405.09	1616.19	1415.09	3990.94	3239.08	4827.23	742.534	755.408	716.629	612.964	560.931	770.827
Trpv2	273.812	295.432	365.834	3984.22	3777.12	3709.46	2459.5	2611.8	2502.14	1912.23	1799.43	2153.46
Strap	1777.38	1835.15	1453.29	3977.51	4378.36	2690.32	1626.24	1629.77	1620.57	2184.32	2085.14	1640.93
Tsc22d3	1534.79	1397.22	1463.34	3977.51	6521.5	10873.6	190.301	199.277	208.543	266.39	273.543	572.28
Tm9sf2	5070.33	5071	4707.6	3967.44	5463.47	4029.99	1982.93	1825.97	1839.73	1411.37	1402.54	1336.82
Tmem120a	232.981	337.14	203.018	3960.73	2820.2	4766.95	599.071	625.86	572.924	912.035	818.531	986.443
Slc1a5	766.195	726.415	532.671	3957.37	3372.69	7887.39	1306.56	1375.12	1301.69	2920.41	2763.54	2625.57
Colgalt1	3158.45	3844.09	3095.52	3954.01	10807.8	10676.3	7797.75	8136.53	8056.96	3393.91	3277.06	4963.21
Gaa	4150.42	4984.11	3789	3943.94	3213.81	4728.6	987.534	1054.15	988.494	2063.1	1901.38	2513.27
Uba1	5101.56	5206.56	5352.84	3937.23	4385.58	3536.86	3990.09	4052.2	4095.03	3406.07	3320.69	4305.13
Klc1	1664.49	1845.58	1678.42	3933.87	3587.55	6761.4	924.646	907.857	859.197	1172.73	1204.09	1520.09
Mlf2	617.279	788.977	737.699	3923.8	3343.8	5734.04	1451	1586.7	1594.03	2055.12	1793.13	2403.22
Ltc4s	3617.21	4480.14	3529.7	3913.73	3199.36	3808.08	1542.71	1615.07	1583.03	47.1218	51.604	131.616
Sla	2915.86	3069.02	3634.22	3913.73	4288.08	2624.56	4712.65	4533.47	4560.65	104.884	121.248	159.017
Idh2	2325	2540.72	2158.82	3903.67	4291.69	3712.2	1689.12	1881	1730.15	1442.92	1415.96	2120.22
Rmc1	677.326	695.134	775.89	3903.67	3394.36	4249.16	1087.43	1106.11	1145.09	399.395	395.63	440.665
Soat1	2447.5	2102.78	2281.44	3903.67	3939.62	2016.37	3241.99	2944.72	3236.59	2852.39	2655.72	3289.49
Cers2	3561.96	3444.39	3529.7	3900.31	3027.84	3438.23	1862.07	1866.3	1866.65	3878.81	3693.67	4059.87
Cib1	720.559	639.524	691.467	3900.31	3280.61	2460.19	650.167	735.241	643.829	216.988	194.249	212.022
Igsf8	1287.4	1793.45	1296.5	3900.31	2953.81	4827.23	2406.44	2520.53	2488.49	1617.72	1566.58	2152.12
Ehd1	6237.64	7875.87	6369.94	3893.6	2459.1	4090.27	1100.21	1139.26	1129.54	1230.87	1253.6	1803.54
Ppib	4121.6	3496.53	4078.45	3886.88	3981.15	3476.59	457.574	479.222	426.565	413.456	333.118	557.906
Spcs2	3316.97	3194.14	3183.96	3883.53	4548.08	1698.57	1280.35	1261.63	1268.32	1124.08	1017.4	1088.86
Map2k3	919.914	1258.19	1087.45	3880.17	4387.39	4561.48	1026.84	1056.2	1034.37	734.188	692.248	841.351
Chchd2	1445.92	1762.17	1378.91	3873.46	3392.55	1816.37	942.006	1038.43	996.456	811.331	729.168	894.806
Rac2	9576.23	9019.37	9407.17	3870.1	3553.24	3158.79	2697.29	2773.47	2856.28	6632.78	5904.25	8717.17
Stat3	2870.23	2606.75	2715.62	3870.1	3903.51	3701.24	2829.95	2822.7	2923.01	2010.66	1880.4	2720.35
Ndufs7	1109.66	1261.67	920.616	3866.74	3396.16	4753.26	494.258	539.04	539.937	445.377	374.234	501.756
R3hdm4	977.559	994.042	972.878	3866.74	3262.55	3188.93	1079.9	1114.65	1133.72	464.378	429.194	559.254
Akap13	4323.35	4205.56	4589.01	3863.39	3948.65	5019	5310.08	5033.89	5336.42	1129.4	1226.33	1714.15
Parl	905.503	865.442	874.384	3863.39	3257.14	5169.68	650.495	699.692	646.862	380.015	295.359	238.974
Pigs	2320.2	2335.65	2351.79	3863.39	4002.81	4868.32	1509.31	1658.14	1596.3	747.869	674.208	959.041
Hectd3	857.465	1188.68	1143.73	3860.03	3598.38	3997.12	1006.2	1011.77	994.94	442.717	404.86	511.189
Prkch	158.523	212.016	138.695	3856.67	3381.72	3928.63	1346.85	1361.44	1353.63	776.75	869.716	1264.05
Ap2s1	1215.34	1598.81	1196	3846.6	3468.38	2701.27	1283.3	1472.87	1387.76	883.534	743.852	1302.23
Cope	4753.29	4219.47	4369.91	3846.6	3701.29	4098.48	617.086	733.532	670.75	803.731	770.703	1111.77
Pros1	10770	11007.5	11383.1	3843.25	4611.27	2936.88	1098.9	1075	1087.84	131.105	113.277	110.503
Bin2	2709.3	2426.02	3057.33	3833.18	3950.45	4471.07	3050.05	3190.83	3045.86	1126.74	1040.47	1112.22
Dda1	1100.05	1094.84	1069.36	3829.82	3060.34	5375.15	667.527	783.436	675.679	510.36	452.688	442.013
Ivns1abp	1998.35	1953.33	2046.26	3829.82	4019.06	4153.28	11124.6	10483.4	10583.4	1978.36	2117.44	1565.91
Ccnl2	2766.95	3107.25	3049.29	3826.46	3110.89	2531.42	1446.42	1270.86	1317.99	1002.48	1136.13	1397.91
Idh3b	2334.61	1838.63	1819.12	3826.46	2959.23	3572.48	1452.97	1530.3	1415.44	2177.86	2058.29	3317.79
Ywhae	2454.7	2568.52	3033.21	3819.75	4360.3	3021.81	4686.12	4678.4	4859.43	5038.23	4637.23	5004.98
Lsm4	513.999	1014.9	570.862	3802.97	3325.75	3577.95	461.177	478.881	470.17	674.906	635.19	829.672
Tpgs1	593.26	820.258	412.066	3796.26	2368.83	3983.42	165.735	234.484	187.31	237.129	209.772	258.29
Aldh2	13217.5	14257.2	11523.8	3792.9	3872.82	6092.93	5885.57	6278.77	5926.41	3843.47	3681.5	6109.12
Atp6ap1	5204.84	4070.01	4878.46	3792.9	3717.54	4640.93	6195.42	6197.42	6141.4	1926.29	1754.95	2290.02
Rps6ka4	1390.68	1630.09	1198.01	3792.9	2571.04	4942.29	621.344	589.97	653.308	364.054	379.688	456.387
Psmd2	2800.57	2141.01	2715.62	3782.83	3674.21	4284.78	2003.24	2041.65	2069.13	1320.55	1189.83	1503.47
Sh3kbp1	3401.04	3482.62	3033.21	3782.83	3242.69	6649.08	1341.6	1305.73	1425.3	575.722	588.201	527.81
P2ry2	874.278	782.026	727.648	3776.12	2914.09	3564.26	907.286	885.98	851.234	401.295	371.716	492.323
Rps11	4592.36	5147.47	4922.68	3766.05	3580.32	3232.76	288.235	287.807	310.539	395.595	411.573	557.457
Psmb4	1609.25	1737.84	1561.83	3762.69	3291.44	3873.83	1137.87	1135.85	1119.69	1876.51	1714.26	1957.61
Ralb	2644.45	2731.88	2552.8	3762.69	3683.24	3410.84	1553.52	1613.7	1624.36	1166.64	1180.6	1348.5
Eif4ebp1	1037.61	1480.64	990.968	3752.62	3273.39	4517.65	283.322	356.511	334.427	1958.98	1667.69	2427.03
Rps14	4263.31	4838.13	4548.81	3752.62	3457.55	3632.75	1010.46	1019.29	978.635	2186.98	1790.62	3042.43
Csnk1a1	2877.43	3201.09	3171.9	3742.55	5569.99	2484.84	2839.77	2709.21	2856.28	3598.74	3541.37	3337.1
Rara	293.027	385.8	329.653	3742.55	2942.98	2487.58	1229.59	1338.54	1268.7	637.285	552.96	790.591
Il1rn	7.20559	17.3784	28.1411	3739.19	3654.35	3830	2921	2980.27	2942.73	2105.66	2346.51	4104.79
Herpud1	1479.55	1734.36	1499.52	3735.84	5051.81	3671.1	782.494	824.796	810.284	923.056	850.836	867.854
Sf3b2	2190.5	2109.73	2478.43	3735.84	3645.32	3884.79	3504.68	3658.09	3608.17	4603.5	4488.29	5719.21
Hint1	1162.5	1306.85	1053.28	3732.48	3013.39	2378	1134.27	1223.69	1110.97	1515.5	1251.5	1567.26
Tubb6	2978.31	2735.35	2201.04	3732.48	2303.83	4380.67	148.703	137.751	164.939	2236.39	1934.94	2441.4
Slc9a3r1	1517.98	1508.44	1049.26	3708.99	2592.71	4925.85	949.539	1036.04	1011.24	1120.28	935.165	1217.33
Gsn	28.8224	20.854	6.03023	3702.27	3226.44	4216.29	5570.48	5743.83	5637.49	5951.03	5923.97	12040.3
Matn2	12.0093	3.47567	38.1915	3702.27	3889.07	3219.06	1142.13	1057.91	1080.25	173.667	136.352	60.642
Yipf3	1582.83	2036.74	1521.63	3695.56	3132.56	4898.46	715.675	780.018	764.026	817.792	728.329	1021.03
Acot1	14.4112	17.3784	8.04031	3692.2	2543.96	5849.11	404.185	362.322	393.577	89.3034	94.817	202.589
Mgat2	252.196	583.913	355.784	3688.85	4782.79	3884.79	1291.16	1301.63	1273.25	684.786	609.598	510.74
Nr1h2	1179.32	1546.67	1274.39	3688.85	3045.89	3980.68	747.119	915.376	870.193	722.788	666.656	893.458
Bhlhe40	3667.65	3725.92	3748.8	3685.49	2843.68	2912.22	2543.35	2481.91	2709.16	2013.32	2039.83	3211.33
Cct7	3288.15	3128.1	3364.87	3678.78	3464.77	3071.12	1307.54	1396.99	1315.34	3181.1	2884.79	3411.67
Cct5	3720.49	3823.24	4617.15	3675.42	3394.36	3120.44	2549.57	2657.94	2502.52	4507.35	4467.73	5429.03
Lgals1	261.803	274.578	237.189	3672.06	4051.56	3051.95	2005.86	2232.73	1944	4002.31	3289.65	5759.19
Mri1	281.018	305.859	317.592	3672.06	3419.63	6599.76	284.305	316.861	306.748	551.781	511.005	802.271
Hnrnpk	5365.76	4706.06	5246.3	3655.28	3163.25	2857.43	3305.21	3012.06	3265.02	2891.53	3065.19	2644.44
Il6ra	3350.6	3232.37	2540.74	3655.28	4620.3	5520.35	849.639	823.429	842.893	398.255	378.01	464.472
Ccdc124	494.784	709.037	488.449	3651.92	2645.07	2939.62	472.313	587.919	550.174	483.759	360.808	453.242
Ctnna1	3028.75	2585.9	2956.82	3651.92	3159.64	2580.73	2294.42	2368.77	2396.73	2232.21	2149.75	2299.45
Fabp1	0	0	0	3648.57	1960.78	3471.11	61.9051	75.199	86.0714	0	0	0
Slc25a39	1529.99	1922.05	1372.88	3648.57	3945.04	7235.36	1354.05	1488.6	1369.94	2696.58	2365.39	3296.23
Rps8	3122.42	3472.2	3268.39	3645.21	3896.29	2479.36	793.957	836.076	794.738	1338.03	1320.73	1899.67
Dab2	5276.89	4344.59	5320.68	3638.5	4168.92	2621.82	7729.95	7720.2	7867	5247.24	5296.33	5243.51
Marco	7772.43	7451.84	7037.28	3638.5	3849.34	3786.17	14317.8	15398	14545.3	53.5821	55.7994	57.9468
Gpaa1	1133.68	1282.52	828.152	3635.14	3549.63	5862.8	726.484	799.16	735.209	417.256	351.159	313.541
Tm2d2	1020.79	1272.1	1202.03	3635.14	3883.65	3816.3	685.869	695.59	637.004	277.031	267.669	370.141
Acat1	1621.26	1418.07	1630.17	3628.43	3948.65	2350.6	1709.43	1747.69	1729.77	871.754	871.813	1224.97
Cdc42se2	2951.89	3242.8	3079.44	3618.36	2686.6	1868.43	1093.33	1041.16	1025.27	1973.42	1825.86	1989.51
Mtarc2	1743.75	1880.34	1664.34	3618.36	4418.08	5528.57	462.159	495.288	494.057	359.874	331.44	449.649
Blvra	1035.2	907.15	980.918	3615	2937.56	2991.67	1229.91	1307.44	1259.22	1036.3	1005.23	1319.75
Rps6ka1	2673.27	2394.74	2265.36	3615	3396.16	2764.29	2393.66	2471.99	2371.32	666.546	593.655	919.512
Spop	2728.52	2088.88	2830.19	3611.65	2682.99	5071.05	1161.46	1144.73	1132.58	1343.35	1336.25	1201.61
Cnpy3	2553.18	2325.22	2371.89	3594.86	2877.98	5550.49	790.682	886.322	921.76	405.096	394.372	445.606
Klhdc4	374.691	444.886	297.492	3594.86	3253.53	5120.37	3246.58	3462.23	3469.4	343.153	325.567	273.113
Ubxn1	1719.73	1560.58	1634.19	3584.79	3026.03	3545.08	1024.87	1112.94	1058.64	1297.75	1124.8	1521.44
Eif3f	4352.18	6575.97	5091.53	3571.37	13579.2	21119.8	2427.73	2717.08	2634.09	2957.27	2819.76	4404.85
Arpc1a	2615.63	2634.56	2462.35	3568.01	3035.06	2723.19	856.518	857.268	868.676	561.282	515.62	751.96
Ext2	3271.34	3684.21	3159.84	3561.3	3347.41	4786.13	923.663	965.281	1006.69	384.195	351.159	426.291
Ric8a	1580.43	1379.84	1423.14	3541.16	3596.57	4103.96	860.121	897.602	869.055	1003.24	846.221	1091.56
Sar1a	3307.37	3197.62	3183.96	3541.16	3296.86	2413.61	1392.37	1382.29	1423.78	1157.14	1101.3	1135.13
Rassf4	5219.25	4921.55	5809.13	3537.8	2903.26	2608.13	4906.55	4961.42	5024.37	967.897	973.763	1974.23
Rpl32	3413.05	3951.84	3549.8	3537.8	3643.52	3238.24	1952.14	2094.97	1822.67	3014.28	2556.28	4529.73
Mpp1	6167.99	5137.04	6488.53	3534.44	4508.36	3262.9	2563.98	2569.07	2576.83	851.233	844.543	1171.96
Emc3	1100.05	1067.03	1346.75	3527.73	3062.14	3276.6	1018.98	1004.93	1025.65	813.611	732.944	729.5
Gdi2	7575.48	6478.65	7342.82	3521.02	4589.6	4372.45	5336.94	5166.85	5494.54	3008.2	3228.39	3338.9
Nt5c	504.391	559.583	458.298	3521.02	2796.73	4901.2	347.193	392.402	338.598	321.492	268.089	266.375
Stx7	3588.38	3691.16	3581.96	3521.02	4275.44	2808.12	2455.9	2470.63	2479.01	1274.57	1275.83	1561.42
Psmd3	1054.42	1473.68	1401.02	3517.66	3562.27	5977.87	1368.79	1479.03	1403.3	1532.22	1420.16	1596.9
Map4	1311.42	1080.93	936.696	3514.31	3318.53	2394.44	1811.62	1820.16	1923.15	1788.35	1791.45	2199.73
Mrpl4	665.316	980.139	804.031	3514.31	2789.51	4101.22	354.726	410.518	408.744	347.333	305.848	365.649
Atp13a1	1590.03	1869.91	1602.03	3507.59	4078.64	4460.11	1080.88	1070.56	1140.54	1010.08	916.705	863.362
Ogdh	2284.17	2154.92	2174.9	3507.59	2731.73	2635.52	3586.57	3526.49	3493.28	2073.36	1859	2206.92
Prex1	432.335	524.826	530.661	3507.59	3128.95	3372.48	5475.82	5493.63	5328.08	1771.25	1770.48	2798.96
Gda	9612.26	8282.53	8098.6	3504.24	2285.77	3197.15	5406.38	5114.9	5357.66	297.931	308.785	321.178
Emc6	648.503	928.004	675.386	3500.88	2852.7	3145.09	714.365	767.371	757.959	524.42	481.637	533.649
Ggta1	0	0	4.02016	3500.88	2385.08	2879.35	3314.05	3124.86	3260.85	1524.62	1404.22	1630.15
Slc7a2	1251.37	1404.17	1632.18	3500.88	3217.42	3224.54	16014.7	14795.4	15395	399.775	474.505	466.718
Uqcrfs1	1618.86	2106.26	1857.31	3497.52	4344.05	4523.13	1362.89	1468.09	1450.32	1393.89	1303.52	1798.15
Itgal	132.103	107.746	88.4434	3494.17	2524.1	3298.51	9312.3	9301.43	9076.55	1027.18	886.917	747.468
Mertk	2433.09	2377.36	2550.79	3494.17	3905.32	2328.68	4565.91	4403.58	4546.24	147.446	192.571	237.627
Dgat2	26.4205	17.3784	10.0504	3490.81	3948.65	4912.15	332.781	386.591	360.969	294.891	237.043	153.626
Eepd1	713.354	861.967	731.668	3490.81	3356.44	4531.35	456.591	453.586	474.34	312.372	269.348	503.553
Trim35	1486.75	1643.99	1449.27	3490.81	3264.36	3550.56	733.69	706.87	683.263	2182.04	2130.45	2540.67
C1qbp	874.278	1174.78	956.797	3487.45	3946.84	4950.51	853.57	983.739	996.077	2089.32	1896.34	2172.78
Riok3	2642.05	2884.81	2456.32	3487.45	3509.91	2317.73	2344.53	2235.12	2258.71	1599.1	1702.93	1618.92
Ddx41	1710.13	1445.88	1348.76	3484.1	3531.58	3588.91	550.268	630.304	591.883	1228.21	1134.45	1295.49
Eef1d	1515.58	1678.75	1821.13	3484.1	3322.14	4191.63	520.461	585.526	547.52	670.726	675.886	778.463
Rab6a	1448.32	1525.82	1302.53	3480.74	4688.91	4851.88	949.539	925.973	911.902	1336.13	1354.29	1228.11
Rex1bd	427.532	615.194	466.338	3480.74	2446.46	3797.12	276.116	298.745	261.247	152.766	149.358	202.589
Anxa4	2183.29	1859.48	2110.58	3470.67	3215.61	3605.35	3039.57	3132.38	3227.49	1786.45	1660.56	2721.25
Frmd8	900.699	1056.6	976.898	3463.96	3450.33	4224.51	805.094	845.988	828.105	886.194	818.112	1056.07
Il18	218.57	246.773	347.744	3460.6	3692.27	4106.7	784.459	811.807	778.813	38.3815	37.759	48.0644
Ywhag	1866.25	1696.13	2066.36	3447.17	2228	4640.93	4145.02	4148.25	4167.83	6556.77	5914.74	5495.96
Mtx2	907.904	1146.97	906.545	3443.82	2796.73	5002.56	393.703	367.791	355.661	795.751	651.553	651.789
Fbxl6	941.531	994.042	763.83	3440.46	2717.29	4219.03	289.218	321.988	290.064	294.131	252.985	269.969
Syk	1835.02	1869.91	1710.58	3437.1	3332.97	3635.49	6851.16	6801.06	7054.82	1447.1	1503.65	1911.79
Tor4a	2063.2	2432.97	2166.86	3437.1	2645.07	4106.7	1581.69	1559.35	1556.87	1271.91	1257.37	1699.32
Idh1	10628.2	9724.93	12018.3	3433.75	3240.89	3032.77	7161.01	6901.56	6979.36	746.729	784.968	1463.94
Sod2	1753.36	2582.42	1873.39	3420.32	3558.66	2693.05	1138.2	1078.08	1161.02	799.171	679.662	932.089
Srebf1	1025.6	1286	1001.02	3416.97	3365.47	4490.25	7194.75	7281.31	7127.62	775.99	805.106	1047.53
Dlst	2183.29	2019.37	1869.37	3410.25	3410.61	2816.34	1956.07	1881	1936.04	2387.25	2237.43	2646.24
Ssu72	1299.41	1504.97	1306.55	3410.25	3210.19	4991.6	725.174	790.956	737.863	571.542	511.844	694.463
Cyth4	4765.3	4407.15	4974.94	3406.9	2255.08	3906.71	2996.34	3124.86	3021.6	3456.99	3311.04	5371.98
Dctn3	862.269	879.345	800.011	3406.9	2659.51	2641	488.69	534.254	494.057	604.983	559.672	836.41
Iqsec1	345.868	250.248	259.3	3403.54	2654.1	3632.75	5232.78	5611.21	5446.38	2089.32	2030.6	3129.57
Ndufa6	814.232	1049.65	787.951	3403.54	2213.55	4216.29	388.135	461.79	392.061	440.057	346.544	612.708
Snrk	658.111	587.389	470.358	3403.54	3555.05	4353.27	1359.62	1337.52	1330.88	346.573	327.664	353.52
H2az1	1467.54	1438.93	1493.49	3400.18	3616.43	1495.84	1300.99	1246.59	1222.06	593.583	613.794	676.495
Lamp2	19130.8	19293.5	21712.9	3400.18	4111.14	2202.66	5631.07	5526.1	5589.71	2680.62	2991.77	2834.45
Stx6	432.335	500.497	542.721	3400.18	3533.38	4446.42	1461.16	1555.59	1482.55	737.228	693.927	875.041
Cox5b	619.681	802.88	601.013	3396.83	2466.32	4865.58	195.541	250.207	196.789	233.709	187.956	256.044
Ergic3	3168.06	3267.13	3350.8	3393.47	3499.08	3257.42	1118.88	1202.16	1217.89	1638.62	1500.29	2042.06
Psmd6	1592.44	1550.15	1732.69	3390.11	2933.95	3117.7	942.006	919.136	908.489	788.15	745.111	482.44
Rtf2	1580.43	1605.76	1973.9	3390.11	3329.36	3358.78	953.797	988.524	952.473	1273.81	1136.13	1125.25
Chp1	1839.83	1789.97	1776.91	3386.76	5024.73	2986.19	6184.29	6150.59	6482.65	886.194	818.112	1247.43
Tspo	3864.6	4490.57	3521.66	3383.4	3609.21	2956.06	819.833	893.842	820.143	699.987	572.259	999.919
Dnajc5	2075.21	2203.58	2176.91	3373.33	3367.27	2320.47	3190.57	3123.83	3347.3	2002.68	1865.29	2304.84
Dync1h1	1424.31	1338.13	1825.15	3363.26	2751.6	3320.43	5524.95	5216.76	5230.26	4506.97	4494.58	5544.92
Leng8	1842.23	1678.75	1690.48	3363.26	1915.64	3413.58	1434.3	1380.58	1354.39	938.636	1082.01	1096.95
Mydgf	1280.19	1202.58	1272.38	3363.26	2565.63	3972.46	331.471	339.763	311.677	359.114	323.469	377.328
Commd3	953.54	889.772	735.689	3359.9	2867.15	1701.31	717.968	829.239	778.434	733.808	669.593	731.297
Map1s	552.429	903.675	468.348	3356.55	1875.92	4262.86	783.804	799.843	817.109	731.148	729.588	807.661
Tmem214	1294.6	1925.52	1626.15	3356.55	3490.05	3621.79	803.456	811.807	836.826	551.781	436.746	524.216
Sem1	1083.24	1202.58	994.989	3349.83	2329.11	1460.22	1128.38	1281.8	1080.25	1161.32	896.567	1430.7
Brd2	1491.56	1845.58	1451.28	3346.48	3130.75	3525.9	2701.88	2624.1	2640.91	4035.38	3545.57	4324.89
Eif4a2	4342.57	4511.42	5069.42	3339.77	2229.8	3134.13	1386.15	1220.27	1337.33	1338.41	1428.13	1105.03
Fmnl1	256.999	444.886	377.895	3339.77	2305.63	2673.88	3248.87	3367.55	3388.25	4870.65	4635.55	5072.36
St13	3148.84	2884.81	3342.76	3339.77	3036.87	2032.8	1699.28	1606.87	1708.54	1984.44	1874.11	2227.13
Flot2	1414.7	1237.34	1135.69	3336.41	3780.74	3756.03	1434.3	1521.07	1471.93	386.095	361.228	499.51
Grpel1	790.213	736.842	824.132	3336.41	2876.18	4120.4	725.502	750.281	688.95	979.298	811.819	996.774
Naga	1309.02	1602.28	1475.4	3333.05	4049.76	3454.67	1563.02	1590.12	1597.82	934.836	888.176	1437.44
P2ry6	276.214	194.638	209.048	3333.05	2148.56	2662.92	687.179	740.026	741.275	340.873	282.353	353.969
B3gnt7	0	0	0	3329.7	2063.7	2273.89	1951.81	2147.96	2136.62	34.2013	40.2763	50.7596
Amdhd2	487.578	538.729	339.703	3316.27	2955.62	6024.44	372.741	407.1	349.594	910.895	797.134	951.405
Commd7	1066.43	1060.08	970.868	3316.27	3704.9	4525.87	728.449	805.312	757.201	514.16	428.355	528.259
Ghitm	3869.4	3527.81	3813.12	3316.27	3372.69	3440.97	2345.19	2268.62	2344.78	6323.44	5963.82	5327.51
Gucd1	1529.99	1550.15	1288.46	3309.56	2682.99	3419.06	1026.18	958.445	938.443	198.368	174.53	238.974
Lpcat3	1517.98	1226.91	1569.87	3309.56	4163.5	2391.7	4154.85	4414.18	4539.79	767.25	681.76	877.287
Rpl12	2056	2015.89	1863.34	3309.56	2413.97	2095.82	75.0067	84.7697	68.2504	259.55	182.921	277.156
Ffar4	0	0	0	3306.2	3580.32	4816.27	79.9198	88.1879	77.7297	15.2006	15.5231	32.7916
Galnt6	0	0	12.0605	3306.2	3686.85	4021.77	2636.7	2590.95	2536.26	2481.88	2305.82	2992.12
Manf	780.606	868.918	685.437	3306.2	4044.34	4550.52	972.794	953.318	930.102	982.718	801.749	999.02
Rpl3	3405.84	3246.28	3425.17	3306.2	2933.95	3095.78	1876.15	2039.94	1982.67	4351.55	3928.19	6682.29
Emc8	545.223	472.691	416.086	3302.84	3045.89	5136.8	889.272	908.882	885.36	367.854	321.791	286.589
Ikbkb	3225.7	3406.16	3103.56	3302.84	3277	2638.26	1325.23	1292.74	1369.56	808.291	833.215	815.747
Timm50	727.765	858.491	789.961	3292.77	2887.01	5961.43	425.802	393.769	418.603	525.18	453.528	466.718
Ubb	2356.23	2509.43	2124.65	3286.06	3417.83	2709.49	6859.35	7414.62	7241.75	5307.66	4589.82	5877.78
Tradd	307.439	465.74	309.552	3279.35	2164.8	4388.88	387.153	377.704	355.281	261.45	244.594	330.162
Jun	6400.97	7517.88	4806.1	3272.63	3201.17	5169.68	452.333	458.372	488.37	2152.02	2171.56	3293.53
Psmd7	1020.79	1133.07	1083.43	3272.63	3092.84	2320.47	991.464	920.845	938.823	1078.86	976.28	962.635
Slc38a10	2356.23	2356.51	2178.92	3265.92	3616.43	2983.46	2273.13	2337.66	2311.41	2777.15	2746.34	3855.93
Nfkbia	4126.4	4865.94	3851.31	3262.56	3121.72	4147.8	502.447	547.927	560.412	258.03	246.273	621.243
Scyl1	1534.79	1800.4	1505.55	3262.56	2598.13	4372.45	1050.42	1062.01	1030.96	1189.07	1155.85	1501.67
Vps28	1517.98	1425.03	1433.19	3255.85	3188.53	4205.33	581.711	637.14	650.275	657.425	562.19	789.693
Itfg1	1971.93	1835.15	1780.93	3252.49	3957.68	7739.45	888.617	916.06	910.764	647.925	656.168	584.858
Prdx2	1794.19	1595.33	1919.62	3252.49	3092.84	3766.99	914.165	1026.81	1024.89	553.301	582.747	952.753
Spg21	2514.75	2999.5	2595.01	3252.49	3204.78	4829.96	990.482	975.877	1015.04	1342.59	1209.13	1571.75
Cog1	703.746	959.285	828.152	3249.14	2932.15	3953.28	458.884	508.277	493.299	280.831	302.492	309.948
Sec61a1	3501.92	3267.13	3077.43	3249.14	2995.34	3136.87	2492.25	2449.09	2433.51	3833.97	3488.09	3819.99
Ddb1	3264.13	3065.54	3300.55	3242.43	2587.29	2665.66	6857.38	6534.11	6736.7	6103.42	5718.81	8577.92
Pfkfb4	281.018	420.556	365.834	3242.43	3094.64	4095.74	1750.7	1876.56	1710.43	217.368	193.41	322.525
Adprh	1489.16	1452.83	1397	3232.36	2735.35	4783.39	606.932	651.496	642.692	1174.25	1103.4	1410.49
Atp6v0c	1248.97	1327.71	1304.54	3225.64	3416.02	2112.25	3493.87	3793.79	3688.56	3351.35	3071.07	3941.73
Ndufa2	571.644	681.232	488.449	3215.57	2682.99	3758.77	443.162	451.536	411.398	444.237	327.245	593.842
Rps12	1407.49	1529.3	1270.37	3215.57	2316.47	2262.93	138.877	144.245	123.23	267.53	190.893	348.579
Letm1	1260.98	1056.6	779.91	3208.86	3125.34	3728.63	778.891	773.182	833.793	823.492	793.778	561.949
Farsa	1071.23	997.518	828.152	3205.5	2218.97	4429.98	675.715	671.663	668.096	756.609	648.196	662.12
Plbd2	1676.5	3291.46	2474.41	3202.15	4692.52	6205.26	1154.25	1257.53	1176.56	782.45	739.657	939.726
Cln5	1477.15	1849.06	1258.31	3195.43	5158.34	4153.28	1781.82	1710.09	1754.79	648.685	652.392	855.725
Lgmn	9091.05	7726.42	9200.13	3195.43	3943.23	2320.47	1778.54	1824.94	1844.66	8909.44	8802.04	15899.4
Ndufv2	1313.82	1452.83	1409.06	3192.08	3103.67	1654.74	762.186	855.217	791.705	694.667	569.741	900.196
Rps3a1	3780.53	3830.19	3935.73	3192.08	3636.29	2443.75	2066.45	2214.61	2163.16	5688.82	5524.56	7582.04
Sin3b	1493.96	1619.66	1312.58	3188.72	3004.37	4391.62	1170.3	1137.21	1188.32	815.511	795.456	1090.66
Crat	1998.35	2019.37	1531.68	3185.36	2753.4	3739.59	945.936	981.688	1019.21	179.367	206.416	296.921
Cct6a	2476.32	2530.29	2436.21	3182.01	2392.3	1887.6	2264.29	2315.79	2203.35	5095.62	4555.83	3831.22
Zmiz1	972.755	813.307	868.354	3175.29	3625.46	3388.92	3087.39	3175.11	3178.19	3309.17	3105.47	4067.5
Vti1b	955.942	1018.37	874.384	3171.94	2720.9	2205.4	659.666	717.808	641.554	820.832	722.456	872.346
1600014C10Rik	523.606	601.291	568.852	3168.58	3058.53	2851.95	2048.44	2120.95	1932.25	269.81	249.209	331.06
Tomm40	634.092	823.734	578.902	3165.22	2908.67	4586.14	633.135	601.592	651.033	967.137	865.52	736.238
Bhlhe41	67.2522	52.1351	78.393	3158.51	1857.87	4125.88	5285.52	5738.02	5681.09	748.249	795.037	1848.01
Hvcn1	535.616	528.302	504.53	3151.8	2789.51	3345.09	2276.73	2313.05	2261.74	383.815	340.251	433.927
Mgat1	1698.12	1525.82	1674.4	3148.44	2979.09	3410.84	1522.41	1615.41	1536.01	617.904	635.61	806.313
Por	1417.1	1418.07	1169.87	3145.09	2379.66	3024.55	1769.7	1796.23	1806.36	3677.78	3350.48	5034.63
Twf2	879.082	969.712	798.001	3141.73	2861.73	3342.35	962.968	1082.87	1040.44	522.9	477.442	630.676
Uckl1	826.241	1122.64	1033.18	3141.73	2188.28	3487.55	361.277	348.308	349.215	488.699	483.315	534.997
Atp6v1c1	1167.31	1188.68	1189.97	3131.66	2702.85	2931.4	2261.01	2207.43	2253.78	2017.5	1917.74	1825.55
Clptm1	811.83	1216.49	960.817	3131.66	3636.29	3021.81	1998	2118.22	2102.11	1480.16	1331.21	1425.31
Eif1	1496.36	1793.45	1782.94	3131.66	2785.9	2158.83	1476.22	1483.47	1407.85	2059.3	1907.25	1782.87
Rab14	4172.04	4083.91	4363.88	3131.66	3533.38	3040.99	4523.33	4346.5	4629.65	1947.2	1904.73	2223.54
Cers5	1184.12	1167.83	1099.51	3124.95	3587.55	2301.29	1163.75	1017.92	1049.16	609.163	644.001	753.308
Fxyd5	7217.6	4994.54	6952.86	3121.59	2973.67	4312.18	3864.65	4354.36	4192.47	3474.85	3185.6	5612.75
Aurkaip1	876.68	726.415	659.306	3118.23	2625.21	5575.14	534.873	568.778	542.97	703.027	644.001	804.966
Smdt1	965.549	962.761	814.082	3114.88	2755.21	5857.33	507.032	596.123	518.703	465.898	385.981	502.205
Chpf	62.4485	100.794	46.2318	3111.52	2247.86	3780.69	310.181	314.127	337.46	250.81	220.261	265.477
Selenop	31690.2	26564.6	32454.7	3111.52	2596.32	3032.77	5871.49	5919.87	6155.05	1247.21	1272.9	2030.38
Aldh9a1	1212.94	1098.31	1091.47	3104.81	3168.67	2262.93	2006.51	2025.93	2073.68	840.212	777.835	1045.29
Ube2g2	1671.7	1678.75	1799.02	3101.45	2717.29	3010.85	719.933	810.782	755.305	964.097	852.514	760.495
Camk2g	434.737	497.021	566.842	3091.38	2708.26	3287.55	887.961	848.039	845.926	704.167	697.702	774.869
Drg1	1527.59	1195.63	1489.47	3091.38	3286.03	1599.94	656.391	663.46	660.892	755.469	773.22	913.672
Elmo2	2702.1	2422.54	2514.61	3091.38	2502.44	2925.92	2162.42	2223.84	2254.54	1201.99	1194.86	1597.35
Immt	2466.71	1963.75	2168.87	3084.67	3116.31	3750.55	1590.54	1664.63	1599.33	1553.5	1445.33	1317.5
Gpnmb	21.6168	34.7567	6.03023	3077.95	2735.35	3024.55	8225.84	8274.62	8067.58	57096.1	54989.3	85431.9
Ddx54	1015.99	1470.21	860.313	3071.24	2484.38	4314.91	1260.7	1335.81	1294.48	1288.25	1134.45	1318.85
Myd88	783.008	1035.75	978.908	3071.24	3383.52	2482.1	1180.78	1180.28	1157.22	667.686	613.374	618.099
Atp5g3	1513.17	1522.34	1284.44	3061.17	3271.58	3654.66	2973.41	2971.38	2868.03	1405.67	1147.03	1669.68
Med25	574.045	677.756	536.691	3057.82	2260.5	3347.83	692.42	738.317	685.917	523.28	439.263	520.622
Nop9	343.467	521.351	408.046	3051.1	2596.32	2662.92	494.258	492.895	532.732	548.361	492.126	575.425
Mrps24	614.877	709.037	580.913	3044.39	2619.79	5276.52	264.652	301.138	278.31	270.19	190.473	284.793
H2ax	180.14	250.248	76.383	3041.03	2255.08	5013.52	0	0	0	0	0	0
Slc35c2	826.241	928.004	673.376	3037.68	2935.76	2432.79	1210.59	1389.47	1300.55	2402.07	2159.81	2577.51
Rpl14	2024.77	2252.24	2004.05	3027.61	3437.69	1997.19	1130.34	1171.74	1221.68	2081.72	2123.73	2972.8
Sgpl1	5826.92	6363.95	6784.01	3024.25	2948.4	2180.74	6033.62	5865.52	6037.89	2125.04	2057.45	2516.87
Zpr1	943.932	1004.47	926.646	3014.18	2692.01	4517.65	501.464	534.938	537.283	945.476	857.549	1122.1
Hnrnpdl	2190.5	2526.81	2132.69	3010.82	2554.79	3397.14	1148.68	1131.06	1076.46	823.112	917.963	756.901
Mtss1	1258.58	1491.06	1541.73	3010.82	3242.69	3273.86	1316.71	1281.46	1244.05	2143.28	2325.53	3245.47
Ptbp1	2863.02	2589.38	2864.36	3007.47	2469.94	2441.01	2504.37	2623.42	2766.04	2709.12	2569.29	2790.88
Rab3il1	93.6727	86.8918	96.4837	3007.47	2636.04	3895.75	1137.87	1192.59	1230.4	344.673	297.457	406.975
Mboat7	1073.63	1233.86	984.938	3004.11	3087.42	3912.19	802.801	886.322	888.393	552.161	553.379	813.95
Gmip	2346.62	2366.93	2012.09	2994.04	2979.09	3068.38	1659.97	1710.09	1755.17	1776.95	1722.65	2058.68
Vars	1974.33	2266.14	1447.26	2990.68	2269.52	4197.11	1338	1347.09	1347.57	2743.33	2705.22	3198.3
Chmp2a	1736.55	1762.17	1565.85	2983.97	4060.59	1846.51	661.304	634.406	686.296	517.58	500.936	669.757
Rtraf	987.166	1251.24	972.878	2983.97	2484.38	3230.02	341.297	354.119	325.327	391.035	346.544	462.676
Srp14	1040.01	1119.17	1079.41	2983.97	3080.2	1849.25	627.567	667.903	612.358	573.822	469.47	676.944
Ranbp1	1044.81	976.664	880.414	2977.26	2717.29	4282.04	747.774	778.309	823.934	852.373	676.306	650.89
Xpnpep1	739.774	719.464	795.991	2977.26	2831.04	2838.25	1168.99	1214.46	1159.5	1345.63	1280.45	1586.12
Tbcb	929.521	976.664	906.545	2963.83	2563.82	2125.95	504.739	449.485	509.224	388.755	357.452	349.028
Dnajc3	3977.49	4031.78	3831.21	2960.48	4217.67	3882.05	2161.11	2151.03	2180.22	462.478	522.752	340.943
Gdf15	31.2242	3.47567	10.0504	2960.48	467.627	2131.43	186.043	168.856	185.793	3199.34	2440.49	1785.57
Atp6v0d1	831.045	1014.9	1037.2	2957.12	3408.8	2665.66	3148.97	3355.24	3287.4	2123.14	2001.65	2757.19
Clec7a	2762.14	2537.24	3594.02	2957.12	3555.05	3736.85	10457.4	10922.3	11122.2	459.058	568.902	822.934
Ddrgk1	1181.72	1146.97	1073.38	2957.12	2325.5	3131.4	671.13	734.557	716.629	658.565	584.006	588.901
Mrpl36	624.485	709.037	657.296	2947.05	1946.34	2788.94	385.842	432.736	384.477	330.613	321.371	341.841
Tspan14	4222.48	3586.89	4394.03	2947.05	3825.87	2314.99	3057.59	3190.83	3134.97	545.701	517.718	699.853
Nap1l4	1472.34	1428.5	1543.74	2943.69	3202.97	3580.69	1288.22	1322.13	1237.61	1327.77	1245.63	1325.14
Ccdc85b	218.57	531.778	291.461	2933.62	2112.45	3139.61	197.179	236.535	208.543	251.95	221.939	283.894
Flt1	4.80373	0	0	2933.62	3349.22	4243.68	1221.07	1119.44	1235.33	441.577	516.04	921.758
Imp3	391.504	437.935	377.895	2933.62	2300.22	6260.05	416.304	373.26	417.844	631.964	581.489	712.88
Tbrg1	631.69	698.61	631.165	2933.62	3119.92	3024.55	533.563	609.795	671.508	1578.96	1437.36	1663.39
Arrdc1	1148.09	1084.41	1085.44	2926.91	2372.44	3797.12	600.054	695.249	606.291	321.872	338.153	497.264
Mpc2	679.727	802.88	562.822	2916.84	2603.54	1662.95	328.523	357.879	335.944	147.826	130.898	154.075
Tbc1d2	21.6168	132.076	76.383	2913.48	2170.22	3616.31	2487.34	2756.73	2666.7	345.053	367.521	632.922
Tmem184b	1304.21	1862.96	1457.31	2913.48	2507.85	3057.43	1532.23	1603.79	1663.79	2083.62	1932.42	2811.09
Insig1	1172.11	1338.13	1198.01	2903.41	2868.95	2290.33	2345.84	2228.97	2252.64	318.832	313.4	1574.44
Lmo4	177.738	166.832	148.746	2900.06	3647.13	3610.83	1775.27	1856.73	1750.62	362.914	312.98	362.953
Stk25	1028	1178.25	999.009	2900.06	2357.99	3890.27	642.306	631.671	633.591	888.094	912.09	1260.01
Arl8b	2901.45	3350.55	3061.35	2893.34	4349.47	1988.97	2858.44	2626.84	2818.74	1921.73	1803.2	2104.5
Tmed3	4080.77	4028.3	4398.05	2889.99	3600.18	2150.61	435.956	474.779	439.078	432.077	372.555	674.249
Gsdmd	2459.51	2168.82	2349.78	2883.27	2811.18	4016.3	640.669	676.791	562.308	557.862	527.367	680.088
Tor2a	631.69	903.675	743.729	2876.56	2368.83	3824.52	465.435	459.397	479.649	689.347	597.012	739.832
Fut11	833.447	1282.52	994.989	2869.85	2170.22	3958.76	280.047	295.669	300.681	28.1211	38.5981	26.952
Fzr1	225.775	368.421	271.361	2866.49	2152.17	3643.71	589.572	583.134	613.116	346.953	329.762	574.976
Psmb10	1472.34	1571	1419.12	2859.78	2332.72	3065.64	420.889	533.229	486.853	214.708	156.91	212.921
Bnip2	2368.24	2655.41	2351.79	2856.42	2921.31	3265.64	1720.9	1667.71	1664.55	948.517	979.636	718.72
Dnajc1	773.4	747.269	733.678	2856.42	2137.72	3273.86	712.727	666.194	714.734	1173.11	1149.13	1406
Nsun2	924.718	1317.28	984.938	2853.07	2831.04	2561.55	1399.91	1349.14	1397.62	3615.08	3496.9	3258.49
Tmem106a	1830.22	1883.81	1945.76	2849.71	2175.64	2657.44	614.465	636.457	563.824	529.74	495.062	1056.97
Plcb1	1088.04	1105.26	982.928	2846.35	2706.46	2364.3	94.9867	93.9987	87.9672	0	0	0
Psma1	2517.15	2540.72	2432.19	2846.35	2621.6	2810.86	1736.29	1832.46	1787.02	1103.56	1079.07	1215.98
Adprhl2	489.98	726.415	594.983	2839.64	2643.26	3695.76	289.873	299.429	312.056	296.791	239.56	308.151
Pcyt2	696.54	622.145	560.812	2839.64	2363.41	3553.3	1118.55	1105.08	1118.17	223.449	221.1	420.002
Serinc3	12167.8	9505.96	9588.07	2839.64	2713.68	2630.04	5666.77	5407.49	5550.66	13389.8	13298.7	15708.5
Cstb	389.102	396.227	391.965	2836.28	2612.57	2890.31	1958.04	2126.08	2017.18	1842.31	1575.81	2722.15
Eif3l	2745.33	2467.73	2908.58	2836.28	2648.68	3030.03	2038.28	2147.61	2058.13	1754.53	1735.24	2570.77
Sf3b5	838.25	785.502	685.437	2836.28	2150.36	4347.79	458.884	542.8	491.024	470.078	382.205	485.136
Rps26	722.961	702.086	653.275	2832.93	2549.38	2427.31	875.842	1144.05	1018.83	1692.21	1169.27	2629.17
Ran	1429.11	1438.93	1226.15	2829.57	2778.68	1312.28	1778.87	1770.59	1868.54	3330.45	2849.55	2669.59
Mrpl17	1395.48	1167.83	1147.75	2826.21	2359.8	2186.22	428.423	470.335	474.34	936.736	857.968	1126.59
Eif4b	6153.57	5623.64	7109.65	2822.86	2478.96	2301.29	5277.98	5485.08	5448.66	4849.37	4895.66	8127.82
Nrbp1	1969.53	1678.75	1823.14	2822.86	2368.83	3142.35	864.051	815.225	798.909	426.756	431.711	487.831
Pik3r5	1239.36	1174.78	954.787	2819.5	2764.23	2191.7	2027.15	1954.83	1900.77	859.593	813.077	1494.94
Stub1	963.147	1244.29	868.354	2819.5	2439.24	5366.93	224.693	263.538	235.464	275.891	250.049	333.306
Cog8	535.616	604.767	502.52	2816.14	2450.08	4410.8	366.19	411.885	399.265	503.899	459.401	553.863
Mcemp1	4731.67	3955.31	4852.33	2812.79	3029.64	3295.77	4446.69	4471.6	4258.83	1.90007	1.25863	0.898399
Tsnax	1453.13	1609.24	1581.93	2812.79	2668.54	2312.25	660.321	674.74	674.163	1219.47	1123.96	1118.06
Vrk1	449.149	410.129	496.489	2809.43	2805.76	1788.98	696.35	665.853	633.971	561.662	551.281	442.013
Preb	1352.25	1511.92	1497.51	2806.07	2684.79	5424.46	1185.37	1116.36	1066.98	1140.04	1014.88	1358.83
Fnbp1	1176.91	1431.98	1212.08	2802.72	2267.72	3460.15	2403.49	2433.71	2389.52	2897.99	2965.76	3517.23
Sfxn3	1407.49	1272.1	1417.11	2799.36	2251.47	5314.88	1111.67	1135.85	1110.97	561.282	565.546	872.795
Cops6	1546.8	1376.37	1589.97	2796	2973.67	2969.76	659.666	755.066	727.246	742.929	707.352	888.966
Lpin1	341.065	337.14	361.814	2785.93	2970.06	2430.05	3199.74	3152.55	3194.88	278.551	302.911	688.174
Gnb1	2063.2	1988.08	3409.09	2782.58	3006.17	3558.78	4867.25	4888.96	5031.95	4889.27	4612.89	5162.2
Gal	14.4112	3.47567	4.02016	2779.22	2760.62	2871.13	13.4291	19.4834	18.9585	0	0	0
Uqcrq	468.363	510.924	462.318	2779.22	2534.93	3205.37	636.083	750.964	638.521	1125.6	864.262	875.939
Hsdl1	1383.47	1654.42	1449.27	2775.87	1926.48	2676.62	586.952	598.857	571.787	392.935	378.849	467.168
Il10ra	3208.89	3503.48	3467.38	2775.87	1677.32	2273.89	1609.53	1579.86	1655.45	125.405	119.99	302.311
Dapk1	1614.05	2109.73	1957.82	2772.51	2426.6	1802.68	5020.54	4643.88	4761.98	13.6805	7.13226	7.63639
Pepd	3535.54	3819.76	3302.56	2765.8	2253.27	2753.33	651.477	678.158	706.013	396.735	400.665	441.114
Ubxn4	1210.54	1046.18	1005.04	2765.8	3031.45	1386.25	1312.13	1336.49	1309.27	1148.4	1222.55	1185.89
Sirt2	1232.16	1087.89	1284.44	2762.44	3387.13	2424.57	1083.18	1194.64	1133.72	764.969	730.846	1024.18
1700017B05Rik	1088.04	983.615	1023.13	2759.08	2016.75	3123.18	1483.43	1559.69	1625.12	3137.4	2875.98	3015.48
Ccnd3	2382.65	3159.39	2279.43	2759.08	4029.9	4438.2	892.219	1044.24	981.289	845.913	769.025	1132.43
Cuta	629.288	719.464	693.477	2759.08	2181.05	3424.54	495.241	568.436	481.545	293.371	274.382	336.9
Snx10	2517.15	1901.19	2524.66	2755.73	3867.4	2739.63	2568.9	2488.4	2600.34	564.702	550.862	477.05
Trmt2a	1465.14	1494.54	1587.96	2755.73	2327.3	3312.21	704.211	736.95	712.838	745.209	650.713	716.923
Yif1b	696.54	889.772	665.336	2755.73	2341.74	3676.58	366.845	381.122	342.39	444.997	399.406	493.221
Adam15	7455.39	8824.73	7387.04	2752.37	2238.83	2928.66	1209.28	1370.67	1259.98	2631.98	2476.57	3154.28
Rab11a	4385.8	4570.51	3847.29	2749.01	2737.15	1252.01	893.53	879.828	897.493	1208.83	1162.14	1406
Mybbp1a	1597.24	1518.87	1571.88	2745.66	2034.81	2567.03	1633.44	1776.06	1724.46	5093.34	4659.88	4061.21
Calm3	417.924	413.605	357.794	2742.3	3017.01	4945.03	2376.63	2569.07	2525.27	1809.25	1556.51	1962.1
Creld2	1030.4	1192.16	910.565	2742.3	2482.57	3703.98	297.079	345.573	310.539	374.314	338.572	404.729
Slc27a1	194.551	166.832	192.967	2742.3	2365.22	3712.2	530.615	542.8	553.587	4226.52	4014.2	4614.18
Dhx16	898.297	976.664	802.021	2738.94	2087.17	3898.49	756.618	791.64	789.809	601.183	576.454	665.714
Glyr1	2497.94	2259.19	2520.64	2735.59	2572.85	1487.62	2702.21	2718.1	2760.73	1384.39	1219.2	1455.86
Ncf2	3475.5	3691.16	3604.07	2722.16	3038.67	2898.53	1437.25	1450.31	1408.61	1111.16	1103.82	1399.26
Hdac4	898.297	740.318	1107.55	2718.8	1895.78	2917.7	733.69	726.012	728.384	784.35	712.806	773.522
Sf1	1366.66	1320.76	1399.01	2718.8	2533.13	3156.05	2817.5	2899.6	2894.96	2443.49	2165.69	2552.35
Cdc42se1	2274.56	2224.43	2387.97	2708.73	2825.62	2840.99	2657.33	2656.92	2660.25	2102.24	2104.85	3324.53
Erp44	1976.73	1869.91	1931.69	2708.73	2751.6	1438.3	716.003	707.554	710.942	798.031	765.669	804.517
Slc66a2	898.297	1060.08	960.817	2708.73	3007.98	3747.81	512.273	559.549	542.591	853.133	743.013	773.073
Cat	2622.84	2658.89	2978.94	2705.38	2959.23	2251.97	3315.03	3402.75	3390.53	773.33	753.082	1370.96
Daglb	1121.67	1296.43	1163.84	2702.02	3049.5	4123.14	280.047	294.985	328.74	344.293	388.498	614.056
Gsr	927.119	1487.59	1606.05	2702.02	5598.88	4468.33	6037.55	6151.62	6260.84	686.686	668.334	1224.97
Osgep	600.466	861.967	667.346	2702.02	2484.38	3520.42	151.324	173.641	156.976	50.922	31.8854	68.2784
Ncor2	305.037	288.481	164.826	2695.31	1453.43	1734.18	4127.01	4378.63	4081.38	2089.32	1969.76	2356.95
Fosl2	398.709	517.875	510.56	2688.59	1868.7	2594.43	3645.19	3483.76	3760.98	1106.22	1138.64	1210.59
Lamtor2	795.017	997.518	832.172	2688.59	2524.1	3224.54	716.658	724.303	733.313	501.619	434.648	580.366
Copa	5358.56	5091.86	5596.06	2681.88	2957.42	2090.34	4585.56	4550.22	4670.6	3198.58	3114.28	3982.16
Gmds	372.289	337.14	418.096	2681.88	2746.18	1531.45	215.194	207.139	218.022	380.395	398.987	578.569
Nln	864.671	952.334	1143.73	2681.88	2782.29	2687.58	2045.49	2099.76	2038.03	465.138	488.35	485.585
Hadha	1839.83	1689.18	1945.76	2678.53	2471.74	2369.78	2323.57	2484.3	2469.91	1448.62	1330.8	1678.21
Nhp2	607.672	653.426	508.55	2678.53	2419.38	2153.35	476.899	528.444	501.261	892.654	876.848	858.421
Nucb1	8891.7	8303.38	8675.5	2678.53	3405.19	2084.86	2439.52	2548.56	2516.54	2484.92	2219.39	3188.42
Atf4	1287.4	1338.13	1302.53	2675.17	2731.73	2991.67	2104.45	2171.88	2159.75	5253.7	4623.38	4010.01
Klf13	1818.21	2234.86	3284.47	2675.17	4255.58	3205.37	2956.38	3049.66	2939.32	971.317	959.079	1267.64
Pfkp	1080.84	788.977	1049.26	2671.81	2800.34	3104	1015.37	1018.26	1101.11	4851.65	5198.58	7146.77
Arhgap26	317.046	413.605	428.147	2661.74	4019.06	2169.79	253.844	226.964	235.085	280.071	291.164	327.017
Nipa2	1066.43	1755.21	1378.91	2661.74	2645.07	3964.24	777.58	688.754	698.05	310.472	307.107	265.477
Tpm3	5678.01	4754.72	6032.24	2661.74	3204.78	2914.96	3444.09	3464.62	3657.84	4937.53	4450.11	4405.75
Fam50a	646.101	736.842	550.761	2655.03	2497.02	3435.49	532.253	561.599	508.466	486.799	424.579	510.74
Srsf5	2356.23	2165.34	2868.38	2655.03	2177.44	4164.24	1664.89	1465.01	1498.1	1191.35	1207.03	1052.92
Eno1	6328.91	5992.06	6398.08	2648.32	2480.77	2460.19	3822.07	4319.5	4286.89	8468.63	7567.74	11778.9
Iffo1	631.69	601.291	609.054	2644.96	2390.49	3758.77	457.574	479.906	449.315	116.664	107.403	120.835
Acads	264.205	531.778	361.814	2641.6	2468.13	1558.85	1322.28	1307.78	1269.84	582.562	567.644	899.747
Eif5	2529.16	3336.64	2450.29	2641.6	3399.77	2010.89	2879.73	2747.5	2757.7	2308.21	2654.04	1425.31
Myo9b	1383.47	1581.43	1459.32	2641.6	1458.85	2260.19	3954.07	3949.65	3937.29	1262.79	1301.43	1801.74
Ubash3b	787.811	875.869	1111.57	2641.6	2717.29	2769.76	1787.39	1736.41	1789.3	1321.69	1297.65	1635.09
Cfl1	3050.37	2933.47	3099.54	2638.25	2912.29	2112.25	13408.2	14599.2	14033	12873.8	10403.4	14334
Tmem268	588.457	538.729	623.124	2634.89	1857.87	2021.85	2127.7	2150.35	2123.35	260.69	280.675	272.215
Guk1	638.896	816.783	637.195	2631.53	2146.75	3553.3	174.251	203.721	180.484	282.351	255.503	321.178
Idh3g	2200.11	2019.37	2211.09	2628.18	3091.03	2490.32	1421.2	1584.65	1487.1	1334.23	1248.14	1871.82
Ifnar2	3713.28	4104.77	3214.11	2628.18	2493.41	3610.83	735	715.757	702.6	628.544	583.586	750.613
Cd33	1991.15	1678.75	2211.09	2624.82	2146.75	2999.89	4537.41	4252.5	4512.49	2257.67	2469.44	3658.28
Cyb561	4.80373	3.47567	6.03023	2621.46	3058.53	4372.45	502.774	539.723	525.528	181.267	185.858	165.755
Aspscr1	660.513	1122.64	894.485	2618.11	1801.9	4849.14	423.837	475.121	442.49	445.757	415.769	575.874
Cox7a2l	1659.69	1755.21	1821.13	2618.11	2802.15	1893.08	1732.69	1841.35	1760.1	1521.96	1464.21	2250.94
Klf6	4534.72	3871.9	4108.6	2618.11	3856.57	2104.03	2456.22	2314.08	2596.17	4235.26	4202.16	3300.27
Plcb2	756.587	994.042	663.326	2618.11	2069.11	3964.24	6343.47	6275.69	6160.74	2591.32	2561.74	3859.52
Psmc3	1570.82	1466.73	1565.85	2618.11	2417.58	2580.73	1207.64	1298.55	1256.19	1097.1	1045.5	958.143
Fam53b	864.671	809.831	936.696	2601.32	1597.88	2024.59	729.432	792.324	734.071	565.462	520.655	454.59
Tbc1d20	559.634	385.8	418.096	2601.32	2469.94	2331.42	3474.22	3374.38	3407.59	1887.53	1717.62	2094.62
Glmp	2557.98	2742.3	2818.13	2597.97	2737.15	3142.35	2016.99	2175.3	1992.91	1772.77	1587.98	2308.89
Sumf1	76.8596	215.492	158.796	2597.97	3379.91	2468.41	1558.11	1574.73	1671.76	690.487	649.874	798.228
Gna15	1131.28	1265.14	1029.16	2591.25	2388.69	4408.06	1006.86	1109.18	1111.34	65.3625	68.8053	85.7971
Nap1l1	1626.06	1504.97	1573.89	2584.54	2995.34	1950.62	2045.49	1935.35	1857.55	1844.21	1892.57	1692.58
Abhd16a	1469.94	1737.84	1370.87	2581.19	2686.6	2564.29	560.421	590.654	604.775	318.452	272.704	382.269
Ak3	2274.56	2585.9	2464.36	2581.19	2601.74	2430.05	870.602	928.365	881.568	730.388	699.8	634.719
Blvrb	2858.22	3329.69	2725.67	2581.19	2293	1723.23	546.992	639.533	585.437	272.851	264.733	689.971
Hcls1	2108.84	2026.32	2245.26	2581.19	2330.91	2843.73	5064.43	5240.68	5256.42	2402.83	2187.5	2604.46
Tcf7l2	624.485	608.243	609.054	2581.19	2769.65	3104	1584.31	1610.28	1683.13	44.8417	41.5349	74.5671
Arhgap30	2567.59	1967.23	2800.04	2577.83	2547.57	2550.59	4229.2	4011.86	4057.87	3297.77	3149.94	3126.88
Hsbp1	1388.28	1226.91	1489.47	2577.83	2643.26	1928.7	647.219	759.168	729.9	712.527	640.644	888.966
Rab3d	1236.96	1418.07	1230.17	2571.12	2218.97	2402.65	1678.97	1795.55	1685.03	241.309	255.922	471.21
Usp4	2399.46	2259.19	2564.86	2571.12	3024.23	2994.41	1154.58	1208.65	1281.59	1968.1	2052.83	2670.94
Rab1a	4083.17	4855.51	4182.97	2564.4	2679.37	3575.22	4158.78	3892.57	4037.39	2731.17	2878.49	2741.47
Casp8	1640.47	1428.5	1527.66	2561.05	2332.72	2673.88	1625.25	1700.52	1702.85	704.547	688.892	706.591
Nod1	1414.7	1734.36	1664.34	2561.05	2072.72	3643.71	997.36	947.849	984.702	108.304	127.542	227.744
Safb2	1270.59	1407.65	1459.32	2561.05	2354.38	3306.73	1254.81	1221.64	1192.87	844.013	795.037	938.827
Wdr41	1371.46	1146.97	1135.69	2561.05	3154.22	2095.82	686.197	712.681	652.929	350.374	331.44	314.889
Clcn4	1890.27	1748.26	1983.95	2557.69	2970.06	2057.46	1723.52	1592.51	1689.96	305.152	290.325	263.231
Clns1a	1040.01	1025.32	926.646	2557.69	2135.92	1810.89	548.302	552.029	525.149	654.385	620.926	554.312
Gpr108	1028	1056.6	1220.12	2557.69	2708.26	2202.66	744.826	837.101	786.776	707.207	675.047	807.661
Ap1m1	2860.62	2989.08	2619.13	2554.33	2399.52	3032.77	805.749	880.17	933.514	1168.17	1031.66	1064.15
Flvcr2	4.80373	6.95134	8.04031	2554.33	2332.72	1925.96	4245.9	4286.68	4188.68	3.42013	0.419544	5.8396
Rps13	1001.58	1035.75	988.958	2550.98	2163	1821.85	148.376	171.249	168.73	326.813	325.986	471.21
Alg5	857.465	827.21	934.686	2547.62	2634.24	2378	433.663	464.183	434.907	298.312	278.997	207.081
Atraid	999.175	1192.16	1013.08	2547.62	2935.76	2660.18	530.943	555.789	498.986	237.509	243.336	350.825
Qsox1	372.289	389.275	307.542	2547.62	2536.74	3284.81	910.889	926.656	954.368	116.664	106.984	178.332
Cd14	11461.7	11021.4	11172	2544.26	1847.04	2791.68	396.651	465.55	430.357	2410.81	2205.13	2652.52
Dusp3	3540.35	3788.48	5702.59	2537.55	2784.09	2246.5	1616.74	1502.95	1595.92	1993.94	1963.47	2416.69
Manba	1208.14	1272.1	1449.27	2537.55	2199.11	1709.53	2040.25	2057.72	2017.94	1393.13	1393.31	1451.36
Ddx39b	1705.32	1591.86	1819.12	2530.84	2045.64	2931.4	2092.65	2220.08	2165.81	1418.21	1361.42	1277.52
Snapin	1940.71	1984.61	1881.43	2530.84	2466.32	1909.52	631.497	670.638	687.813	624.744	615.052	782.506
Hip1	2092.02	1810.82	1899.52	2527.48	1695.37	1980.75	4356.28	4283.26	4418.84	1876.51	1924.87	2234.77
Pcbp1	917.512	896.723	836.192	2524.12	2518.68	2901.27	3125.39	3840.27	3709.03	4128.48	3539.28	3555.42
Gemin7	643.699	841.113	629.154	2520.77	2116.06	4117.66	251.878	282.338	279.068	223.829	203.479	207.979
Ifrd1	302.635	444.886	313.572	2520.77	3892.68	2498.54	726.484	755.408	778.813	2658.2	2265.96	1633.74
Cmtm3	2452.3	2457.3	2631.19	2517.41	2720.9	3498.51	666.544	713.365	685.158	1084.56	980.056	1025.97
Fgfr1op2	2159.28	2116.68	1700.53	2517.41	1908.42	2914.96	990.809	939.645	959.298	792.331	870.135	586.206
Tecr	1604.44	1543.2	1612.08	2517.41	3165.06	2468.41	770.702	864.104	877.397	710.627	662.041	897.052
Ppan	408.317	524.826	430.157	2514.05	1765.79	3799.86	356.036	413.936	380.307	895.695	809.721	793.287
Copg1	2505.14	2457.3	2460.34	2510.7	2186.47	2010.89	1364.53	1329.65	1363.87	1754.15	1604.76	1836.78
Fbxo22	989.568	907.15	824.132	2510.7	2437.44	1778.02	655.735	636.115	639.279	368.994	360.389	359.809
Cdk5rap3	823.839	1067.03	864.334	2507.34	2495.21	2939.62	375.034	389.667	376.136	458.678	401.504	634.27
Inf2	4.80373	6.95134	0	2507.34	1830.79	2032.8	2251.84	2183.85	2221.55	790.81	710.289	1071.34
Stk16	677.326	570.01	596.993	2507.34	2534.93	3810.82	520.461	538.014	534.249	243.969	200.962	198.546
Rpl6	2012.76	2245.28	2255.31	2503.98	3286.03	1717.75	1526.99	1734.36	1651.28	3214.16	2865.49	4439.89
Yeats4	1100.05	1084.41	1021.12	2503.98	2164.8	2019.11	740.241	824.454	807.251	447.657	422.062	398.889
Tex261	1345.04	1411.12	1254.29	2497.27	2758.82	2104.03	1938.71	2015.33	1962.2	1123.32	1063.13	1161.63
Btg2	6153.57	5501.99	6426.22	2493.92	1596.07	2369.78	1092.35	1075.35	1045.75	293.371	336.055	720.067
Skiv2l	1493.96	1539.72	1545.75	2493.92	1930.09	2301.29	1212.23	1171.39	1108.31	673.006	545.827	495.467
Tbc1d10a	283.42	351.043	215.078	2493.92	1883.15	3142.35	256.136	293.276	240.014	171.387	168.657	299.616
0610012G03Rik	427.532	761.172	494.479	2490.56	2092.58	5071.05	340.314	371.893	364.761	240.929	217.744	308.151
Raf1	770.998	1046.18	747.749	2490.56	2603.54	2972.5	1967.21	1886.47	1854.52	11966.7	11674.7	13615.2
Tap2	915.11	1070.51	1041.22	2490.56	2153.97	2758.81	348.175	373.944	391.302	494.779	486.672	704.794
Tmem109	1493.96	1557.1	1784.95	2483.85	2311.05	2402.65	1006.86	1166.27	1062.81	824.632	737.14	898.399
Mvb12a	518.803	632.572	434.177	2480.49	1940.92	4408.06	284.632	345.573	329.119	633.864	539.534	756.452
Bckdk	1352.25	1379.84	1023.13	2477.13	2484.38	4410.8	627.567	680.892	641.175	711.387	612.115	753.308
Fbh1	2154.47	2568.52	2389.98	2473.78	2764.23	2265.67	1401.22	1335.81	1387	860.733	802.589	1113.57
Gapdh	4981.47	3642.5	4888.51	2470.42	2776.87	2345.12	1345.54	1568.24	1523.88	2052.08	1903.47	3973.62
Jak1	3297.76	3454.82	3204.06	2470.42	1908.42	1493.1	2769.02	2737.93	2781.2	2820.47	2866.75	2921.15
Rpl18	1371.46	1348.56	1423.14	2470.42	3365.47	1687.61	487.052	616.631	480.407	1165.88	951.107	1524.58
Dazap2	6516.26	5651.44	6611.15	2467.06	2195.5	2446.49	3908.54	4033.4	4065.83	1926.67	1945.85	2483.63
Slc35b2	1347.45	1341.61	1431.18	2460.35	2713.68	2991.67	672.768	705.845	641.933	524.8	492.126	772.623
Ssna1	617.279	681.232	621.114	2460.35	2312.86	2262.93	471.33	425.558	453.486	308.952	250.888	346.782
Rps27l	528.41	733.367	532.671	2456.99	1301.77	1298.58	345.227	384.198	364.761	482.619	392.694	469.863
Cmtm6	6451.41	6669.81	5847.32	2453.64	2067.31	1794.46	1979	1904.24	1935.66	776.37	727.071	888.966
Pcmt1	1015.99	994.042	960.817	2453.64	2365.22	1945.14	638.376	623.126	613.875	595.483	581.908	566.441
Mapkapk3	547.625	677.756	609.054	2450.28	2464.52	3271.12	2222.69	2230.67	2192.36	816.271	802.589	882.677
Pdlim1	1914.29	1925.52	1809.07	2450.28	3186.72	2682.1	0.982621	0	0	0	0	0
Usp22	761.391	816.783	528.651	2450.28	2702.85	2238.28	982.621	1087.65	1138.27	2007.24	1904.31	2604.01
Vps26b	886.288	886.296	1117.6	2450.28	1940.92	2336.9	776.598	825.479	757.959	585.223	570.58	689.522
Atxn2l	386.7	469.216	323.623	2446.92	4925.43	3432.75	2254.79	2545.83	2397.49	2758.91	2702.29	3229.75
Ralgds	2.40186	17.3784	4.02016	2440.21	2417.58	2698.53	1470	1502.95	1501.51	292.231	285.29	481.093
Selenof	4707.65	4414.1	4490.51	2440.21	3282.41	2421.83	3140.46	3248.25	3113.74	3107	2813.47	3031.2
Dedd2	165.729	170.308	233.169	2436.85	1751.34	4106.7	482.139	479.906	450.453	291.091	206.835	251.103
Rhoc	840.652	841.113	695.487	2436.85	2042.03	2380.74	107.433	143.903	119.438	3440.27	3068.55	4703.57
Nudc	816.634	695.134	673.376	2430.14	2085.36	3662.88	643.289	724.645	664.304	1244.55	1160.88	1116.71
Tmem123	617.279	997.518	795.991	2430.14	3107.28	2156.09	1737.27	1699.84	1833.66	928.376	962.855	807.212
Tex264	744.578	768.123	675.386	2426.78	2316.47	2720.45	650.495	699.009	689.708	575.722	528.206	743.425
Tomm22	852.662	820.258	952.777	2423.43	2543.96	1232.83	702.901	686.361	662.029	527.08	466.533	576.323
S100a1	996.773	980.139	1143.73	2420.07	2348.97	2517.72	2445.42	2742.71	2484.32	606.123	469.47	1202.06
Icam1	614.877	775.075	277.391	2416.71	2054.67	2202.66	724.191	732.506	733.313	729.628	735.042	1047.98
Sae1	874.278	875.869	856.293	2410	2569.24	2339.64	1157.53	1121.83	1193.24	1053.78	917.124	849.437
Hexb	5774.08	5957.3	5730.73	2406.64	3435.88	1388.99	1580.71	1665.66	1555.35	611.444	545.827	973.865
Mrpl12	389.102	441.41	331.663	2406.64	1726.07	3684.8	511.618	635.773	572.166	770.29	651.972	797.329
Atg2a	1229.75	1418.07	1202.03	2403.29	1606.9	1632.82	1326.54	1279.07	1213.72	635.384	610.018	1140.97
Mccc2	220.971	253.724	249.25	2399.93	2246.05	2125.95	824.419	881.879	809.526	201.788	200.123	205.733
Smpd2	403.513	455.313	329.653	2399.93	1863.29	2591.69	309.525	331.217	341.631	136.045	123.346	207.081
Cast	3172.86	3506.95	3644.27	2396.58	2805.76	2254.71	1560.07	1399.04	1529.19	660.085	770.703	539.04
Ociad1	2065.6	2026.32	2363.85	2393.22	3092.84	1945.14	1523.72	1550.81	1504.54	1792.91	1701.25	1776.14
Safb	1241.76	1133.07	1075.39	2393.22	2659.51	3145.09	1052.39	1021	1044.99	750.909	732.525	826.977
Orai3	1347.45	1463.26	1475.4	2389.86	2547.57	2158.83	437.921	537.331	454.624	302.492	242.497	307.253
Rab7	4109.59	3454.82	3823.17	2389.86	2724.51	2632.78	3712.34	3757.56	3800.41	2286.55	2125.83	2498.45
Relt	353.074	385.8	355.784	2386.51	1680.93	2967.02	452.988	499.048	500.503	232.189	220.261	246.611
Dbi	1323.43	1369.41	1171.88	2383.15	2218.97	2273.89	1548.61	1610.97	1424.16	201.788	213.129	378.675
Slc12a7	696.54	656.902	816.092	2383.15	1785.65	1810.89	2463.76	2285.02	2350.09	416.876	398.987	700.302
Cct2	2778.96	2978.65	3226.18	2376.44	2879.79	2221.84	3164.04	3170.32	3255.92	6830.76	6600.69	7948.14
Coro6	26.4205	3.47567	2.01008	2376.44	1926.48	2923.18	110.709	82.7189	82.6588	52.822	52.0235	60.642
Stard5	470.765	517.875	412.066	2376.44	1771.2	3673.84	545.354	583.817	618.046	521.38	485.832	550.719
Bop1	809.428	670.805	723.628	2373.08	1879.53	3054.69	763.169	753.699	755.684	1513.22	1330.38	942.87
Fau	1323.43	1390.27	1298.51	2373.08	2968.26	1602.68	810.334	991.259	853.13	969.417	908.314	1704.71
G3bp2	3766.12	3701.59	4168.9	2373.08	1866.9	1156.12	2462.77	2303.14	2396.73	1583.9	1548.54	1097.39
Gas2l1	57.6447	107.746	68.3427	2373.08	2480.77	3651.92	501.136	556.814	478.89	479.959	414.929	534.548
Ms4a8a	3619.61	2669.32	3676.43	2369.72	1265.66	2262.93	7.86096	14.0144	8.34172	0	0	0
Aco2	2082.42	2012.41	2263.35	2363.01	2498.82	2180.74	1456.57	1541.58	1510.23	1276.85	1188.57	1658.45
Xab2	1395.48	1056.6	1173.89	2363.01	1646.62	2783.46	620.689	668.929	643.45	584.083	610.437	667.96
Ssr2	879.082	1042.7	1009.06	2359.65	2533.13	1764.32	938.73	1027.15	972.569	2209.41	1916.06	2117.08
Nisch	3823.77	3698.11	3606.08	2356.3	2023.98	2934.14	2057.28	1959.27	2014.15	2605.38	2628.87	3819.1
Fbxw2	1364.26	1421.55	1352.78	2352.94	2316.47	1747.88	681.284	720.543	669.613	504.659	486.252	542.633
Adcy3	67.2522	38.2324	48.2419	2349.58	3332.97	3347.83	845.054	793.007	809.905	7.22028	8.39089	9.88239
Cap1	1251.37	1150.45	1479.42	2346.23	1708.01	2736.89	10376.8	10711.4	10843.5	9180.39	8544.86	11086.7
Dusp6	4789.32	5039.72	5067.41	2346.23	2327.3	2531.42	815.575	858.294	914.556	1716.15	1722.65	2164.24
Stoml2	667.718	653.426	667.346	2346.23	1872.31	3934.11	233.536	246.447	230.535	366.714	390.176	415.51
Cyth1	2123.25	2095.83	1989.98	2339.51	2163	1610.9	1904.65	1901.85	1928.83	393.315	398.148	667.96
Srpk1	403.513	490.07	530.661	2339.51	2410.35	1851.99	826.384	802.236	838.343	1201.61	1121.44	1104.13
Gpr137b	199.355	170.308	184.927	2336.16	2229.8	2367.04	4765.05	4733.77	4928.44	1177.29	1254.02	2106.3
Anxa6	4063.95	3687.69	4269.41	2332.8	2105.22	2290.33	1085.14	1110.21	1094.66	2519.88	2433.36	3446.26
Acsl5	3014.34	2780.54	3266.38	2329.44	2031.2	1797.2	1929.87	1864.93	1933.38	1266.97	1289.26	1609.03
Atp5pb	2870.23	2787.49	2856.32	2329.44	4365.72	1994.45	1526.34	1513.89	1515.54	1450.52	1400.44	1668.78
Atp6ap2	2409.07	2453.82	2727.68	2329.44	1995.09	3147.83	2630.8	2482.93	2529.82	1190.59	1272.06	1111.77
Tmem63a	1032.8	1192.16	910.565	2329.44	2385.08	2783.46	997.36	1027.15	984.702	324.152	328.503	493.67
Ahsa1	1169.71	1091.36	1115.59	2322.73	2088.97	2287.59	947.901	1018.26	1013.52	978.158	901.601	981.951
Cant1	1510.77	1511.92	930.666	2322.73	2229.8	2619.08	1240.72	1260.61	1189.07	577.622	499.677	661.222
Chmp2b	1532.39	1466.73	1509.57	2322.73	2840.07	1701.31	885.669	903.413	877.397	656.285	640.225	738.934
Egln2	1028	1060.08	966.848	2322.73	1733.29	2838.25	593.503	630.988	685.917	424.096	361.228	370.141
Unc45a	252.196	302.383	285.431	2322.73	1928.28	2635.52	612.5	574.588	599.845	236.749	225.715	224.151
Bzw2	1095.25	1105.26	1137.7	2319.37	2663.13	2188.96	2218.1	2240.93	2323.17	1368.43	1161.72	1049.78
Os9	4412.22	3673.78	4036.24	2319.37	2195.5	2287.59	2430.35	2436.1	2526.78	2129.6	1874.52	2292.72
Emc10	398.709	570.01	478.399	2316.02	2421.19	3251.94	848.002	915.376	947.543	993.738	865.101	1020.58
Mrpl20	513.999	715.988	534.681	2316.02	1951.75	1660.21	418.596	485.375	389.786	428.657	378.849	337.349
Cmpk1	2005.56	2130.59	1861.33	2312.66	3491.85	1967.05	1756.93	1624.98	1653.56	885.054	875.589	849.886
Lztr1	1071.23	1206.06	1220.12	2312.66	2114.25	2421.83	614.138	636.457	620.7	956.497	856.71	1121.65
Mau2	2226.53	2432.97	1998.02	2312.66	2262.3	3172.49	1278.39	1249.67	1232.3	700.747	618.828	791.49
Ywhah	734.97	754.221	677.396	2309.3	3100.06	1788.98	1970.48	2163.68	2088.46	2051.7	1900.96	2139.09
Gcnt2	40.8317	24.3297	8.04031	2305.95	1487.74	1391.73	1348.81	1334.1	1353.63	320.732	306.687	319.83
Plod1	1921.49	1932.47	1668.36	2305.95	2273.14	2432.79	1799.51	1864.25	1858.31	1566.42	1450.78	1903.26
Psen1	2548.38	1894.24	2279.43	2305.95	2719.1	1693.09	1727.12	1638.65	1745.32	1091.02	1105.5	1505.27
Tnip2	948.736	983.615	1196	2305.95	1987.87	2824.56	327.54	319.596	326.085	318.072	297.457	432.579
Klhl36	367.485	729.891	343.723	2302.59	1399.27	2961.54	153.616	196.201	163.043	86.2633	112.018	112.3
Rin2	4433.84	4730.39	4960.87	2302.59	1838.01	1865.69	3140.46	3123.83	3129.28	1027.94	1095.43	2341.23
Vps18	1078.44	983.615	958.807	2302.59	1915.64	2082.12	1687.81	1746.32	1677.82	956.497	921.32	1133.33
Emilin2	35939.1	50856	44621.7	2295.88	2843.68	2676.62	2279.68	2429.27	2379.66	1995.84	2043.6	3558.11
Ndufb5	1217.74	1108.74	1242.23	2295.88	2061.89	2977.98	597.106	657.649	555.483	278.931	260.957	415.51
Dpep2	7222.4	6701.09	7356.89	2292.52	3080.2	3251.94	471.985	503.833	521.737	1255.19	1091.24	1003.96
Mpv17l2	333.859	490.07	257.29	2289.17	2318.27	3991.64	315.421	321.646	305.231	197.608	181.243	232.685
Mrps6	100.878	191.162	140.705	2285.81	1700.79	2167.05	104.813	102.544	107.684	457.918	406.119	245.712
Mtch2	1669.3	1605.76	1678.42	2285.81	2269.52	1498.58	642.306	636.457	683.642	407.376	336.475	346.333
Nme1	670.12	601.291	564.832	2285.81	2728.12	1731.45	1096.93	1178.23	1079.87	832.232	696.863	612.259
Sik2	266.607	403.178	287.441	2285.81	2265.91	4813.53	1039.29	974.51	992.285	288.431	311.722	303.21
Atpif1	895.895	1056.6	769.86	2282.45	2123.28	1854.73	612.173	690.805	633.591	1022.62	885.239	1234.85
Lypla2	586.055	709.037	639.205	2282.45	1803.7	1775.28	1363.22	1494.41	1454.49	836.032	656.587	798.228
Naxd	960.745	1000.99	988.958	2282.45	2152.17	3342.35	355.381	421.798	383.34	419.536	361.647	370.141
Naxe	672.522	715.988	655.285	2282.45	1657.46	3914.93	380.274	407.783	381.823	793.471	701.898	1026.42
Pik3r2	751.783	830.686	592.973	2282.45	2070.92	3512.2	478.864	504.517	508.086	861.873	768.186	796.88
Cpsf1	1215.34	1292.95	1306.55	2279.1	1491.35	2416.35	1404.49	1461.59	1395.72	903.675	821.049	1001.27
Mgat4b	163.327	205.065	144.726	2279.1	1643.01	3890.27	1374.69	1567.56	1504.16	1228.59	1123.12	1620.26
Pmpca	1208.14	1445.88	1294.49	2275.74	1969.81	2224.58	1017.99	969.383	993.044	1599.86	1509.52	1655.75
Tm9sf1	1076.03	1136.54	1097.5	2275.74	1991.48	2194.44	835.555	880.853	898.251	505.8	448.493	535.895
Tor1a	1371.46	1588.38	1453.29	2275.74	2004.11	2991.67	291.838	320.279	315.848	251.95	264.733	342.29
Actr1a	1429.11	1094.84	1328.66	2272.38	1879.53	2446.49	2018.3	2083.69	2076.33	1109.64	930.13	1140.97
Entr1	477.971	576.961	556.792	2272.38	2688.4	4282.04	609.225	689.78	633.212	334.793	288.227	324.322
Mrps18a	465.962	486.594	464.328	2272.38	1570.79	2114.99	228.623	270.033	261.247	744.829	639.805	824.731
Eif6	1325.83	1334.66	1214.09	2265.67	2746.18	2076.64	589.245	634.406	549.416	1702.47	1399.6	1287.86
Hmgn2	165.729	97.3188	138.695	2265.67	2260.5	1797.2	2729.06	2923.19	3096.67	276.651	246.273	271.317
Sash3	1736.55	1619.66	1837.21	2262.31	1643.01	2054.72	2104.77	2113.43	2104.77	68.7827	45.3108	90.7383
Smarcb1	643.699	566.534	639.205	2262.31	1975.23	3109.48	527.667	581.083	571.029	411.556	406.539	405.178
Cyb5a	1532.39	1525.82	1477.41	2258.96	2390.49	2169.79	1318.35	1412.37	1291.83	423.336	346.963	630.227
Srsf11	1883.06	2259.19	2102.54	2258.96	2664.93	2534.16	1551.56	1465.7	1560.28	1974.56	2165.27	1597.8
Banf1	708.55	684.707	464.328	2255.6	2074.53	1986.23	559.766	587.577	602.12	1569.08	1246.05	1516.5
Psmb1	1926.29	2123.64	2026.16	2255.6	2607.15	1750.62	1006.86	1035.01	1030.58	1153.34	1056.41	1292.35
Sephs2	528.41	490.07	452.268	2248.89	3231.86	2873.87	2151.61	2068.31	2171.5	1564.52	1433.58	1731.22
Csnk2b	799.821	649.951	733.678	2245.53	2005.92	1690.35	263.015	303.189	256.697	235.609	176.209	217.862
Exosc5	538.017	524.826	321.612	2245.53	2298.41	2446.49	376.016	398.213	419.74	442.337	378.01	434.376
1110004F10Rik	869.475	994.042	814.082	2235.46	2148.56	865.723	559.766	501.782	557.378	851.233	772.381	721.415
Ndufb9	1354.65	1129.59	1161.83	2235.46	2246.05	2145.13	561.076	677.132	639.658	838.692	690.57	948.71
Rnf114	1582.83	1657.9	1600.02	2235.46	1975.23	3501.25	730.742	702.085	693.5	962.957	948.59	1568.61
Gpr137b-ps	300.233	364.946	339.703	2232.1	1773.01	2772.5	3889.21	3777.72	3886.86	900.635	931.389	1563.21
Mbnl2	4625.99	4396.72	4110.61	2232.1	2975.48	5739.52	1223.36	1068.51	1098.45	1123.32	1337.51	764.089
Trp53inp2	377.093	451.837	371.864	2232.1	2655.9	1613.64	3706.12	3706.97	3690.83	939.016	870.135	1184.99
Uba2	2000.75	2071.5	1989.98	2232.1	2865.34	1904.04	1199.12	1258.9	1198.17	948.897	919.641	786.998
Degs1	6134.36	6099.8	6096.57	2228.75	2589.1	2010.89	2122.13	2143.51	2197.28	1153.34	1103.82	1387.13
Poldip3	1587.63	1529.3	2020.13	2228.75	2320.08	2235.54	1324.57	1425.36	1404.44	1226.69	1098.37	1347.15
Dnajc7	1933.5	1817.78	2199.03	2225.39	2419.38	2213.62	1181.76	1121.49	1099.59	1113.06	1106.34	1083.47
Necap2	2814.98	1974.18	2560.84	2222.03	2199.11	2051.98	1131	1152.25	1152.67	1244.55	1118.93	1346.7
Rin3	999.175	858.491	920.616	2222.03	3208.39	3109.48	2728.74	2845.26	2835.43	672.626	565.126	696.709
Txndc5	1347.45	1862.96	1413.08	2222.03	3385.33	3977.94	1223.36	1184.04	1215.24	1522.72	1436.52	1686.74
Ifngr2	1587.63	1793.45	1451.28	2215.32	2033	2268.41	1024.55	1084.92	1082.53	1019.96	960.757	1564.56
Lasp1	1995.95	1789.97	1911.58	2215.32	1697.18	1750.62	5838.08	6024.12	6032.2	5371.13	5124.32	7618.88
Naa60	2007.96	1904.67	1811.08	2215.32	2704.65	1928.7	2136.87	2125.4	2142.31	644.125	584.845	610.462
Hes6	329.055	337.14	275.381	2211.96	2058.28	3136.87	248.275	294.301	298.406	130.345	144.743	195.851
Rps16	874.278	702.086	918.606	2211.96	1688.15	3394.4	482.467	519.215	498.228	809.431	822.307	1341.76
Fbxl5	1844.63	1605.76	1672.38	2208.61	3354.64	1399.95	1208.62	1081.84	1117.79	443.097	500.097	480.194
Kctd20	1373.87	1386.79	1143.73	2208.61	1883.15	1909.52	1553.52	1462.62	1537.91	841.732	872.652	941.523
Dus1l	823.839	684.707	637.195	2205.25	1633.99	3073.86	575.488	583.134	585.437	621.704	552.96	544.43
Ddx24	1241.76	1268.62	1356.8	2201.9	2217.16	2068.42	784.131	798.476	869.055	778.27	736.72	823.383
Fis1	1729.34	1675.27	1692.49	2201.9	2013.14	1980.75	773.322	801.211	757.58	414.216	352.837	431.681
Mff	1938.3	1828.2	1710.58	2201.9	2372.44	1720.49	626.257	586.21	631.316	985.758	1043.83	1428.01
Akirin1	864.671	907.15	789.961	2198.54	2850.9	3227.28	1085.47	1107.48	1124.99	1056.82	912.09	927.597
Pycr2	494.784	660.378	490.459	2195.18	1637.6	2438.27	462.814	506.226	487.611	658.565	630.156	654.035
Rab11fip1	189.747	93.8431	174.877	2195.18	2061.89	2473.88	468.71	432.052	456.899	167.586	160.266	139.701
Fam32a	1957.52	1925.52	1939.73	2191.83	2247.86	1558.85	932.834	951.95	921.381	580.282	513.103	798.228
Znhit2	256.999	319.762	209.048	2191.83	1697.18	3862.88	194.559	249.524	213.851	192.667	157.329	151.38
Cct3	1981.54	1692.65	1933.7	2188.47	1733.29	1517.75	1072.69	1066.12	1057.5	2904.83	2745.92	2537.53
Nfkb2	876.68	795.929	834.182	2188.47	1874.12	2780.72	356.691	365.057	356.04	397.875	416.188	594.74
Hsd17b12	1229.75	994.042	1302.53	2181.76	2672.15	1843.77	2526.97	2544.8	2533.61	1411.75	1331.63	1653.95
Mgst1	3513.93	3051.64	3770.91	2181.76	1561.77	2060.2	1826.04	1910.74	1877.65	6.46025	8.81043	13.476
Cd274	134.504	93.8431	128.645	2178.4	1677.32	2895.79	2669.12	2576.59	2698.93	375.454	359.13	371.488
Cdk4	1962.32	1995.04	1859.32	2178.4	1843.42	3057.43	1299.35	1367.94	1410.51	2313.53	2169.88	2769.32
Renbp	727.765	750.745	793.981	2178.4	1312.6	2487.58	1529.29	1615.75	1591.37	952.317	863.003	1001.27
Alg1	694.139	743.794	806.041	2175.04	2148.56	3197.15	449.385	452.903	445.144	276.651	258.439	281.199
Rinl	941.531	976.664	968.858	2175.04	2415.77	3969.72	750.067	803.262	808.768	1344.49	1233.88	1089.31
Rnf181	943.932	1070.51	1063.33	2175.04	2659.51	2399.91	483.449	504.517	533.491	503.519	488.769	736.688
Rps4x	4753.29	5004.97	5123.69	2168.33	2146.75	1652	3133.58	3251.67	2993.54	4551.44	4235.3	7463
Trim29	0	0	0	2168.33	1020.11	2654.7	2416.26	2430.98	2382.7	9.12035	17.2013	31.8932
Vamp8	1551.6	1525.82	1604.04	2164.97	1935.51	2356.08	1219.1	1238.73	1160.26	359.874	287.808	367.445
Rae1	802.222	848.064	765.84	2161.62	1884.95	3665.62	229.606	227.99	260.489	766.49	697.702	805.864
Cdt1	374.691	566.534	331.663	2158.26	2549.38	5879.24	684.887	745.837	735.588	1162.46	1041.73	1297.74
Slc25a4	1234.56	1087.89	1278.41	2158.26	2608.96	1925.96	1436.92	1563.45	1477.24	2021.3	1977.73	2736.97
Klhl25	177.738	194.638	138.695	2154.9	1756.76	2627.3	574.833	572.879	571.029	264.49	299.135	433.478
Lonp1	269.009	260.675	227.139	2154.9	1906.62	3142.35	964.606	1007.67	994.56	3661.82	3299.3	2738.32
Rfk	2281.77	2662.36	2317.62	2154.9	3024.23	2024.59	675.388	691.489	713.217	537.341	449.752	442.911
Add3	12153.4	10757.2	12366	2151.55	1684.54	1819.11	1460.5	1438.01	1487.86	546.841	543.31	518.826
Trafd1	1705.32	1661.37	1449.27	2151.55	2007.73	2953.32	553.87	599.883	590.745	231.429	221.939	380.023
Trap1	1150.49	994.042	1147.75	2151.55	2177.44	2216.36	818.523	872.65	856.922	1728.31	1600.98	1915.84
Ctsl	3588.38	3253.23	3879.45	2148.19	2076.34	2057.46	1925.61	1940.13	1920.11	7346.44	7020.66	8417.1
Ostm1	1176.91	1494.54	1280.42	2148.19	2022.17	2038.28	1898.42	1785.63	1889.4	630.064	672.11	602.826
Rxra	581.251	535.253	524.63	2148.19	2072.72	1953.36	4531.19	4695.15	4611.45	711.767	656.587	995.876
Tpr	2142.46	2519.86	2040.23	2148.19	2525.91	1287.63	2657.33	2705.8	2703.1	1142.32	2075.07	672.452
Osm	377.093	371.897	406.036	2144.83	572.346	1216.39	2178.47	2269.64	2238.99	779.41	770.703	797.779
Nubp2	720.559	667.329	896.495	2141.48	2033	2345.12	625.274	638.166	614.633	526.32	429.194	381.82
Ppp2r1b	446.747	576.961	480.409	2141.48	1801.9	1687.61	1298.37	1173.79	1234.57	435.117	395.63	372.387
Rtcb	1895.07	1831.68	2319.63	2141.48	2404.94	2597.17	2422.49	2418.33	2416.07	1830.53	1615.67	1926.62
Stard3	1078.44	1115.69	950.767	2141.48	2354.38	2049.24	545.354	592.705	608.187	580.282	589.46	708.837
Trp53i13	40.8317	41.7081	60.3023	2141.48	2007.73	2287.59	139.86	153.816	163.043	143.646	110.76	185.969
Calm2	4904.61	3774.58	4072.42	2138.12	2767.84	1978.01	2143.42	2118.22	1992.15	1690.69	1571.19	1555.58
Pak2	2800.57	2603.28	2930.69	2134.76	2235.22	2205.4	2636.7	2486.69	2606.41	2274.77	2218.55	1976.48
Csk	1239.36	1557.1	1360.82	2131.41	1417.32	1712.27	2430.02	2729.72	2628.02	1745.41	1550.22	2117.98
Sumo3	2317.8	2210.53	2040.23	2131.41	2471.74	1586.24	1264.63	1326.58	1261.12	1216.43	1084.94	1217.33
Abcc5	2788.56	2704.07	3043.26	2128.05	1619.54	2840.99	5209.2	4610.04	4826.82	1067.84	1057.25	1442.83
Dipk1a	876.68	688.183	737.699	2128.05	3089.23	1931.44	1141.81	1109.87	1128.79	101.084	101.949	137.455
Med15	1102.46	1080.93	912.575	2128.05	1922.87	1476.66	1252.84	1311.88	1360.46	930.276	878.526	1004.41
Sort1	465.962	573.486	498.499	2128.05	1485.93	2117.73	21044.8	21236.2	21860.6	356.834	349.061	555.211
Ldlr	2303.39	1751.74	2176.91	2124.69	2126.89	1388.99	3729.7	3490.6	3567.6	567.362	584.845	1360.63
Lrp10	600.466	907.15	683.427	2124.69	5649.44	5545.01	2084.47	2150.01	2140.79	1395.79	1213.32	1374.55
Nop56	881.484	879.345	876.394	2124.69	2224.39	1846.51	768.737	817.96	782.605	3696.02	3172.18	1819.71
Sh3pxd2b	199.355	278.054	150.756	2124.69	1218.72	1282.15	3597.05	3683.38	3709.79	2640.34	2521.04	2764.82
Sod1	1349.85	1591.86	2020.13	2124.69	2092.58	4010.82	54.0441	56.0574	45.5003	64.2225	51.1844	100.172
Txndc15	1044.81	1192.16	930.666	2124.69	2153.97	1273.93	550.595	595.097	577.095	285.771	265.572	247.958
Dynll1	309.84	340.616	379.905	2121.34	1657.46	1241.05	571.23	671.663	612.737	767.63	637.708	492.323
Bub3	1657.29	1626.61	1895.5	2117.98	2560.21	1819.11	725.174	766.688	735.967	630.064	562.609	663.468
Hgsnat	9004.59	13214.5	11525.8	2117.98	2888.81	1767.06	1709.43	1676.25	1729.01	2191.92	2321.76	4111.52
AI413582	578.849	597.816	550.761	2114.63	1886.76	1695.83	184.078	188.681	193.376	231.049	229.91	321.627
Arcn1	2197.71	2453.82	2418.12	2114.63	2576.46	1898.56	2308.83	2182.48	2211.31	1735.15	1783.48	1493.14
Atp2c1	2039.18	2662.36	2462.35	2114.63	2717.29	1430.09	1478.52	1389.13	1461.7	1083.42	1118.51	1284.71
Dync1li1	1071.23	1303.38	1250.27	2114.63	2195.5	1128.73	754.325	706.187	740.138	2269.07	2129.19	2703.73
Qrich1	1998.35	2095.83	1843.24	2114.63	2500.63	1295.84	1129.69	1102.69	1111.34	990.318	1012.78	958.143
Cox7a2	605.27	775.075	705.537	2104.56	1774.82	1536.93	451.678	482.641	462.965	319.212	301.233	621.692
Dcaf12	1566.02	1637.04	1411.07	2104.56	2883.4	2361.56	1079.9	1119.78	1077.22	1161.32	1245.21	1919.43
Chmp6	710.952	761.172	745.739	2101.2	1866.9	2243.76	289.873	354.119	340.873	362.154	321.791	371.488
Smarca4	1647.68	1480.64	1397	2101.2	1608.71	1991.71	2774.59	2871.92	2938.94	1619.62	1511.62	1795.45
Dpp3	1582.83	1720.46	1682.44	2097.84	1662.87	2599.91	1518.15	1644.12	1558.01	1756.81	1552.31	1765.8
Mgrn1	1068.83	1080.93	862.323	2097.84	2453.69	3731.37	1039.94	1071.93	986.977	1075.44	988.866	1319.3
Plekha2	999.175	733.367	912.575	2097.84	1624.96	3013.59	1142.46	1164.56	1225.1	2372.43	2427.48	2966.96
Elovl1	1542	1501.49	1366.85	2091.13	2619.79	2397.17	1979.65	1990.04	1988.36	966.757	840.767	852.132
Sh3glb1	3228.1	4195.14	3929.7	2091.13	2989.92	1408.17	3156.83	3350.11	3385.22	2039.16	2179.11	2741.02
Tyk2	1594.84	1737.84	1654.29	2091.13	1801.9	1997.19	1473.93	1462.62	1405.58	699.227	720.358	996.325
Pex16	271.411	173.784	235.179	2087.77	1408.3	2183.48	449.058	500.757	481.924	168.346	130.898	171.145
Prag1	28.8224	52.1351	44.2217	2084.42	1749.54	1298.58	865.361	920.504	907.731	612.964	620.506	1083.92
Ldlrap1	636.494	552.632	424.126	2077.7	1852.45	2654.7	803.784	838.127	786.017	1043.9	1034.18	1684.95
Arf4	5762.07	5755.71	5133.74	2074.35	2758.82	2043.76	1752.67	1686.51	1672.14	1412.13	1329.54	1735.71
Cabin1	758.989	768.123	785.941	2074.35	1912.03	1967.05	1761.18	1763.76	1754.04	1075.06	894.469	819.789
Stom	2824.59	2071.5	3274.42	2074.35	1791.06	2002.67	2298.02	2280.24	2326.96	1943.01	1852.29	2640.85
Hmox1	1486.75	1404.17	1372.88	2070.99	1679.12	1405.43	1874.18	1839.3	1779.06	1334.23	1175.98	2411.3
Park7	1623.66	1581.43	1668.36	2070.99	2018.56	2761.55	505.067	513.746	460.69	1388.19	1217.1	1597.35
Hgs	1104.86	1105.26	1053.28	2067.63	1816.34	1797.2	877.808	921.187	855.026	695.047	646.518	912.774
Irf5	4508.3	4775.57	4562.88	2067.63	1866.9	2690.32	602.019	672.005	668.854	541.141	535.758	820.239
Nuak2	879.082	813.307	681.416	2067.63	1946.34	4219.03	426.785	421.798	435.665	183.167	151.456	235.381
Eif3a	3886.22	3826.71	3784.98	2060.92	3352.83	1408.17	5799.43	5379.46	5890.39	5681.22	7741.01	2670.04
Sra1	742.176	921.053	894.485	2060.92	1594.26	1539.67	331.143	333.61	351.869	508.08	448.913	721.415
Ccdc115	682.129	757.696	793.981	2057.56	2078.14	2457.45	619.051	688.07	658.996	462.858	437.585	404.729
Metap2	1875.86	1623.14	1879.42	2057.56	2399.52	3945.06	1175.87	1246.25	1254.29	1221.37	1219.62	1104.13
Pdlim7	381.896	371.897	311.562	2057.56	1384.83	1860.21	583.349	632.697	588.091	442.337	412.412	456.836
Rps4l	338.663	399.702	361.814	2057.56	1830.79	2060.2	107.433	133.649	148.255	0	0	0
Sys1	526.008	875.869	763.83	2057.56	2247.86	3005.37	393.376	487.084	440.594	524.04	468.631	594.291
Tmem147	768.596	952.334	775.89	2057.56	1769.4	3580.69	494.586	445.383	451.59	568.882	500.517	576.772
Atp6v1g1	456.354	472.691	522.62	2054.21	2589.1	1619.12	1515.2	1630.45	1652.8	1949.48	1890.05	2139.54
Tsen34	314.644	583.913	377.895	2054.21	1922.87	2860.17	276.444	291.225	277.552	123.505	107.823	181.477
Abr	602.868	639.524	665.336	2050.85	2137.72	1882.12	5560.32	5400.65	5523.73	1878.41	1988.22	3352.38
Rpl36	487.578	597.816	442.217	2050.85	1679.12	1147.9	207.988	237.219	202.476	375.074	324.308	641.906
Abcf1	727.765	674.28	1059.31	2047.49	1906.62	2131.43	1163.75	1183.36	1214.1	1642.42	1466.31	1431.15
Eif3k	2365.84	2161.87	2468.38	2047.49	1960.78	1901.3	1090.05	1212.07	1179.22	1707.41	1594.27	2443.2
Ppia	881.484	1098.31	890.465	2047.49	2184.67	1262.97	2340.6	2575.56	2600.34	1423.15	1345.48	2244.65
Acaa2	1311.42	1299.9	1386.95	2044.14	2083.56	1915	1048.13	1124.91	1061.67	1014.26	956.561	1409.59
Epcam	0	0	0	2044.14	2867.15	2725.93	2.94786	4.78539	1.51668	0.760029	0	1.7968
Khdrbs1	309.84	434.459	287.441	2044.14	2852.7	1953.36	1545.66	1517.31	1485.21	1310.67	1276.25	1309.87
Ptma	893.493	855.015	846.243	2044.14	1680.93	1662.95	5186.93	5450.9	5314.81	2601.58	2166.53	2369.98
Tmbim4	1241.76	1400.7	1382.93	2044.14	1585.24	1093.11	444.144	464.183	426.944	601.183	452.269	595.19
Brk1	1738.95	1810.82	1865.35	2040.78	2060.09	2095.82	1740.88	1809.22	1722.19	1044.28	903.699	1312.56
Rps19	2997.53	3545.19	2952.8	2037.42	2105.22	1654.74	702.246	694.907	604.016	1049.98	1045.92	1613.08
Rexo1	550.027	1018.37	554.782	2034.07	1633.99	1427.35	776.925	807.363	758.717	584.843	531.982	701.201
Cnn2	900.699	868.918	960.817	2030.71	1931.89	1964.31	50.7687	56.0574	52.3253	1.52006	0.839089	0.898399
Irf3	586.055	782.026	609.054	2030.71	1982.45	2342.38	464.452	514.087	495.195	378.875	298.716	313.092
Ear1	0	0	0	2027.35	1458.85	2208.14	216.504	210.215	183.518	0	0	0
Il10rb	2714.11	2627.61	2597.02	2027.35	2139.53	1673.91	731.397	677.132	709.046	405.476	448.073	521.97
Ppp2r1a	2855.82	2863.95	3091.5	2027.35	2034.81	2147.87	2459.5	2479.51	2448.29	3065.2	2930.1	4530.18
Slco2b1	2.40186	0	0	2027.35	1141.08	2199.92	2574.47	2529.42	2516.54	0.760029	3.7759	4.492
Txnl1	1148.09	1230.39	1159.82	2027.35	2312.86	942.432	796.905	797.109	804.976	952.317	906.636	1050.23
Cyfip1	7897.33	7451.84	8317.7	2020.64	1751.34	1523.23	2452.95	2366.72	2358.05	1895.13	1956.34	2139.99
Acsl1	612.475	705.561	566.842	2017.29	1677.32	1767.06	1906.61	1895.01	1924.66	772.95	692.668	919.512
Qars	1529.99	1091.36	1748.77	2013.93	1782.04	1925.96	1618.7	1655.4	1663.04	2322.65	2344.83	3829.88
Dnase1l1	1071.23	969.712	1049.26	2010.57	2182.86	2057.46	555.181	559.549	512.257	285.011	289.905	353.071
Pea15a	775.802	476.167	625.134	2010.57	2027.59	1761.58	1018.65	1085.94	1023.76	2266.03	2151.84	2442.3
Ptpa	1623.66	1591.86	1479.42	2010.57	2056.47	2227.32	1597.74	1580.89	1623.6	1407.19	1245.21	1582.53
Snrnp70	674.924	691.659	647.245	2010.57	1823.56	3054.69	2190.26	2251.87	2162.78	2824.65	2572.23	2524.95
Jtb	653.307	994.042	850.263	2007.22	1922.87	1788.98	418.269	415.987	391.302	386.095	321.791	346.782
Sec31a	1359.45	1730.88	1612.08	2007.22	1715.23	1241.05	1495.55	1476.63	1529.95	1968.48	1796.91	1788.71
Wars	2445.1	2141.01	2357.82	2007.22	1466.07	2241.02	644.272	636.798	688.571	2930.29	2531.11	1609.93
Fam219b	302.635	434.459	594.983	2003.86	1774.82	2654.7	145.428	149.372	130.055	81.7032	88.1043	102.867
Maea	2027.17	1758.69	1776.91	2003.86	2070.92	1353.38	919.078	949.558	968.398	1192.49	963.274	1210.14
Pcif1	1256.17	1133.07	1079.41	1993.79	1556.35	1794.46	493.603	572.879	544.866	646.785	628.478	813.501
Rce1	355.476	503.972	464.328	1993.79	1473.3	2945.1	213.229	200.644	211.955	473.498	440.102	427.638
Rit1	1073.63	1042.7	886.444	1993.79	1863.29	1986.23	538.476	569.119	489.886	383.815	364.584	434.825
Selenos	948.736	1046.18	1234.19	1993.79	1892.17	1016.4	674.078	732.164	685.917	452.977	407.378	381.371
Sh3gl1	1371.46	1678.75	1151.77	1993.79	1684.54	2482.1	710.762	732.506	739.38	541.901	516.879	702.548
Smu1	1702.92	1522.34	1788.97	1993.79	1668.29	1473.92	930.542	924.264	862.23	907.855	839.928	901.095
Txn2	1712.53	1588.38	1851.28	1993.79	2345.36	1887.6	952.159	1103.03	1017.69	1692.59	1423.09	1709.2
Afap1	100.878	145.978	40.2016	1990.43	2121.47	1925.96	1653.1	1612.68	1668.72	11.4004	18.8795	19.7648
Serpinb6a	2567.59	2092.35	2227.17	1990.43	1500.38	2016.37	1790.01	1751.11	1733.94	1521.96	1671.88	2354.7
Sgsm3	225.775	250.248	255.28	1990.43	1874.12	2528.68	679.646	697.983	696.154	425.236	399.406	443.809
Tollip	1782.18	1939.42	1684.45	1990.43	1895.78	1347.9	1536.49	1555.25	1508.33	1103.94	1093.75	1370.96
Tnfrsf1a	2678.08	3249.75	2940.74	1987.08	1657.46	1630.08	2028.46	2114.46	2144.96	1113.82	1033.76	1549.29
Dgat1	264.205	385.8	319.602	1983.72	1549.13	3145.09	1226.64	1194.3	1090.49	126.545	125.024	156.771
Hmg20b	189.747	344.091	221.109	1983.72	1350.52	2564.29	451.678	449.826	446.661	539.241	521.074	566.89
Tpi1	1546.8	1616.19	2064.35	1983.72	1995.09	2167.05	1063.2	1249.67	1236.85	5702.12	5239.69	8082.9
Syn1	0	17.3784	2.01008	1980.36	1381.21	2125.95	24.238	17.7743	29.196	196.088	152.295	164.407
Cox14	605.27	837.637	601.013	1977.01	1581.63	2643.74	240.742	257.727	230.156	358.734	323.049	441.563
H2-T23	4890.19	4539.23	5009.11	1977.01	1836.2	2054.72	709.125	676.791	685.158	644.125	628.478	983.298
Mrpl43	425.13	552.632	464.328	1977.01	1583.43	1452	162.787	169.198	171.384	179.747	172.013	212.471
Naca	1445.92	1320.76	1483.44	1977.01	1648.43	2495.8	538.804	523.316	508.466	576.482	585.265	770.827
Sh3bp2	667.718	538.729	584.933	1977.01	1225.94	1808.15	2862.7	2828.51	2829.36	612.204	638.966	1040.8
Usp39	297.831	420.556	466.338	1977.01	1664.68	2660.18	352.761	372.577	379.169	665.786	636.449	601.478
Cox6c	874.278	1039.23	928.656	1973.65	1484.13	1969.79	318.369	315.494	330.635	210.528	174.95	287.039
Eif3g	1068.83	844.588	846.243	1973.65	2047.45	1988.97	705.522	746.862	749.617	1372.23	1167.17	1406
Nup210	199.355	278.054	162.816	1966.94	1244	1736.92	3962.25	3802.33	3906.58	1131.68	995.999	1126.59
Serf2	874.278	844.588	912.575	1966.94	1899.4	1654.74	1326.87	1433.57	1414.3	736.088	668.754	1035.41
Usp8	2022.37	1995.04	2341.74	1966.94	1778.43	862.983	2051.06	1962.69	2122.21	1937.31	1994.93	1676.41
Aacs	249.794	281.529	287.441	1963.58	1245.8	1953.36	1375.01	1455.78	1429.85	668.066	585.265	714.677
Myo1c	1955.12	2248.76	2150.78	1963.58	1722.46	1808.15	1227.29	1282.83	1248.22	1963.54	1932	2534.38
Slc35b1	903.101	775.075	840.213	1963.58	1942.73	1616.38	454.298	487.426	486.853	481.479	437.585	333.306
Syne2	960.745	771.599	912.575	1963.58	2056.47	1747.88	1910.87	1630.45	1702.09	89.3034	103.208	82.2035
Tpd52	1465.14	1178.25	1107.55	1963.58	1857.87	1988.97	2216.79	2235.12	2323.55	4392.59	4463.53	5821.63
Cxxc1	1076.03	1087.89	906.545	1960.22	1480.52	1988.97	572.868	562.625	559.274	565.462	503.453	527.36
Exosc4	408.317	455.313	488.449	1960.22	1045.39	2114.99	195.214	206.114	197.547	245.489	196.766	255.595
Gipc1	646.101	709.037	693.477	1960.22	1534.68	2279.37	567.627	607.744	560.412	1114.2	958.659	1125.25
Pbxip1	1342.64	1452.83	1378.91	1960.22	1850.65	1895.82	2204.67	2107.62	2198.8	1108.88	1092.49	1230.81
Zfp263	1023.19	1077.46	1384.94	1960.22	1429.96	1432.83	492.62	498.022	464.861	400.915	409.895	415.51
Echs1	1650.08	1428.5	1674.4	1956.87	1921.06	1564.33	820.488	869.573	798.909	482.999	424.159	666.612
Dennd4b	1100.05	1477.16	1222.13	1953.51	1195.25	1764.32	1432.66	1395.28	1389.28	626.264	627.219	739.832
Ndufs8	1068.83	914.102	892.475	1953.51	1578.01	1575.29	597.761	726.012	572.545	1316.37	1082.01	1385.78
Nop2	574.045	524.826	532.671	1953.51	1258.44	2147.87	613.483	642.951	614.633	1547.04	1266.6	963.533
Ubtf	708.55	750.745	763.83	1953.51	2244.25	3167.01	1459.85	1470.14	1501.51	1242.27	1195.7	1383.54
Atox1	667.718	663.853	550.761	1950.15	1843.42	1558.85	395.996	442.307	401.54	207.108	166.14	308.151
Lyrm4	237.785	166.832	225.129	1950.15	2394.1	2008.15	161.15	179.794	160.009	314.652	232.008	215.616
Tmem179b	835.849	1070.51	884.434	1950.15	1657.46	2232.8	300.682	335.319	327.981	164.166	156.071	184.621
Miip	497.186	580.437	387.945	1946.8	1671.9	2367.04	332.781	367.791	336.323	230.289	235.784	299.167
Siglec1	410.719	472.691	484.429	1946.8	1390.24	1654.74	6901.27	6779.87	6689.3	1017.68	1008.58	965.779
Ubald1	146.514	281.529	241.209	1946.8	1662.87	2501.28	516.858	578.007	607.808	399.015	352.417	552.965
Leprot	2099.23	1866.44	2036.21	1943.44	2343.55	1912.26	2083.81	2009.18	1931.49	376.975	357.032	402.932
Pdha1	3079.19	2724.93	3549.8	1943.44	1892.17	2035.54	1227.95	1186.43	1204.62	1063.28	1066.06	1094.7
Imp4	1083.24	1087.89	1330.67	1936.73	2237.03	1462.96	654.425	665.511	750.376	1035.54	908.733	697.607
Zfp706	2839	3232.37	3003.06	1936.73	2509.66	1923.22	1033.72	877.777	909.627	779.79	772.381	673.8
Bri3bp	81.6634	79.9404	52.262	1933.37	1787.45	2476.62	699.626	722.252	681.746	2233.73	2102.76	2303.05
Cyp4f18	237.785	281.529	126.635	1933.37	1628.57	2345.12	355.054	387.616	392.061	15.2006	19.299	26.0536
Git2	1472.34	1404.17	1407.05	1933.37	1612.32	1728.71	1629.18	1575.08	1598.2	788.53	703.157	926.25
Ist1	1820.61	1466.73	1704.55	1933.37	1924.67	1997.19	782.494	695.932	743.55	644.505	571.839	648.644
Ppp1r15b	1748.56	1946.38	2303.55	1933.37	1884.95	2101.29	2910.52	2783.05	2973.44	1997.36	1908.09	1922.13
Psmb5	427.532	448.362	468.348	1933.37	1480.52	2361.56	501.464	587.236	513.395	432.837	400.665	366.996
Rmnd5b	835.849	903.675	635.185	1933.37	1973.42	2331.42	391.738	444.699	406.469	865.673	798.393	865.159
Mrpl15	586.055	681.232	625.134	1930.01	1327.05	2161.57	302.32	329.508	327.602	671.866	637.288	702.998
Rheb	936.727	1188.68	1095.49	1930.01	2005.92	2183.48	996.377	933.493	981.289	666.166	615.472	604.623
Sel1l	2466.71	2481.63	2410.08	1930.01	2179.25	2002.67	4301.59	3964.35	4264.51	2923.45	2873.46	2841.19
Mars1	787.811	712.513	635.185	1926.66	1448.02	1939.66	766.444	780.36	788.292	2080.2	2029.34	1892.03
Ilkap	682.129	705.561	603.023	1923.3	2112.45	2191.7	374.378	387.275	373.861	305.152	299.135	255.595
Cpne5	7.20559	0	0	1919.95	1736.9	1934.18	84.8329	110.406	87.2089	6.08023	9.22998	16.1712
Dpp9	1164.9	1334.66	914.586	1919.95	1881.34	2284.85	1412.35	1408.96	1367.66	753.949	704.415	769.03
Osbpl9	3312.17	3048.16	3501.56	1919.95	1977.03	1597.2	1477.86	1466.04	1506.82	1117.62	1240.59	1096.05
Polr2e	1678.9	1810.82	1511.58	1919.95	1787.45	2421.83	500.154	542.458	517.945	699.227	628.897	928.496
Trib1	646.101	747.269	685.437	1919.95	1166.36	2235.54	155.254	149.714	178.209	408.136	424.999	584.858
Acadl	1489.16	1390.27	1328.66	1916.59	2282.16	2339.64	1059.26	1006.64	1066.98	795.371	824.824	1284.71
Phgdh	9.60745	0	20.1008	1916.59	2318.27	2150.61	1308.2	1469.8	1410.13	1891.71	1613.15	1610.38
Tns1	165.729	118.173	132.665	1916.59	1606.9	2358.82	2470.64	2402.26	2398.62	146.686	133.415	233.135
Adpgk	658.111	743.794	472.368	1913.23	1792.87	3282.07	483.449	451.536	502.778	605.743	510.166	444.708
Aldh16a1	1188.92	900.199	671.366	1913.23	1765.79	1791.72	837.193	871.966	805.734	415.356	389.337	464.472
Pdcd6	982.362	962.761	898.505	1913.23	2451.88	1161.6	882.721	948.532	953.231	822.732	793.778	866.955
Trnau1ap	727.765	712.513	763.83	1913.23	1832.59	2830.04	252.533	279.603	261.247	231.809	244.594	282.097
Mtfr1l	1049.61	1084.41	1047.25	1909.88	1944.53	2608.13	531.598	627.228	566.858	826.152	710.289	803.169
Myl6	922.316	813.307	922.626	1909.88	1856.06	2145.13	763.496	842.228	710.942	414.216	289.905	536.344
Polrmt	670.12	893.248	426.137	1909.88	1301.77	2712.23	249.258	260.462	230.535	353.034	348.222	367.895
Rpl7	6165.58	5734.86	6818.18	1909.88	1978.84	1654.74	1611.83	1552.17	1529.57	3165.52	2962.4	4405.3
Cdipt	1424.31	1247.77	1336.7	1906.52	2085.36	2375.26	1018.98	1032.96	1044.61	1259.75	1056.41	938.827
Hdgfl2	684.531	747.269	793.981	1906.52	1567.18	2673.88	518.496	518.189	511.499	556.341	538.695	546.676
Mfsd5	1746.15	2200.1	1503.54	1906.52	2052.86	2027.32	983.276	1031.59	1079.12	554.441	482.896	574.077
Mrps26	321.85	604.767	331.663	1906.52	1763.98	3849.18	250.896	274.476	253.285	548.361	404.86	446.954
Naa50	1892.67	1786.5	1790.98	1903.16	2005.92	1430.09	2829.62	2665.12	2706.13	2382.31	2614.6	1356.13
Sorbs3	1779.78	1518.87	1563.84	1903.16	1816.34	1693.09	35.3743	43.7521	40.1919	8.74034	14.2645	14.3744
Zfp574	269.009	444.886	231.159	1903.16	1404.69	1958.83	218.142	226.964	245.702	150.106	140.547	132.065
Cltb	547.625	587.389	408.046	1899.81	1852.45	2098.56	490.983	578.348	570.27	670.726	560.511	597.436
Mrpl28	710.952	576.961	649.255	1899.81	1765.79	2221.84	402.547	464.183	445.144	430.557	393.113	524.665
Atad3a	398.709	629.097	385.935	1896.45	1278.3	2328.68	296.751	305.239	340.494	513.78	515.201	447.852
Iah1	518.803	549.156	514.58	1896.45	1828.98	2054.72	403.53	448.117	414.432	201.408	203.06	203.487
Lrrc59	487.578	625.621	524.63	1896.45	1689.96	1838.29	2937.71	3011.03	3000.74	3304.61	3014.85	2649.83
Nudt18	417.924	364.946	331.663	1896.45	1290.94	2558.81	281.357	295.327	264.66	218.128	240.399	405.178
Cpt2	485.176	503.972	373.875	1893.09	1708.01	2490.32	506.05	504.858	487.611	203.308	206.416	283.445
Mavs	795.017	698.61	898.505	1893.09	1659.26	2098.56	1455.26	1455.44	1553.08	882.014	837.83	1257.76
Rpl27a	1155.3	1358.99	1322.63	1893.09	1828.98	1380.77	1069.42	1200.45	1063.95	2437.03	2154.78	4004.62
Elmo1	1587.63	1967.23	1680.43	1889.74	1680.93	3139.61	1229.26	1282.14	1252.77	1812.29	1596.79	1547.49
Hhex	809.428	743.794	826.142	1889.74	1886.76	5254.61	534.218	559.207	558.895	416.876	409.895	574.976
Ly75	26.4205	62.5621	22.1109	1889.74	1745.93	1336.94	6968.09	6214.51	6700.3	12.1605	8.39089	13.0268
Pgp	189.747	260.675	160.806	1886.38	2841.87	5273.78	818.523	863.421	857.68	244.349	245.434	356.215
Vps35	4467.47	4334.16	4804.09	1886.38	2052.86	2082.12	3809.62	3445.48	3626.37	2045.62	2408.6	1575.34
Aifm2	1755.76	1418.07	1694.5	1879.67	1433.57	1657.48	1062.87	1089.7	1073.43	409.656	393.952	623.938
Dguok	910.306	1223.44	964.837	1879.67	1769.4	2161.57	147.393	177.743	151.668	188.487	143.904	268.621
Mob1a	4683.63	5693.15	5276.45	1879.67	1924.67	983.527	4229.53	3958.2	4196.64	2439.31	2389.31	1726.72
Ndufa4	1277.79	1393.74	1244.24	1879.67	1520.24	1654.74	512.273	544.167	469.411	390.275	310.882	531.403
Osbpl11	605.27	861.967	733.678	1879.67	1635.79	1701.31	1243.02	1089.7	1164.81	394.835	398.987	388.558
Ap3b1	2137.66	1904.67	2034.2	1876.31	1991.48	1580.77	1686.83	1592.17	1697.54	1488.14	1553.57	1765.35
Ube2d3	2817.39	2561.57	2856.32	1876.31	2742.57	2213.62	2715.64	2623.08	2612.85	3457.75	3415.51	2875.33
Ulk3	367.485	455.313	365.834	1876.31	1429.96	3345.09	208.643	189.023	196.789	168.346	185.019	174.739
Asph	922.316	848.064	874.384	1872.95	1921.06	1517.75	1568.26	1526.54	1586.82	4965.27	5149.49	4147.91
Nol7	369.887	750.745	550.761	1872.95	1572.6	1457.48	432.026	493.92	496.711	920.015	832.376	764.987
Pip4k2c	554.831	413.605	438.197	1872.95	1635.79	1934.18	1092.02	1121.15	1092.01	1125.6	1056.41	1342.21
Tmed9	826.241	768.123	677.396	1872.95	1718.84	1567.07	1648.51	1663.95	1434.02	1300.79	1089.56	1356.13
Akr7a5	281.018	417.081	275.381	1869.6	1558.15	2717.71	191.939	228.331	199.443	130.345	132.576	192.707
Gnai3	6730.02	7611.72	6950.85	1869.6	1991.48	1328.72	1966.55	1772.64	1901.15	2532.8	2984.64	1944.59
Itga5	353.074	406.654	363.824	1869.6	1480.52	1838.29	1967.86	1910.05	1978.12	962.957	1082.84	1569.5
Nans	967.951	858.491	1011.07	1869.6	1928.28	1662.95	747.447	714.732	701.463	941.296	858.808	1382.19
Pgrmc1	682.129	823.734	661.316	1869.6	2858.12	2139.65	722.881	730.797	759.476	469.318	440.102	488.28
Tnfaip2	261.803	323.237	281.411	1869.6	1830.79	2975.24	12635.8	12830.3	13008.5	2577.26	2636	4666.29
Gps2	353.074	357.994	351.764	1859.53	1866.9	2309.51	337.694	397.871	410.261	236.749	200.542	163.509
Mvd	600.466	535.253	474.378	1859.53	1724.26	2246.5	1182.75	1262.32	1244.05	162.266	179.985	428.537
Plekho2	2901.45	2697.12	2512.6	1859.53	1305.38	1246.53	1555.82	1616.09	1529.19	3705.14	3465.44	5785.24
Capn15	230.579	229.394	233.169	1856.17	1682.73	1893.08	1840.12	1781.87	1801.81	275.511	287.808	378.226
Ehd4	1321.03	1348.56	1386.95	1856.17	2121.47	1649.26	947.246	942.38	942.614	2209.41	2310.43	3399.54
Hcar2	417.924	385.8	363.824	1856.17	1422.74	1912.26	1333.09	1366.57	1430.6	624.744	697.702	1362.42
Arfrp1	888.69	875.869	928.656	1852.81	1966.2	2271.15	299.699	292.25	287.031	531.26	501.775	513.884
Ptdss1	1321.03	1209.53	1346.75	1852.81	2101.61	1975.27	941.35	930.758	952.852	620.184	557.155	636.516
Rps21	1160.1	1352.04	1059.31	1852.81	1912.03	1243.79	11.7914	15.0398	8.72089	24.3209	25.5922	17.968
Fabp5	1676.5	1716.98	1662.33	1849.46	1307.19	1528.71	4508.59	4833.93	4512.49	1919.45	1808.66	3984.85
Rps27a	1484.35	1849.06	1555.8	1849.46	1536.49	1747.88	502.119	470.335	516.428	1184.89	1150.39	1568.16
Mtmr7	9.60745	27.8054	0	1846.1	1655.65	1260.23	110.709	109.38	116.405	18.6207	28.9486	30.9948
Cdc25b	269.009	187.686	144.726	1842.74	2200.92	2714.97	1286.25	1316.32	1326.71	1272.29	1350.51	2341.68
Reep4	405.915	476.167	363.824	1842.74	1698.98	3260.16	689.8	698.325	690.467	427.136	418.286	434.376
Sars	1335.44	966.237	1183.94	1839.39	1621.35	2728.67	1363.55	1471.85	1467.76	8948.21	8092.17	7738.81
Vps4a	1263.38	1146.97	946.747	1839.39	1724.26	2953.32	509.325	508.277	505.432	649.065	635.19	742.976
Cyth2	379.494	642.999	514.58	1836.03	1679.12	3766.99	487.38	539.723	531.595	433.217	443.459	570.933
Dhrs7	3043.16	2665.84	2906.57	1836.03	1706.21	1591.72	797.56	814.2	842.893	533.921	527.787	644.152
Flcn	2063.2	1647.47	1555.8	1836.03	1758.57	1652	1003.91	930.758	956.643	467.418	466.953	564.644
Frmd4a	742.176	865.442	838.203	1836.03	1518.43	2087.6	3069.38	3037.35	3239.62	1030.22	1019.49	1237.55
Pnpla7	1227.35	945.383	1394.99	1836.03	1767.59	2024.59	4106.37	4060.74	4034.36	606.123	590.719	991.384
Rap2b	309.84	497.021	544.731	1836.03	1838.01	2591.69	1907.59	1886.81	1854.89	1299.27	1275.42	1541.65
Svil	742.176	636.048	765.84	1836.03	1664.68	1183.52	3710.38	3510.08	3634.34	798.031	791.68	778.463
Tmem30a	1647.68	2356.51	2098.52	1836.03	1982.45	2262.93	2335.69	2160.94	2221.93	1399.59	2002.49	1356.58
Csnk1d	1306.61	1341.61	1204.04	1829.32	1818.15	1591.72	1678.32	1624.3	1691.09	1689.55	1600.98	2051.5
Mcam	0	0	0	1829.32	2363.41	1342.42	2320.62	2262.12	2222.31	131.865	154.392	336.451
Pfdn5	1227.35	1452.83	1344.74	1829.32	1563.57	2093.08	403.202	394.795	399.644	183.927	191.732	371.937
Ppp1r3d	201.757	187.686	174.877	1829.32	1986.06	2520.46	429.405	458.372	443.628	9.50037	2.09772	8.98399
Plaa	1277.79	1272.1	1107.55	1825.96	2013.14	1402.69	924.646	967.674	964.985	807.151	977.119	727.704
Plcb3	293.027	709.037	448.247	1822.61	1614.12	2219.1	811.317	822.403	808.388	800.691	830.279	1237.55
Apeh	826.241	827.21	1025.14	1819.25	1756.76	3219.06	784.459	845.988	846.684	597.763	569.741	842.699
Jagn1	393.906	378.848	315.582	1819.25	1431.77	1353.38	330.488	361.98	339.735	529.36	431.711	386.761
Lrrfip2	533.214	754.221	701.517	1819.25	3453.94	3435.49	748.102	786.855	766.301	1304.97	1313.59	1268.09
Prpf38b	1844.63	1588.38	1469.37	1819.25	2190.08	1569.81	1442.49	1254.8	1329.37	1246.07	1424.35	925.801
Rhbdf2	816.634	1167.83	806.041	1819.25	1251.22	2301.29	963.623	1015.53	1025.27	1124.08	1030.4	1375.9
Fam207a	453.952	674.28	496.489	1815.89	1144.69	1942.4	446.437	496.313	508.845	625.504	545.408	618.099
Rpsa	3821.37	4010.93	3939.75	1815.89	1698.98	1567.07	3325.19	3822.84	3666.94	9332.78	8105.18	13093.7
Btf3	708.55	827.21	739.709	1812.54	1606.9	989.006	735.655	691.489	682.883	1675.48	1635.8	1919.88
Dcxr	408.317	563.059	311.562	1812.54	1523.85	2599.91	289.218	313.785	281.723	273.611	221.939	418.654
Tecpr1	814.232	837.637	820.112	1812.54	1021.92	1186.26	978.363	953.66	952.852	6143.32	5861.88	8766.13
Kmt2e	3052.77	2971.7	2777.93	1809.18	3533.38	1095.85	1290.84	1191.56	1225.85	578.762	691.409	744.773
Ythdf2	1726.94	1744.79	1366.85	1809.18	1863.29	1076.67	750.395	724.986	731.796	541.901	500.097	468.515
Emb	903.101	969.712	830.162	1805.82	1877.73	928.734	1520.77	1518.68	1446.53	2771.83	2771.09	2746.86
Nudt16	862.269	1115.69	767.85	1805.82	1648.43	2041.02	117.914	163.387	112.613	143.266	125.863	227.295
Cuedc2	1469.94	1682.23	1559.82	1802.47	1944.53	1501.32	363.57	420.089	443.628	815.131	765.669	900.645
Wdr18	542.821	702.086	596.993	1802.47	1345.1	2413.61	378.964	435.47	414.811	491.359	396.889	385.863
Capn7	1184.12	1136.54	992.979	1799.11	1933.7	1906.78	1012.43	1004.25	1024.51	488.699	561.77	324.322
Adap2	463.56	503.972	584.933	1795.75	1814.54	1180.78	1020.94	1044.24	1093.9	14.8206	16.3622	35.4868
Arhgap31	516.401	437.935	635.185	1795.75	2265.91	1934.18	4655.66	4649.69	4693.73	276.651	285.29	451.446
Noc4l	538.017	451.837	532.671	1792.4	1318.02	1999.93	413.028	415.645	404.194	622.464	506.39	442.013
Rhot1	1116.87	1129.59	926.646	1792.4	1605.1	1723.23	924.973	944.431	928.585	657.805	618.409	542.633
Ypel5	1517.98	1414.6	1662.33	1792.4	1541.9	2098.56	1138.86	1072.95	1065.09	489.839	495.482	454.59
Calu	3754.11	3802.38	4138.75	1789.04	1903.01	1509.54	1998.32	1886.81	1967.13	3126	3123.09	3215.82
Clasp2	557.232	469.216	536.691	1789.04	1989.67	1758.84	588.917	534.254	586.195	589.783	632.673	548.922
Elob	261.803	354.519	305.532	1789.04	1574.4	1550.63	338.349	361.297	320.398	318.072	258.859	379.574
Hdlbp	4407.42	4403.68	4219.15	1789.04	1765.79	1199.96	3781.45	3828.65	3872.83	3996.23	3924	5028.34
Slc2a8	1030.4	1021.85	824.132	1789.04	1962.59	2441.01	256.792	272.767	262.764	119.705	166.14	309.499
Plek	23716	21243.3	27182.3	1785.68	1726.07	2114.99	12046.9	11735.1	12141.8	14857.1	17782.8	11972.1
Pnpla8	1414.7	1532.77	1688.47	1785.68	1957.17	1827.33	3762.13	3600.66	3585.42	353.034	515.62	382.269
Cdc16	691.737	1226.91	1067.35	1782.33	1426.35	1676.65	560.094	553.054	544.108	749.769	786.646	836.859
Papola	2329.81	2516.39	2639.23	1782.33	1977.03	1073.93	2315.05	2234.78	2336.44	2233.35	2362.45	1271.24
Rangap1	451.55	378.848	389.955	1782.33	1698.98	1797.2	1437.9	1449.63	1458.28	1242.65	1220.04	1242.04
Vdac1	1018.39	813.307	1198.01	1782.33	1828.98	1213.66	1514.55	1488.94	1534.12	1815.71	1838.86	2966.51
Actr1b	1035.2	900.199	914.586	1778.97	1507.6	1890.34	1098.24	1078.08	1065.84	1415.17	1365.2	1401.5
Atp6v1f	758.989	827.21	832.172	1778.97	1978.84	2164.31	903.683	1046.63	935.031	848.953	708.191	965.779
Mapre1	2553.18	2572	2866.37	1778.97	2209.94	1358.86	2113.62	2100.44	2169.61	2182.04	2069.19	1852.95
Mrpl2	477.971	441.41	402.016	1778.97	1207.89	1917.74	346.865	391.718	342.39	457.538	388.918	375.531
Rilpl2	4068.76	5008.44	4184.98	1778.97	1003.86	1325.98	973.449	996.044	984.702	1004.38	901.182	1671.02
Slc52a3	96.0745	142.503	94.4737	1778.97	1520.24	1452	636.411	637.824	662.408	30.4012	31.0463	26.0536
Aagab	1304.21	1313.8	1206.05	1775.61	1417.32	1254.75	635.1	700.718	672.646	609.924	516.04	741.629
Nfs1	828.643	921.053	874.384	1775.61	1601.49	1876.65	560.094	550.32	522.116	828.052	728.329	943.769
Adcy7	1244.17	1105.26	1616.1	1772.26	1437.18	1745.14	7228.48	6828.41	6664.27	2673.78	2763.96	3556.31
Slc35b4	898.297	1063.56	860.313	1772.26	1780.23	1421.87	985.568	1009.38	990.769	556.341	530.304	484.237
Agfg2	917.512	1018.37	968.858	1768.9	1839.81	1421.87	1438.23	1388.45	1410.13	342.013	316.337	431.681
Cnp	1955.12	2613.71	2279.43	1768.9	1991.48	2013.63	373.396	394.111	377.273	167.206	153.553	217.862
Plgrkt	550.027	677.756	643.225	1765.54	2069.11	1851.99	1521.75	1557.3	1471.18	372.034	379.268	460.43
Septin2	4172.04	3955.31	5728.72	1765.54	1700.79	2246.5	3710.38	3483.42	3664.67	2531.66	2643.13	1830.49
Tram1	1445.92	1793.45	1955.81	1765.54	3179.5	1698.57	2283.94	2129.84	2211.31	1631.02	1762.51	1485.5
Use1	1196.13	1108.74	1246.25	1765.54	2191.89	1652	476.899	505.884	478.132	630.444	639.386	950.956
Arpc5l	619.681	722.94	532.671	1762.19	1859.67	1331.46	427.44	440.598	402.678	1070.5	962.855	969.373
Fam3c	538.017	389.275	578.902	1762.19	1830.79	1649.26	998.342	963.572	926.31	603.083	623.024	492.772
Fgr	1517.98	1379.84	1463.34	1762.19	1413.71	1876.65	1728.43	1915.18	1934.52	250.81	237.462	363.852
Gatd1	754.185	660.378	695.487	1762.19	1754.95	2287.59	252.861	321.646	296.51	286.531	233.686	435.275
Gnaq	996.773	1004.47	1405.04	1762.19	1269.27	3262.9	2930.5	2804.24	2885.86	1445.2	1457.5	1341.76
Actr2	3249.72	2964.75	3445.27	1758.83	1538.29	1583.51	7263.2	6787.05	7202.69	4054	4629.25	2515.97
Tmem135	850.26	1032.27	886.444	1758.83	1670.1	2199.92	1576.12	1427.41	1554.21	814.371	753.082	1274.83
Wdr5	917.512	959.285	876.394	1758.83	1886.76	2339.64	1174.89	1101.32	1053.71	898.735	792.519	962.186
Cog7	540.419	698.61	395.985	1755.47	1910.23	3339.61	386.825	396.845	423.532	465.138	456.884	518.826
Mylip	1112.06	1296.43	1017.1	1755.47	1704.4	4262.86	1437.57	1460.57	1457.53	155.046	136.771	139.701
Ccdc97	353.074	298.908	341.713	1752.12	1245.8	1816.37	735.328	771.815	801.563	502.759	472.407	505.799
Iscu	650.905	924.529	830.162	1752.12	1745.93	3268.38	236.156	283.363	244.185	160.366	154.392	203.937
Trappc3	679.727	563.059	613.074	1752.12	1812.73	1484.88	497.534	525.367	473.961	283.111	225.715	303.659
Vopp1	1510.77	1449.36	1738.72	1752.12	1736.9	1164.34	518.169	502.124	495.195	447.657	384.722	521.521
Elovl5	5584.33	5720.96	6327.73	1748.76	2175.64	1350.64	3144.71	3200.74	3270.33	1367.29	1332.47	1672.37
Ssr4	3304.96	3253.23	3340.75	1745.4	1588.85	1956.09	814.592	892.133	770.092	1003.24	868.877	1340.86
Vps11	999.175	945.383	982.928	1745.4	1946.34	2325.94	1274.79	1244.88	1301.31	1168.17	1204.51	1837.68
Ccdc86	273.812	201.589	217.088	1742.05	1186.22	1115.03	1122.81	1265.05	1203.86	636.145	508.068	391.702
H1f2	578.849	608.243	408.046	1742.05	1151.91	1772.54	521.116	529.811	468.653	770.67	820.629	1243.38
Wwp2	1830.22	1577.95	1801.03	1742.05	1877.73	2084.86	1231.88	1239.07	1147.74	906.715	870.135	1102.34
Haus8	441.943	611.718	538.701	1738.69	1395.66	1583.51	378.964	399.922	396.99	280.451	276.899	352.622
E4f1	526.008	563.059	337.693	1735.34	1254.83	3117.7	191.939	190.39	188.447	133.005	144.323	166.653
Eftud2	1457.93	1195.63	1411.07	1735.34	1493.16	1704.05	1160.8	1260.27	1285.38	1669.02	1617.76	1383.98
Mat2a	2176.09	2686.69	2462.35	1735.34	2184.67	1468.44	1952.79	1866.99	1993.29	2146.7	1943.75	1244.73
Wdr45b	1373.87	1087.89	1300.52	1735.34	1440.8	1098.59	679.973	664.144	621.837	462.478	456.884	556.109
Cyth3	797.419	709.037	621.114	1731.98	2177.44	1695.83	2676.66	2680.16	2764.14	471.978	491.287	755.105
Pxmp4	271.411	337.14	313.572	1731.98	1215.11	1986.23	1309.18	1342.3	1356.29	178.607	167.398	300.964
Becn1	1272.99	1272.1	1513.59	1728.62	1626.76	1652	932.507	902.388	905.835	834.132	816.853	754.206
Hivep3	324.252	319.762	289.451	1728.62	1303.58	2010.89	257.447	266.956	298.785	590.923	584.006	634.27
Cd24a	5574.73	4622.64	4898.56	1725.27	1018.31	895.858	1555.16	1583.62	1559.14	1.52006	0	2.246
Nlrx1	259.401	149.454	192.967	1725.27	1762.18	2265.67	1068.76	1202.5	1159.5	107.544	103.208	130.268
Tmem127	1385.88	1692.65	2008.07	1725.27	2305.63	1890.34	1429.71	1441.09	1394.2	1151.82	1066.48	1294.59
Traf7	1102.46	1119.17	1087.45	1725.27	1448.02	1635.56	956.09	973.485	1061.29	665.026	606.661	873.244
Vmp1	1330.63	1216.49	1606.05	1718.55	1861.48	1572.55	960.675	866.155	837.964	1004.76	1085.78	1140.97
Dcaf8	1964.72	1817.78	1696.51	1715.2	1527.46	1758.84	1305.9	1340.25	1313.06	975.118	868.457	1220.48
Gnai2	1940.71	1400.7	1481.43	1715.2	1785.65	1372.55	8909.09	9483.61	9336.66	4441.61	4232.36	6580.78
Ndufb10	850.26	858.491	800.011	1715.2	1437.18	1462.96	506.05	534.596	519.462	412.696	320.112	427.638
Ptp4a2	3910.23	3854.52	6530.74	1715.2	2195.5	1221.87	2908.88	2795.35	2853.63	3024.16	2901.15	2578.41
Rnf10	1277.79	1967.23	1672.38	1715.2	4481.27	3966.98	2269.85	2376.29	2317.1	1474.84	1311.92	1667.43
Slc16a10	648.503	583.913	761.82	1715.2	3280.61	2975.24	1333.42	1343.67	1322.92	641.465	719.099	894.806
Usp5	996.773	938.431	1095.49	1715.2	1346.91	1830.07	1428.08	1411.01	1363.11	1263.17	1163.4	1412.73
Pdhb	1359.45	1282.52	1326.65	1711.84	1931.89	1202.7	489.017	540.065	558.895	501.999	451.849	599.682
Rab20	429.934	483.118	418.096	1711.84	955.114	1021.88	240.414	262.513	243.427	324.913	299.555	322.525
2310011J03Rik	441.943	507.448	502.52	1708.48	1283.72	1049.28	487.052	508.277	474.72	432.457	346.124	362.055
Idua	1100.05	1185.2	980.918	1708.48	1578.01	1802.68	344.9	348.308	340.873	307.432	285.71	366.547
Mapk3	110.486	104.27	132.665	1708.48	1503.99	1882.12	4835.48	5321.01	5180.21	1390.09	1423.09	2691.16
Tmed10	2397.06	2054.12	2229.18	1708.48	1903.01	1068.46	3250.18	3254.41	3386.74	1952.52	1887.95	2012.86
Bap1	1321.03	1365.94	1169.87	1705.13	1177.19	2197.18	706.177	714.732	634.35	711.387	675.467	787.447
Cyp51	170.532	149.454	78.393	1705.13	1993.28	821.889	2556.45	2470.29	2566.6	566.982	531.563	934.785
Kti12	588.457	340.616	395.985	1705.13	1455.24	2172.53	249.586	272.084	273.76	354.174	318.015	340.493
Fibp	480.373	479.643	428.147	1701.77	1511.21	2865.65	419.907	520.924	474.34	450.317	375.912	404.729
Psmd1	1902.28	1810.82	1985.96	1701.77	2487.99	761.617	2085.45	2003.03	2064.58	1026.04	1016.56	935.683
Aco1	1438.72	1157.4	1031.17	1698.41	1838.01	1572.55	1959.02	2044.39	2005.8	475.398	444.717	579.018
Kmt2d	1453.13	1407.65	1304.54	1698.41	1540.1	1561.59	1745.13	1596.61	1642.94	1180.71	1156.68	1542.1
Fastk	715.755	823.734	603.023	1695.06	2042.03	2293.07	406.15	426.241	406.09	600.803	579.81	666.612
Mib2	494.784	855.015	526.64	1695.06	1191.64	1969.79	268.91	298.745	289.685	469.318	449.752	760.495
Pid1	5132.78	5460.28	5085.5	1695.06	1373.99	1473.92	577.781	564.334	585.437	1587.7	1662.24	2323.71
Fam98c	259.401	333.664	251.26	1691.7	1429.96	3030.03	201.437	175.692	151.668	100.704	82.2307	92.5351
Grk2	910.306	1011.42	866.344	1691.7	1466.07	1736.92	3790.95	4089.8	4217.88	3170.46	3097.5	3992.49
Rgs19	2370.64	2436.45	2430.18	1691.7	1854.26	1734.18	1345.54	1394.94	1407.1	1286.73	1118.93	1355.68
Sec13	1313.82	1494.54	1509.57	1691.7	1520.24	1572.55	978.69	957.761	949.439	844.013	772.381	725.458
Unc119	749.381	726.415	765.84	1691.7	1263.86	2386.22	2074.31	2309.63	2159.75	1100.52	1037.53	1829.14
Vps26a	2106.43	1824.73	2138.72	1691.7	2088.97	1706.79	2622.29	2481.22	2528.3	1092.54	1118.93	1015.19
Fbxw5	951.138	1014.9	729.658	1688.34	1637.6	1484.88	523.737	526.735	487.611	391.035	372.555	521.072
Plpbp	768.596	764.648	685.437	1688.34	1796.48	1613.64	573.195	601.25	543.728	663.886	639.386	755.554
Srp68	924.718	1053.13	808.051	1688.34	1523.85	1988.97	708.469	704.136	713.217	1087.6	1077.39	1253.72
Aldh3a2	1323.43	1431.98	1483.44	1684.99	2083.56	1397.21	1153.6	1123.88	1148.5	398.635	334.377	371.488
Myl12b	576.447	622.145	576.892	1684.99	1805.51	1476.66	3137.18	3424.29	3261.61	866.053	810.56	1311.66
Rpl28	881.484	945.383	731.668	1684.99	1310.8	1386.25	2.94786	7.17808	9.10006	3.80015	9.64952	3.5936
Rreb1	1047.21	1160.87	992.979	1684.99	944.281	1301.32	1561.71	1547.39	1623.22	562.802	574.356	641.906
Tbcc	413.121	573.486	412.066	1684.99	1484.13	2224.58	139.532	150.056	148.255	202.548	196.766	219.659
Mast3	542.821	629.097	450.257	1681.63	1115.8	1832.81	1176.2	1255.48	1236.47	1114.2	999.355	1579.39
Psmd4	1325.83	1362.46	1111.57	1681.63	1393.85	1925.96	1081.21	1268.13	1178.46	1313.71	1146.2	1176
Tax1bp1	2560.39	2738.83	3063.36	1681.63	2955.62	1682.13	2146.37	2068.31	2208.66	2402.07	2961.14	1436.54
Zfp276	650.905	726.415	544.731	1681.63	1643.01	1580.77	240.087	217.393	219.16	97.2838	87.6848	120.835
Akna	1102.46	1265.14	1137.7	1678.27	1514.82	989.006	1118.88	1109.53	1123.48	750.529	681.76	800.025
Lamtor1	1580.43	1706.55	1648.26	1678.27	1491.35	1983.49	948.884	1063.38	1020.72	590.923	491.287	830.57
Plekhj1	345.868	396.227	325.633	1678.27	1101.36	2810.86	371.103	415.303	375.377	411.176	371.297	486.932
Ssh3	542.821	636.048	590.963	1678.27	1222.33	1712.27	748.757	764.637	735.209	720.128	696.024	984.197
Srsf2	571.644	893.248	1256.3	1674.92	1706.21	3745.07	2940.33	3015.14	3175.92	1772.77	1638.32	1423.06
Trim11	698.942	695.134	560.812	1674.92	2383.27	3090.3	440.214	437.863	452.728	324.913	273.543	307.253
Akap8l	1152.89	1279.05	1047.25	1671.56	1682.73	2451.97	317.386	351.726	331.015	328.333	366.682	476.601
Cd82	357.878	319.762	327.643	1671.56	1498.57	2156.09	1126.08	1205.58	1142.44	1246.07	1201.58	1839.02
Gramd1a	439.541	597.816	492.469	1671.56	1749.54	2569.77	1746.77	1716.25	1663.79	1440.64	1436.1	2313.83
Smim14	2507.55	2290.47	2142.74	1671.56	1513.02	1736.92	546.337	466.234	562.308	888.854	938.941	1288.75
Tubb4b	730.167	670.805	691.467	1671.56	1960.78	1627.34	1962.95	2096.68	2140.41	988.798	871.394	868.303
Atp6v1h	1179.32	1219.96	1043.23	1668.2	1720.65	2501.28	1130.01	1145.42	1134.47	1172.35	1065.22	1036.75
Cenpb	420.326	337.14	359.804	1668.2	1249.41	2575.25	3803.07	3986.91	3882.69	3446.73	3052.19	3505.11
Cryl1	7585.09	7368.42	7704.63	1668.2	1856.06	1306.8	573.85	583.134	597.57	261.07	267.25	339.146
Fam118b	393.906	385.8	430.157	1668.2	2000.5	1084.89	461.177	472.728	546.383	187.347	154.392	136.108
Mcl1	1664.49	1557.1	1473.39	1668.2	1848.84	2635.52	6825.94	7104.93	7432.09	7425.49	7709.97	14267.5
Rp9	324.252	545.68	361.814	1668.2	1646.62	2271.15	398.616	436.154	370.448	388.375	298.716	399.339
Slc39a1	622.083	695.134	683.427	1668.2	1695.37	1742.4	1889.58	1917.23	1895.85	1379.83	1301.01	1807.58
Tmem192	290.626	368.421	251.26	1668.2	2023.98	3191.67	425.147	439.23	451.59	291.091	306.267	374.633
Acy1	648.503	660.378	629.154	1664.85	1686.35	2336.9	689.8	757.459	737.484	722.028	649.035	785.65
Zfp36l2	324.252	549.156	438.197	1664.85	1612.32	4029.99	8629.05	8896.72	8658.7	1606.32	1376.11	1312.11
Ano6	3595.59	3486.1	3851.31	1661.49	1162.75	1016.4	2342.57	2261.1	2442.99	1008.94	1015.72	1207.9
F10	6374.55	5210.03	5975.96	1661.49	1973.42	1986.23	635.428	732.848	740.896	12.1605	9.64952	57.0484
Hmgn1	763.793	771.599	705.537	1658.13	2054.67	1591.72	878.135	921.871	933.514	2175.2	2038.15	1951.77
Keap1	703.746	688.183	691.467	1658.13	1473.3	2550.59	634.445	690.805	718.904	327.193	308.365	468.515
Prep	1381.07	1365.94	1159.82	1658.13	1803.7	2476.62	1136.24	1290.69	1243.67	1537.92	1496.93	1379.94
Ap2m1	1594.84	1564.05	1425.15	1654.78	1731.48	1586.24	1041.91	1166.61	1164.43	863.773	850.417	911.426
Med22	523.606	500.497	524.63	1654.78	1301.77	1402.69	1804.09	1785.63	1752.52	429.417	397.309	427.638
Acadvl	929.521	681.232	836.192	1651.42	1661.07	1364.33	1451.66	1280.09	1399.51	643.365	607.92	768.581
Nfatc1	545.223	566.534	522.62	1651.42	1457.05	1013.66	915.802	921.187	1009.73	603.463	591.138	806.313
Scand1	103.28	191.162	80.4031	1651.42	1812.73	6246.35	0.32754	1.70907	3.03335	3.80015	1.25863	1.7968
Slc6a4	19.2149	0	2.01008	1651.42	2099.81	1769.8	1112.65	1065.43	996.077	0	0.419544	0
Swi5	1068.83	959.285	926.646	1651.42	1471.49	1068.46	637.066	623.468	612.358	684.786	656.168	749.714
Tk2	1489.16	1675.27	1487.46	1651.42	1289.13	2397.17	344.245	386.249	309.023	530.88	451.849	662.12
Nedd8	847.858	809.831	958.807	1648.06	1753.15	1739.66	871.257	918.453	848.959	711.387	563.448	733.543
Ndel1	1520.38	1643.99	1401.02	1644.71	1711.62	1539.67	1013.74	967.332	998.352	761.549	721.197	908.731
Srrt	624.485	653.426	679.406	1644.71	1511.21	1871.17	1459.85	1481.76	1432.88	656.665	551.281	521.97
Tbc1d22a	1083.24	1004.47	1189.97	1644.71	1328.85	1876.65	1038.63	999.121	1032.1	850.093	771.123	1204.75
Atg4c	758.989	743.794	729.658	1641.35	1357.74	2745.11	576.471	529.811	564.583	359.494	369.619	463.574
Ndufb7	694.139	782.026	731.668	1641.35	1843.42	1320.5	476.899	491.528	439.836	364.434	302.911	440.665
Nucb2	1719.73	1491.06	1612.08	1641.35	2356.19	1153.38	844.726	897.602	815.213	736.848	784.129	617.65
Usp14	1068.83	1237.34	1236.2	1641.35	1881.34	1515.01	1322.28	1191.22	1274.77	1727.17	1614.41	1432.05
Usp48	1028	1386.79	1421.13	1641.35	1457.05	1528.71	833.262	799.843	808.009	744.829	846.221	871.897
Arf5	732.568	1021.85	1041.22	1638	1957.17	2476.62	1128.38	1304.02	1255.43	848.573	749.306	1002.61
Eloa	1765.37	1720.46	1803.04	1638	1713.43	1520.49	1489.33	1467.41	1551.18	1172.35	1078.65	1040.35
Pigx	672.522	517.875	566.842	1638	1688.15	2372.52	198.489	173.983	184.276	147.066	135.093	178.332
Tifab	859.867	848.064	816.092	1638	1758.57	2010.89	1660.3	1731.63	1709.67	69.9227	62.5121	110.503
Usp19	802.222	924.529	765.84	1638	1077.89	1317.76	1677.33	1732.65	1671	1691.07	1672.72	2161.55
Mcoln3	2.40186	0	0	1634.64	2493.41	2104.03	386.17	342.839	379.927	16.7206	18.0404	22.0108
Stip1	814.232	1000.99	996.999	1634.64	1552.74	1473.92	932.507	1007.67	1021.1	1563.38	1277.51	1277.52
Akr1b3	607.672	545.68	611.064	1631.28	2278.55	1194.48	304.285	289.516	269.21	168.346	151.875	207.53
Gak	698.942	795.929	745.739	1631.28	1191.64	2087.6	3335.34	3405.15	3238.48	2119.34	1835.51	2126.06
Rela	943.932	1004.47	1021.12	1631.28	1552.74	1709.53	824.091	947.165	850.097	1146.12	1082.42	1370.96
Gpr146	588.457	576.961	554.782	1627.93	1708.01	1668.43	665.889	657.991	655.962	247.01	267.25	331.959
Ptges3	607.672	545.68	580.913	1627.93	1195.25	786.273	723.209	703.452	778.055	831.092	756.858	654.933
Fam53a	550.027	615.194	402.016	1624.57	1195.25	2512.24	275.789	296.694	304.473	319.972	309.624	380.472
Fem1a	538.017	656.902	444.227	1624.57	1103.17	2345.12	791.337	814.2	790.567	833.372	649.035	710.185
Api5	3259.33	3461.77	2946.77	1621.21	2139.53	1320.5	2230.22	2236.14	2316.34	1850.29	1882.92	1193.97
Lamp1	3946.26	16234.9	13497.7	1621.21	1153.72	1391.73	15775.6	17768.8	17311.7	11408.4	10717.3	14558.6
Ncaph2	1604.44	1331.18	1326.65	1621.21	1832.59	1942.4	455.281	467.601	399.265	321.872	348.641	495.467
Pgam5	795.017	799.404	594.983	1621.21	2170.22	1879.39	452.333	457.688	489.507	624.364	597.012	535.895
Srebf2	506.793	695.134	524.63	1621.21	1123.03	1052.02	2726.44	2848.67	2876	1846.49	1801.1	3603.93
Zgpat	552.429	684.707	623.124	1621.21	1373.99	1917.74	276.444	280.971	294.994	329.853	305.428	332.857
Casp9	804.624	576.961	566.842	1617.86	1429.96	1698.57	1030.44	960.838	1048.78	683.646	575.615	942.87
Ggh	2087.22	2394.74	2186.96	1617.86	1688.15	967.089	436.284	465.208	467.136	301.352	278.158	301.413
Hagh	742.176	590.864	673.376	1617.86	1653.85	2323.2	395.013	392.402	394.336	283.871	249.629	270.867
Myadm	3043.16	2613.71	2717.63	1617.86	1507.6	1441.04	4274.4	4279.5	4510.97	4597.04	4502.55	6810.32
Rpl29	929.521	1035.75	910.565	1617.86	2255.08	1123.25	1364.2	1552.86	1443.88	2304.41	2166.95	3320.48
Tmem50a	2392.26	2286.99	2759.84	1617.86	1639.4	1317.76	1850.93	1872.45	1893.57	971.697	928.032	1508.41
Ubtd1	317.046	448.362	387.945	1617.86	890.116	2265.67	461.832	507.935	437.94	437.017	371.716	597.436
Abca7	1347.45	1883.81	1254.29	1614.5	816.09	1432.83	1558.76	1498.51	1560.28	606.503	652.811	782.955
Chtop	811.83	1021.85	870.364	1614.5	1502.18	1287.63	1316.06	1205.92	1235.33	1299.27	1163.82	1163.43
Ncstn	2879.83	2655.41	2862.35	1614.5	1406.49	1471.18	2913.14	2913.28	2866.52	1085.7	1041.31	1313.46
Sec11a	1162.5	1011.42	1330.67	1614.5	1803.7	1375.29	553.215	548.611	540.316	592.443	628.058	585.756
Sqor	2180.89	2165.34	2229.18	1614.5	1735.09	1427.35	703.556	671.322	637.383	1041.62	1030.82	1769.85
Ermp1	470.765	361.47	576.892	1611.14	1197.05	1268.45	995.395	975.194	973.706	1164.74	1111.79	941.073
Rgl2	960.745	1094.84	1157.8	1611.14	1408.3	1778.02	1093.33	1068.17	1091.25	515.68	490.028	592.494
Cybc1	1755.76	1880.34	2058.32	1607.79	1995.09	1704.05	1055.66	1012.79	1104.14	959.917	876.009	1027.32
Ddx17	1417.1	1153.92	1254.29	1607.79	1518.43	1399.95	5989.07	5375.7	5591.61	4323.81	3969.73	3894.11
Limd1	1131.28	1146.97	830.162	1604.43	1628.57	1956.09	952.487	960.838	929.343	1265.45	1198.64	1405.55
Slc50a1	667.718	611.718	625.134	1604.43	1363.16	1912.26	190.301	186.63	206.647	673.386	515.201	748.367
Tuba4a	156.121	100.794	120.605	1604.43	1280.11	1525.97	1806.06	1948.34	1970.92	307.052	278.997	340.493
Atg16l1	715.755	771.599	773.88	1601.07	1054.42	2054.72	549.612	584.501	553.587	423.336	394.372	450.098
Ucp3	0	0	0	1601.07	1202.47	2106.77	3.60294	4.78539	13.2709	0	0	0
Diaph1	694.139	674.28	739.709	1597.72	1783.84	1325.98	5181.36	5248.89	5334.91	1806.21	1686.99	2603.56
Ranbp3	674.924	622.145	588.953	1597.72	1312.6	2051.98	879.773	898.286	905.076	628.924	589.04	600.131
Thop1	477.971	434.459	343.723	1597.72	1056.22	2046.5	304.285	344.548	306.369	1123.7	987.188	1104.13
Adam9	1436.31	1609.24	1746.76	1594.36	1673.71	1238.31	2045.82	1931.93	1955	850.093	1024.95	997.223
Ocel1	331.457	451.837	205.028	1594.36	1005.67	2391.7	109.071	123.053	97.0673	40.2816	73.4203	69.1768
Eif3d	1496.36	1372.89	1543.74	1591	1437.18	1621.86	1025.2	1107.48	1067.74	2457.93	2354.06	2961.57
Glb1	6669.98	5766.14	6484.51	1591	1735.09	1893.08	891.237	881.879	891.806	1281.03	1269.96	1869.57
Nkiras2	3026.35	2857	3087.48	1591	1384.83	1547.89	261.705	290.883	275.656	392.555	323.469	476.601
Rsl1d1	1064.03	1115.69	1055.29	1591	1303.58	1293.1	1040.6	1018.26	1060.54	2433.61	2414.9	1681.8
Sdhd	1702.92	1929	1835.2	1591	1493.16	1052.02	1914.47	1949.02	1867.41	1098.24	954.044	1286.51
Scamp3	963.147	1101.79	1011.07	1587.65	1783.84	1208.18	20.635	15.7234	9.10006	12.1605	10.4886	9.88239
Tprn	201.757	243.297	219.099	1587.65	1191.64	2073.9	277.427	262.855	230.156	201.028	192.99	222.354
Galns	562.036	709.037	695.487	1584.29	1980.64	1397.21	1466.72	1515.6	1588.34	676.426	738.818	1115.81
Nfkbib	420.326	469.216	420.106	1580.93	1437.18	2424.57	279.064	310.367	305.231	587.123	429.614	492.772
Prcp	2204.91	2144.49	2502.55	1580.93	2354.38	1747.88	2286.89	2108.65	2140.03	301.732	301.652	442.911
Hps1	963.147	1087.89	890.465	1577.58	1364.96	2043.76	356.364	394.453	361.727	611.824	574.776	746.121
Lrp12	180.14	166.832	267.34	1577.58	1511.21	1112.29	3515.49	3353.53	3552.81	2672.64	2677.95	2340.33
Tiparp	1465.14	1501.49	1298.51	1577.58	1863.29	1843.77	818.195	753.015	790.947	611.824	799.232	750.613
Ehmt2	593.26	715.988	466.338	1574.22	1159.14	2375.26	2295.4	2366.03	2351.61	2187.36	1887.53	2630.06
Eva1b	4.80373	38.2324	18.0907	1574.22	1294.55	2112.25	160.167	185.263	155.459	1.52006	0.419544	2.246
Tmed4	1140.89	858.491	1097.5	1574.22	1570.79	1572.55	665.889	656.282	691.604	705.307	646.518	910.977
Ak2	574.045	573.486	576.892	1570.86	1693.57	2106.77	847.346	937.594	850.097	1701.33	1519.17	2457.12
Pabpc1	7477	8577.96	7389.05	1570.86	1482.32	1369.81	6424.05	6688.61	6800.02	14733.5	14431.1	19516.4
Ppp5c	619.681	698.61	554.782	1570.86	1325.24	2462.93	746.137	770.106	744.688	950.037	908.314	815.297
Dnal4	244.99	361.47	303.522	1567.51	1493.16	1925.96	234.191	263.538	232.81	279.311	266.83	387.21
Tap1	1443.52	1362.46	1131.67	1567.51	1101.36	1427.35	253.844	265.247	273.002	320.352	310.463	611.81
Vcp	1352.25	1306.85	1272.38	1567.51	2002.31	1090.37	2164.06	2108.99	2069.88	1020.34	958.24	1060.11
Ggnbp2	939.129	1247.77	1103.53	1564.15	2114.25	1027.36	1478.84	1340.25	1408.99	928.756	1020.33	804.517
Snx2	4433.84	4587.89	4771.93	1564.15	1601.49	2027.32	2753.3	2672.64	2635.6	2417.27	2503.42	2034.87
Anapc11	398.709	483.118	357.794	1560.79	1123.03	1588.98	430.715	437.521	436.803	430.177	354.515	431.681
Fam162a	410.719	451.837	406.036	1560.79	1249.41	1898.56	171.959	194.15	141.809	652.865	692.248	1309.87
Rbbp7	1287.4	1178.25	1027.15	1560.79	2303.83	1241.05	881.738	927.34	845.547	861.493	801.33	833.715
Srsf3	1832.62	1814.3	2126.66	1560.79	1809.12	1942.4	1343.9	1215.49	1281.97	768.39	765.669	485.585
Psmc4	1311.42	1282.52	1069.36	1557.44	1368.58	1575.29	1048.46	1075	1068.88	962.957	840.767	701.65
Rps17	790.213	841.113	773.88	1557.44	1527.46	1693.09	451.678	499.389	356.04	665.026	457.303	845.843
Hnrnpu	1104.86	736.842	948.757	1554.08	1939.12	1632.82	6699.18	6638.36	6756.41	5507.17	5817.4	4024.38
Oxct1	919.914	782.026	884.434	1554.08	1695.37	1227.35	1888.6	1957.22	1885.23	2451.47	2511.81	2433.76
Ttc13	1032.8	1014.9	936.696	1554.08	1283.72	1035.58	893.53	834.708	897.493	712.147	651.133	511.189
Dgka	891.091	1133.07	912.575	1550.73	1198.86	2413.61	300.027	271.4	271.106	88.9234	88.9434	120.835
Ntan1	698.942	674.28	697.497	1550.73	1509.41	638.333	270.221	256.36	273.76	183.167	206.835	250.653
Plekhm2	141.71	173.784	110.554	1550.73	1177.19	1865.69	923.663	997.412	912.281	984.998	847.899	1100.09
Sh3bgrl2	177.738	76.4648	120.605	1550.73	1780.23	1145.16	2141.46	1995.85	2130.17	2375.85	2246.24	1779.28
Smg5	919.914	1032.27	1187.96	1550.73	1014.7	1306.8	1229.26	1226.77	1139.78	1478.64	1378.2	982.4
Txnl4a	372.289	497.021	341.713	1550.73	1467.88	1542.41	235.174	231.408	232.051	305.152	309.204	292.429
Washc2	1429.11	1261.67	1604.04	1550.73	1513.02	865.723	2360.25	2236.49	2282.6	1373.37	1330.8	1181.84
Atp10a	91.2708	59.0864	98.4938	1547.37	2009.53	1813.63	4358.58	4210.8	4357.79	294.511	330.601	330.162
Dram1	1546.8	1327.71	1284.44	1547.37	1527.46	1325.98	681.939	625.519	651.792	85.1233	85.1675	149.583
Gosr2	1479.55	1306.85	1525.65	1547.37	1471.49	1339.68	1507.01	1471.51	1531.46	1081.14	1031.66	1340.41
Polr2f	312.242	368.421	237.189	1547.37	1065.25	1460.22	238.122	242.004	251.768	392.555	327.245	422.697
Abcf2	732.568	726.415	717.598	1544.01	1514.82	1627.34	980.328	1021	1046.89	1166.64	1033.34	1038.1
Cnpy2	895.895	875.869	992.979	1544.01	1597.88	1043.8	486.07	476.146	433.769	501.239	429.194	490.077
Mapre2	1520.38	1525.82	1425.15	1544.01	1442.6	797.232	807.387	825.821	828.105	1193.63	1138.64	1644.97
Mknk1	1188.92	1140.02	1284.44	1544.01	1966.2	1323.24	944.298	992.968	1013.14	1841.55	1668.11	1405.1
Poldip2	790.213	990.566	763.83	1544.01	1550.93	2202.66	542.734	624.835	571.408	616.384	547.506	649.094
Taz	1028	882.821	1075.39	1544.01	1162.75	1558.85	390.1	372.918	377.273	383.435	388.918	504.002
Tmem185b	600.466	632.572	657.296	1540.66	1493.16	1783.5	416.304	443.332	439.836	900.635	829.439	655.832
Chmp3	1767.77	2088.88	1746.76	1537.3	1819.95	1336.94	1143.77	1109.53	1080.25	828.052	860.905	1020.13
Klhl9	1474.74	2040.22	1987.97	1537.3	1655.65	1394.47	2001.27	1854.68	1987.98	671.866	700.22	580.366
Slc8b1	1126.47	1150.45	1443.24	1533.94	1545.52	2082.12	1810.31	1697.45	1633.08	258.03	281.095	501.756
Sqle	139.308	52.1351	104.524	1533.94	1698.98	761.617	1277.73	1311.2	1324.06	887.714	782.031	1216.43
Trappc5	864.671	896.723	697.497	1533.94	1670.1	2523.2	244.017	263.196	233.947	293.371	263.474	287.937
Vps29	1047.21	1021.85	994.989	1533.94	2049.25	1536.93	916.457	966.307	930.481	740.649	710.708	718.72
Anxa1	4335.36	3374.88	4090.51	1530.59	1262.05	1720.49	3727.73	3788.32	3723.44	1748.83	1793.13	2667.35
Etfb	643.699	688.183	558.802	1530.59	1848.84	1241.05	1297.71	1317.01	1242.16	595.863	538.695	582.163
Adsl	847.858	868.918	906.545	1527.23	1482.32	1709.53	468.382	498.364	500.503	837.932	738.818	672.452
Faap100	535.616	476.167	524.63	1527.23	1402.88	1939.66	167.701	163.045	207.026	212.808	187.117	215.616
Epb41l1	1321.03	1508.44	1457.31	1523.87	1047.2	1161.6	387.48	362.322	359.073	1536.02	1433.58	1690.34
Nudcd3	1157.7	1171.3	1290.47	1523.87	1872.31	1353.38	793.957	703.794	759.476	713.668	565.126	694.014
Nudt19	792.615	896.723	822.122	1523.87	1839.81	2024.59	357.674	387.275	355.281	272.09	263.474	299.167
Slc35f6	686.933	702.086	733.678	1523.87	1327.05	1402.69	1564.33	1579.52	1664.93	437.777	426.677	672.901
Dym	1155.3	1240.81	986.948	1520.52	1574.4	1567.07	420.889	460.423	415.948	558.622	513.103	672.901
Mif4gd	446.747	483.118	458.298	1520.52	1444.41	2597.17	263.67	289.516	294.994	125.025	125.024	135.658
Nfe2l1	646.101	695.134	878.404	1520.52	1292.74	1561.59	2596.08	2545.48	2667.45	3592.28	3219.16	3590.45
Stt3a	3023.95	2891.76	3368.89	1520.52	1458.85	1939.66	2674.69	2644.27	2740.25	3144.24	2904.51	3049.17
Arpc3	1064.03	921.053	812.072	1517.16	1749.54	1317.76	3100.17	3288.25	3246.07	3259.01	3014.43	4933.56
Mkrn1	439.541	424.032	526.64	1517.16	2052.86	2106.77	877.48	914.009	844.409	1154.1	1115.57	1418.57
Srpr	1306.61	1362.46	1360.82	1517.16	1431.77	1136.95	811.317	792.324	768.955	1088.74	1061.45	1142.76
Taok3	2875.03	2850.05	2765.87	1517.16	1444.41	1479.4	1418.58	1403.83	1471.18	1541.34	1414.28	1532.22
F11r	14.4112	0	0	1513.8	1884.95	1969.79	3152.57	3118.71	3117.15	362.154	332.699	347.231
Hmbs	434.737	552.632	550.761	1513.8	1603.29	2210.88	371.103	353.777	373.861	271.33	257.181	343.638
Myc	797.419	750.745	868.354	1513.8	2395.91	1745.14	1867.31	1955.86	1973.57	2159.62	1860.68	2418.49
Ndufa13	929.521	1178.25	928.656	1513.8	1740.51	1312.28	359.639	398.554	402.298	372.794	336.894	453.692
Paip2	2140.06	1988.08	1915.6	1513.8	2061.89	1079.41	652.788	665.169	667.337	793.091	789.163	961.737
Dek	1076.03	1213.01	1067.35	1510.45	1937.31	1202.7	1394.67	1426.73	1486.72	364.814	557.994	211.124
Ndufb2	276.214	253.724	198.998	1510.45	1171.78	2306.77	118.242	114.849	98.2048	77.143	62.5121	101.07
Pfkl	5658.79	5505.46	5992.04	1510.45	984.002	1449.26	679.318	751.648	774.263	1580.86	1536.37	2613.44
Rpl22	2421.08	2085.4	2152.79	1510.45	1552.74	1331.46	1241.7	1359.73	1241.4	2438.55	2294.49	3590.9
Rpl7a	1923.89	2074.98	2166.86	1510.45	1420.94	1375.29	1298.37	1499.19	1330.88	1805.07	1361	2587.84
Ddx42	1241.76	1073.98	1306.55	1507.09	1299.97	1380.77	995.395	996.386	1040.82	823.112	842.445	636.965
Kars	1580.43	1400.7	2223.15	1507.09	1633.99	1775.28	837.52	849.748	881.189	1690.31	1636.64	2450.83
Slc38a1	1484.35	1664.85	1535.7	1507.09	1413.71	1410.91	1965.9	1970.9	1984.57	3081.16	3046.31	2182.21
Denr	727.765	834.161	787.951	1503.73	1455.24	893.119	691.765	642.951	652.929	1420.49	1334.99	1056.52
Gapvd1	2250.55	2533.76	2506.57	1503.73	1253.02	1279.41	1978.02	1812.98	1872.72	1385.15	1392.47	1243.38
Hyou1	1318.62	1084.41	1155.79	1503.73	978.586	1073.93	2373.68	2488.74	2461.94	2467.06	2348.19	2450.38
Pofut2	1381.07	1571	1585.95	1503.73	1191.64	2084.86	435.956	478.881	473.582	694.287	627.639	769.03
Dnpep	1493.96	1539.72	1427.16	1500.38	1623.15	1408.17	487.38	507.251	481.545	389.515	404.441	706.142
Pacsin2	1013.59	1188.68	1105.54	1500.38	1866.9	1462.96	1374.69	1452.02	1471.18	991.078	941.458	894.357
Tcof1	934.325	980.139	974.888	1500.38	1276.49	1158.86	596.451	653.547	602.879	1568.32	1426.87	1005.76
Zdhhc6	910.306	823.734	866.344	1500.38	1083.31	868.462	540.114	588.945	555.103	475.778	461.499	521.072
Hebp1	50.4391	13.9027	66.3326	1497.02	1715.23	1846.51	2956.05	2936.18	2817.61	77.523	83.4893	111.402
Mrpl38	326.653	326.713	299.502	1497.02	1144.69	2117.73	324.592	341.472	329.119	717.848	639.805	583.51
Ndufs3	547.625	660.378	651.265	1497.02	1345.1	1608.16	143.463	165.78	147.118	131.485	120.409	154.075
Nmt1	1066.43	976.664	1284.44	1497.02	1195.25	1123.25	2243.32	2388.25	2327.34	1463.82	1336.25	1676.86
Skap2	2012.76	1883.81	2213.1	1497.02	1713.43	1846.51	1425.78	1442.79	1383.97	1082.66	1017.4	1084.82
Cactin	194.551	354.519	229.149	1493.66	1363.16	2293.07	468.71	551.687	528.941	543.041	496.741	453.242
Nxf1	895.895	966.237	1141.72	1493.66	1469.68	1473.92	1293.46	1247.96	1202.34	852.753	850.417	747.019
Rrp9	293.027	267.627	192.967	1493.66	1272.88	1936.92	248.275	243.713	263.902	719.368	600.788	529.606
Tor1b	614.877	743.794	639.205	1493.66	1386.63	1947.88	848.657	791.982	812.938	421.816	367.521	333.306
Bscl2	2392.26	2068.02	2096.51	1490.31	1763.98	1720.49	1213.54	1345.04	1242.92	74.1029	69.2248	61.5404
Tmem115	559.634	736.842	484.429	1490.31	1392.05	1624.6	368.81	394.111	390.923	381.535	326.825	380.472
Arl6ip4	437.139	615.194	482.419	1486.95	1146.5	2134.17	350.468	363.348	377.273	528.22	483.315	534.098
Eprs	2178.49	2137.54	2174.9	1486.95	1763.98	621.896	1607.24	1625.32	1624.36	5752.28	5994.03	3646.6
Nono	1935.9	1543.2	1877.41	1486.95	2067.31	1408.17	1874.84	1955.86	2048.65	1753.77	1589.23	2031.28
Paf1	612.475	611.718	705.537	1486.95	1762.18	2060.2	680.629	686.361	657.858	463.618	422.901	448.75
Tor3a	1059.22	1011.42	896.495	1486.95	1476.91	2525.94	489.345	513.404	459.553	449.937	464.016	505.35
9130401M01Rik	281.018	399.702	341.713	1483.59	1274.69	2249.23	419.907	494.946	439.836	326.813	292.842	254.696
Mcm6	1813.41	2273.09	1762.84	1483.59	2459.1	1904.04	1555.82	1647.88	1639.15	865.673	785.807	787.896
Snrpa1	566.84	531.778	512.57	1483.59	1186.22	1043.8	340.969	359.588	323.431	384.195	392.694	486.483
St3gal4	3331.39	2804.87	3533.72	1483.59	1715.23	1649.26	406.15	407.1	407.228	233.329	238.721	305.456
Tmem41a	360.28	194.638	178.897	1483.59	1094.14	1865.69	340.314	323.014	315.089	248.15	233.686	290.183
Ubl4a	816.634	1077.46	844.233	1483.59	1550.93	1591.72	171.631	169.198	157.355	119.705	119.99	145.541
Nedd9	1931.1	1810.82	1879.42	1480.24	1433.57	1282.15	3817.15	3786.61	3690.83	120.465	113.697	114.097
Rgcc	60.0466	69.5134	46.2318	1480.24	612.067	1038.32	1211.9	1341.96	1245.57	69.5427	76.3571	150.931
Sharpin	574.045	736.842	578.902	1476.88	1245.8	2254.71	430.715	502.808	470.549	321.112	273.123	317.135
Slc44a2	1935.9	1814.3	1708.57	1476.88	1661.07	1978.01	1384.84	1400.07	1309.27	984.998	1006.07	1468.43
Eci2	847.858	590.864	775.89	1473.52	1585.24	1057.5	1076.95	1149.52	1122.34	316.932	328.084	478.847
Tfeb	105.682	114.697	106.534	1473.52	1072.47	1706.79	658.028	697.983	723.834	86.6433	112.438	147.787
Cln3	1035.2	802.88	1204.04	1470.17	1395.66	1887.6	911.217	867.181	853.13	1075.82	1021.59	1048.88
Leprotl1	903.101	865.442	876.394	1470.17	1814.54	1558.85	731.397	764.978	784.88	1828.25	1739.01	1415.43
Nckap1l	4260.91	4163.85	5027.21	1470.17	1231.36	1287.63	4283.9	4136.28	4172.38	3200.86	3405.02	5540.88
Coq5	624.485	636.048	520.61	1466.81	1182.61	1301.32	425.147	423.849	414.432	429.417	387.24	371.039
Cyb5r1	2104.03	2346.08	2331.69	1466.81	1828.98	1325.98	465.435	487.084	456.899	2020.92	1911.44	1149.95
Cybb	34106.5	26383.8	37550.3	1466.81	1713.43	1580.77	17489.7	16515.4	17084.6	3662.2	4264.67	6190.87
Elac2	427.532	594.34	472.368	1466.81	1399.27	2320.47	446.11	504.517	472.445	532.401	505.971	415.51
Mms19	934.325	674.28	779.91	1466.81	610.262	1032.84	626.912	593.73	641.554	656.665	658.685	904.688
Pgs1	302.635	396.227	315.582	1466.81	1836.2	2791.68	736.31	743.444	703.738	758.129	714.065	685.928
Snrnp40	482.775	566.534	572.872	1466.81	1278.3	920.515	516.531	499.731	521.357	390.655	401.085	367.445
Xrcc1	602.868	695.134	514.58	1466.81	1186.22	1643.78	392.066	453.928	373.102	458.298	440.941	425.392
4833439L19Rik	838.25	736.842	836.192	1463.45	1574.4	1115.03	699.953	714.39	676.438	563.562	525.27	532.302
Cisd1	261.803	316.286	285.431	1463.45	1532.88	1534.19	401.237	388.642	378.79	237.509	233.686	268.621
Ide	1546.8	1630.09	1481.43	1463.45	924.42	1032.84	835.555	861.37	880.81	1904.63	1805.72	1339.51
Numa1	1071.23	1268.62	1360.82	1463.45	1083.31	1189	3202.36	3184.33	3165.3	1557.3	1413.45	1868.67
Pdk3	461.158	469.216	452.268	1463.45	1767.59	1090.37	329.505	354.461	362.106	399.015	444.298	569.136
Septin11	2692.49	2186.2	2964.87	1463.45	1455.24	2514.98	1249.24	1241.47	1344.15	1224.79	1217.52	1298.64
Arfgap1	1001.58	1077.46	1115.59	1460.1	1476.91	1912.26	572.54	563.309	514.912	744.449	670.852	763.19
Enoph1	535.616	462.264	524.63	1460.1	1942.73	1419.13	411.39	476.146	474.34	344.293	315.917	326.568
Gnb2	468.363	323.237	434.177	1456.74	1054.42	1638.3	4485.01	4837.69	4688.8	3338.43	3156.65	4170.82
Parvg	19.2149	6.95134	6.03023	1456.74	1442.6	1588.98	3259.02	3240.05	3316.21	1670.54	1554.83	1953.57
Triobp	458.756	514.399	385.935	1456.74	1469.68	2386.22	698.316	749.255	744.688	428.657	357.452	616.302
Atp5j	1638.07	1616.19	1332.68	1453.39	1440.8	1035.58	614.138	669.613	573.304	530.88	426.257	552.965
Hdac5	1289.8	1345.08	1101.52	1453.39	1395.66	1460.22	604.639	626.544	601.741	787.39	787.905	1427.56
Ankrd54	470.765	583.913	430.157	1450.03	1565.38	3131.4	224.037	218.761	227.501	218.508	194.669	229.541
Emc4	533.214	632.572	502.52	1450.03	1395.66	1241.05	288.235	334.977	310.919	460.198	406.119	353.071
Fnbp4	960.745	1000.99	1007.05	1450.03	1253.02	1120.51	857.828	752.673	806.113	633.104	634.351	532.302
Klhdc3	718.157	816.783	665.336	1450.03	1644.82	1358.86	721.571	779.676	749.238	1055.68	1035.02	1248.78
Lonp2	1124.07	788.977	958.807	1450.03	1251.22	1008.18	774.96	784.12	784.122	810.191	877.687	1158.94
Ano10	389.102	458.789	619.104	1446.67	1039.97	1739.66	589.245	585.185	627.525	700.747	673.788	804.517
Arih2	867.073	1063.56	1081.42	1446.67	1177.19	1180.78	478.536	472.728	512.257	475.018	459.401	495.467
Cfp	71784.5	58718	65090.3	1446.67	1229.55	1515.01	2647.51	2960.79	2945.01	1022.62	1014.88	1110.42
Itpk1	554.831	497.021	488.449	1446.67	1218.72	2205.4	364.552	420.772	395.852	353.414	325.567	476.152
Nup88	984.764	910.626	1065.34	1446.67	1717.04	1142.43	620.689	580.741	618.046	736.468	702.737	739.832
Txnrd1	456.354	451.837	424.126	1446.67	1552.74	1725.97	3082.15	2954.29	2999.23	3153.36	3092.04	4776.79
Arhgap39	369.887	274.578	331.663	1443.32	1393.85	1720.49	1027.49	1089.7	975.223	477.678	421.223	523.318
Sh3bp5	2000.75	2363.46	2006.06	1443.32	1614.12	1605.42	1258.08	1249.33	1217.51	292.611	266.83	313.541
Tbl1x	2264.96	1984.61	2078.42	1443.32	1704.4	1301.32	1166.7	1130.38	1149.64	1010.08	1027.88	793.736
Uvrag	1035.2	1143.5	1101.52	1443.32	2108.83	1841.03	528.65	608.086	540.316	1024.52	910.411	1036.3
Wdfy4	1128.88	997.518	852.273	1443.32	915.393	1578.03	6520.67	6344.4	6488.34	1751.49	1801.1	2462.96
Mpeg1	2694.89	1981.13	2466.37	1439.96	1135.66	1339.68	39839.4	38194.2	38788.2	874.794	862.583	1026.42
Ptk2b	919.914	1143.5	1191.98	1439.96	1144.69	1734.18	3014.35	3102.64	3125.11	3367.31	3295.1	4881.9
Rrp7a	749.381	601.291	675.386	1439.96	1245.8	1408.17	460.194	512.037	463.345	525.18	457.303	599.232
Tmod3	2056	2161.87	1933.7	1439.96	1337.88	1410.91	2905.61	2739.98	2790.3	1204.27	1278.77	1163.43
Agpat4	453.952	364.946	436.187	1436.6	1220.52	1988.97	537.821	512.378	473.961	497.439	472.407	865.159
Ciao2a	989.568	1077.46	1139.71	1433.25	1680.93	1715.01	1866.98	1947.65	2020.97	508.84	473.246	537.692
Dpp7	1085.64	997.518	1145.74	1433.25	1061.64	1805.42	1197.81	1269.84	1200.83	876.694	737.979	737.586
Hnrnpf	804.624	754.221	765.84	1433.25	2094.39	1421.87	3544.31	3356.61	3451.95	2884.69	2718.23	2176.82
Ilvbl	787.811	698.61	615.084	1433.25	1189.83	1210.92	374.706	374.969	302.577	326.053	273.543	380.472
Qsox2	153.719	271.102	247.24	1433.25	1171.78	1356.12	508.342	489.819	519.082	673.006	641.483	418.654
Trerf1	19.2149	6.95134	26.131	1433.25	1496.77	1186.26	152.634	153.474	153.563	483.759	460.66	542.633
Aars	790.213	733.367	791.971	1429.89	1150.11	1731.45	1640.65	1690.27	1687.68	3827.89	3659.27	3163.71
Atp6v1d	749.381	736.842	880.414	1429.89	1655.65	1320.5	1693.38	1733.68	1699.81	1099.38	1050.96	1541.65
Kcnn3	158.523	180.735	142.716	1429.89	1619.54	1320.5	2315.71	2116.51	2304.59	18.6207	10.0691	26.5028
Pak1ip1	816.634	719.464	601.013	1429.89	1265.66	989.006	880.756	834.025	851.993	961.437	913.348	782.506
Rab11b	768.596	761.172	761.82	1429.89	1169.97	1224.61	1391.39	1366.91	1460.94	403.956	325.567	448.75
Tsn	1035.2	1133.07	1382.93	1429.89	1758.57	761.617	1144.75	1125.93	1201.59	1216.81	1061.45	977.908
Zfand6	1037.61	969.712	996.999	1429.89	2580.07	1599.94	1127.39	1060.31	1017.69	733.808	694.346	783.853
Lrpap1	3840.58	3538.23	3943.77	1426.53	1554.54	1128.73	2404.14	2621.71	2437.68	3088.76	2944.36	6801.33
Ap1b1	857.465	775.075	733.678	1423.18	1236.77	1128.73	897.788	924.947	979.773	1311.43	1180.18	1620.71
Ddx56	670.12	688.183	695.487	1423.18	1408.3	1361.6	467.727	470.677	417.465	839.452	765.669	668.858
Fuca2	838.25	754.221	1065.34	1423.18	1576.21	1821.85	1925.28	1946.29	1979.26	613.724	648.616	672.003
Gpd2	646.101	424.032	500.509	1423.18	1610.51	808.19	921.371	922.896	889.151	1025.28	1020.75	1089.31
Pirb	5202.44	4855.51	5314.65	1423.18	942.476	1605.42	1658.66	1713.51	1780.2	115.904	120.829	219.659
Pkn1	1200.93	1306.85	1083.43	1423.18	1368.58	2093.08	1444.78	1440.06	1458.28	1174.25	1126.06	1531.77
Pnkp	720.559	625.621	868.354	1423.18	1787.45	1334.2	1016.03	1016.21	910.764	589.023	560.511	521.97
Rnf166	201.757	326.713	291.461	1423.18	2058.28	2268.41	1013.41	1086.62	1095.8	537.341	491.287	555.66
Rundc1	451.55	514.399	516.59	1423.18	987.613	2479.36	303.957	270.716	288.927	268.29	284.032	289.734
Scap	220.971	264.151	227.139	1423.18	1294.55	1282.15	907.286	907.515	931.997	767.63	620.926	575.425
Atp5o	1095.25	1049.65	1306.55	1419.82	1908.42	1301.32	304.285	317.203	325.327	355.694	306.687	488.28
Bcl7b	819.036	907.15	846.243	1419.82	1267.47	1254.75	259.084	328.141	276.035	248.91	231.589	242.568
Ints10	379.494	375.373	397.995	1419.82	1509.41	1054.76	618.723	640.9	676.817	331.753	328.923	299.167
Mrps17	763.793	823.734	647.245	1419.82	1460.66	1325.98	410.408	428.976	412.157	508.08	388.079	429.884
Pik3cd	2104.03	2154.92	1817.11	1419.82	1148.3	1041.06	2609.19	2671.61	2642.43	885.434	953.205	1199.81
Rpl26	1868.65	2137.54	1957.82	1419.82	1370.38	1169.82	1412.68	1547.05	1400.65	2647.94	2468.18	3910.73
Ppp2r5c	3081.59	2485.11	3493.52	1416.46	1901.2	1520.49	2479.48	2375.26	2412.65	1512.84	1438.62	1814.32
Psmb2	1650.08	1720.46	1700.53	1416.46	1379.41	1320.5	893.53	932.125	929.343	711.387	624.702	823.383
Psmd12	1100.05	1018.37	1127.65	1416.46	1722.46	887.64	731.397	764.295	749.238	1021.48	907.055	873.693
Txnrd2	1056.82	983.615	623.124	1416.46	1139.28	2147.87	166.718	168.856	155.838	310.092	306.267	386.312
Cpsf3	1373.87	1376.37	1644.24	1413.11	1209.69	1052.02	858.81	875.384	889.91	1181.09	1182.28	1350.74
Gabarapl1	533.214	510.924	524.63	1413.11	1375.8	1668.43	1154.58	1132.09	1078.36	844.393	700.639	1504.37
Irak4	1676.5	1206.06	1583.94	1413.11	1272.88	1446.52	577.453	534.254	531.974	210.908	181.243	206.632
Krtcap2	840.652	855.015	607.044	1413.11	1299.97	1156.12	375.361	389.667	358.694	1600.62	1307.3	1555.58
Mrpl58	501.99	625.621	351.764	1413.11	1011.08	1827.33	176.217	175.692	200.96	298.692	255.922	301.862
Rpl23	1431.51	1584.91	1401.02	1413.11	1197.05	1208.18	1097.26	1173.45	1170.87	1786.45	1601.82	2237.01
Slc39a11	492.382	587.389	510.56	1413.11	1188.02	1473.92	625.929	649.446	617.666	1113.06	1053.48	1042.59
Ewsr1	2024.77	2325.22	2671.39	1409.75	985.808	1556.11	1791.64	1651.98	1716.12	1342.59	1271.22	1019.68
Nelfcd	629.288	500.497	673.376	1409.75	1283.72	1893.08	529.632	571.854	567.616	499.339	432.97	503.104
Pa2g4	1352.25	1237.34	1268.36	1409.75	1397.46	1027.36	1483.43	1437.33	1473.07	3262.05	2833.18	2239.26
Pdxdc1	1128.88	1334.66	1198.01	1409.75	1429.96	925.994	1061.89	1045.95	988.114	1126.74	1071.1	1463.04
Rab31	5507.47	5734.86	5909.63	1409.75	1632.18	1260.23	370.775	332.243	404.953	1668.26	1601.4	2256.78
Arhgap17	797.419	820.258	611.064	1406.39	953.309	1210.92	999.325	986.474	1049.54	665.406	596.173	778.463
Exoc7	903.101	900.199	988.958	1406.39	1274.69	1315.02	460.849	491.87	469.032	418.016	363.326	497.713
Hsph1	389.102	319.762	416.086	1406.39	1704.4	846.545	494.913	519.898	524.391	728.868	639.805	451.446
Dnase2a	1018.39	719.464	986.948	1403.04	1700.79	1602.68	2023.22	2087.11	2076.33	784.35	689.731	1092
Man2a2	1025.6	1073.98	950.767	1403.04	1076.08	1350.64	2882.35	2863.37	2891.92	1566.42	1538.05	1529.52
Wipi2	1205.74	1129.59	757.799	1403.04	1977.03	1490.36	604.312	598.515	671.888	1017.68	1001.87	1134.23
Gngt2	2776.55	2544.19	2603.05	1399.68	610.262	1345.16	871.257	951.609	820.143	185.447	194.249	356.665
Rbm7	2036.78	1873.39	1887.46	1399.68	1104.97	1465.7	1681.59	1565.51	1694.89	604.603	674.208	677.842
Uba5	218.57	340.616	247.24	1399.68	1852.45	1317.76	507.687	445.725	470.549	366.334	334.796	340.493
Abracl	319.448	218.967	251.26	1396.32	1234.97	723.262	878.463	860.344	786.776	216.988	230.749	208.878
Dynlrb1	835.849	1028.8	978.908	1396.32	1169.97	1471.18	598.088	725.328	674.542	896.455	688.892	1077.18
Fbxo9	840.652	987.091	878.404	1396.32	1841.62	1304.06	437.594	495.288	479.649	187.727	163.203	172.493
Mrps12	254.598	344.091	343.723	1396.32	942.476	1183.52	191.611	209.873	205.51	203.308	150.197	179.68
Pim3	259.401	448.362	349.754	1396.32	980.391	2046.5	97.9345	85.1115	101.238	1187.93	1172.21	1220.03
Atg5	787.811	740.318	751.769	1392.97	1810.93	627.375	1074.66	1041.51	1030.2	389.895	361.228	327.017
Kank3	273.812	305.859	426.137	1392.97	1455.24	3062.9	176.544	195.175	154.701	57.3822	39.4372	70.0752
Oxa1l	1040.01	907.15	1009.06	1392.97	1765.79	827.368	704.211	724.645	756.821	604.983	583.586	1078.98
Pih1d1	578.849	427.508	518.6	1392.97	1305.38	2243.76	356.691	359.588	365.519	230.289	200.962	240.771
Timm44	1013.59	806.356	922.626	1392.97	1411.91	1435.57	560.421	569.461	542.212	666.166	629.736	723.661
BC004004	1570.82	1550.15	1445.25	1389.61	1922.87	1120.51	598.416	623.126	624.112	878.214	698.122	725.458
Coq9	898.297	924.529	884.434	1389.61	798.035	2104.03	340.969	382.831	377.273	785.49	654.909	853.929
Gdi1	1484.35	1209.53	1507.56	1389.61	1025.53	1602.68	653.77	684.311	633.971	1095.96	1181.44	1627.9
Lgals3bp	7239.22	6402.19	7383.02	1386.25	1554.54	1717.75	2973.41	3081.79	3167.2	36.4814	33.144	54.8024
Spp1	0	0	0	1386.25	1179	1227.35	49901.1	49501.1	50166.3	182103	184022	159072
Usf1	624.485	552.632	560.812	1386.25	1346.91	1619.12	502.119	552.371	581.266	235.609	228.652	304.108
1110008P14Rik	158.523	128.6	126.635	1382.9	1189.83	2202.66	226.985	276.527	241.152	339.733	297.877	314.889
Ddx1	1724.54	1431.98	1453.29	1382.9	1381.21	1087.63	974.76	923.238	972.948	1763.27	1768.8	1411.39
Hmox2	1621.26	1737.84	1752.79	1382.9	1697.18	1309.54	771.03	848.039	838.722	365.194	360.808	526.013
Impa2	117.691	225.919	124.625	1382.9	1133.86	2062.94	681.939	692.856	641.175	492.119	518.977	719.169
Lrrk1	737.372	726.415	683.427	1382.9	799.84	1495.84	936.765	890.082	952.093	218.128	183.76	202.589
Tcerg1	489.98	535.253	532.671	1382.9	1218.72	2912.22	1033.39	1011.08	1041.58	1097.86	1018.65	861.116
Kat7	1347.45	1206.06	1131.67	1379.54	1139.28	969.828	1284.61	1282.48	1318.75	1057.2	1060.19	1248.33
Kif5b	2735.72	2735.35	2450.29	1379.54	2356.19	1473.92	2694.02	2414.91	2580.25	1384.01	1935.36	683.233
Lrrc45	614.877	420.556	508.55	1379.54	1142.89	1720.49	325.902	322.33	329.498	242.069	254.663	322.975
Mtpn	3343.39	3340.12	3113.61	1379.54	1760.37	1561.59	4863.97	4690.36	5000.1	4817.07	4921.68	4642.48
Tmem51	1469.94	1362.46	1282.43	1379.54	971.364	2172.53	129.051	142.194	155.838	95.0037	103.208	172.043
Lrrc14	598.064	875.869	594.983	1376.18	926.226	1410.91	211.919	195.859	232.051	270.95	250.888	186.867
Mrpl57	453.952	552.632	406.036	1376.18	852.2	1230.09	176.872	204.063	198.305	269.05	289.486	269.52
Sucla2	1198.53	962.761	1191.98	1376.18	1272.88	830.107	691.437	708.579	673.025	474.638	499.677	408.772
Dad1	1467.54	1279.05	1610.07	1372.83	1475.1	1539.67	584.987	649.104	572.924	370.514	356.193	491.424
Golm1	446.747	597.816	402.016	1372.83	1328.85	928.734	1959.02	1972.61	2009.98	857.313	807.623	879.982
Nptn	4063.95	3944.89	4184.98	1372.83	2388.69	1646.52	2157.83	2173.59	1997.84	1449.38	1372.75	1697.08
Slc35e4	475.569	483.118	458.298	1372.83	1186.22	1876.65	189.318	189.023	157.355	936.736	876.848	965.33
Ssbp4	456.354	649.951	452.268	1372.83	1419.13	2454.71	890.582	1104.74	983.564	1596.44	1433.16	1715.49
Tmem256	232.981	326.713	267.34	1372.83	1290.94	972.568	429.078	437.521	393.198	161.506	146.841	304.557
Il13ra1	975.157	1087.89	940.717	1369.47	1706.21	928.734	1555.16	1432.88	1583.41	752.049	1003.13	918.613
Il16	1306.61	1063.56	1604.04	1369.47	1253.02	1805.42	1417.27	1360.42	1441.98	803.731	815.175	883.576
Ly6e	6023.87	4758.19	5843.3	1369.47	1417.32	1301.32	2130.98	2329.12	2406.21	3415.57	3016.52	4462.35
Nfu1	924.718	827.21	900.515	1369.47	1253.02	989.006	139.86	163.045	158.113	297.551	232.428	219.659
Copb2	2435.49	2617.18	2619.13	1366.11	2096.2	1098.59	2088.4	2089.85	2070.64	1810.01	1696.22	2109.89
Med17	888.69	681.232	631.165	1366.11	1233.16	1128.73	603.001	570.487	553.587	447.277	404.86	417.756
Mrps7	410.719	406.654	397.995	1366.11	1197.05	2983.46	420.562	433.078	455.382	362.914	276.48	384.964
Pdxk	271.411	323.237	289.451	1366.11	608.456	1567.07	692.092	684.994	693.121	1384.39	1165.91	1295.49
Rpl30	614.877	813.307	667.346	1366.11	1462.46	758.877	216.177	169.881	129.297	183.927	119.151	261.434
Zc3hav1	1693.31	1942.9	1919.62	1366.11	1610.51	1906.78	1012.1	1008.69	1033.24	1470.28	1498.61	1223.17
Cops8	1124.07	959.285	986.948	1362.76	1316.22	1394.47	577.781	578.007	623.354	668.826	613.794	595.639
Plin3	864.671	636.048	653.275	1362.76	1124.83	1139.69	1189.95	1199.77	1173.53	1791.39	1808.66	2991.22
Tpra1	429.934	490.07	466.338	1362.76	1050.81	1841.03	717.641	790.273	687.813	484.899	464.436	814.399
2410002F23Rik	523.606	736.842	759.81	1359.4	693.315	1167.08	301.337	277.894	274.898	907.475	800.071	570.933
Aatf	492.382	493.545	514.58	1359.4	1020.11	1158.86	361.277	342.839	315.089	437.017	445.556	354.419
Copz1	3391.43	2717.98	3457.33	1359.4	1498.57	1317.76	2140.48	2062.84	2143.82	1263.17	1208.29	1370.06
Tbc1d17	948.736	1101.79	1055.29	1359.4	1538.29	1904.04	331.798	343.181	315.848	195.328	199.284	291.531
Adam17	1851.84	1713.51	1851.28	1356.05	1070.67	791.753	2177.81	2155.48	2249.99	2097.68	2298.26	2719.9
[truncated: 28,786 more rows]
